# Supplementary material for: Iron-related gene mutations driving global Mycobacterium tuberculosis transmission revealed by whole-genome sequencing
Source: BMC Genomics. 2024 Mar 6;25:249. doi: 10.1186/s12864-024-10152-1 (PMC10916221; doi:10.1186/s12864-024-10152-1)
Supplement: Supplementary file 2 — Supplementary Material 2: Additional file 1 Table S9-S13 [file 12864_2024_10152_MOESM2_ESM.xlsx]

## Sheet: Table S9
Important scores of each feature of various models in cluster
Random forest model					Gradient boosting decision tree model
Feature Name	Position	SNP	Amino acid changes	Importance Score	Feature Name	Position	SNP	Amino acid changes	Importance Score
Rv0197	234477	T2247G	Tyr749*	0.03023	Rv3153	3521044	A538G	Thr180Ala	0.0614
Rv3703c	4145770	G1122T	Glu374Asp	0.029638	Rv3703c	4145770	G1122T	Glu374Asp	0.0595
Rv2869c	3180988	G775T	Val259Phe	0.017668	Rv0197	233358	A1128C	Val376Val	0.0478
Rv2869c	3180806	C957T	Phe319Phe	0.016513	Rv3743c	4194698	G676C	Ala226Pro	0.0439
Rv1937	2190771	T2276C	Val759Ala	0.014537	Rv2869c	3180806	C957T	Phe319Phe	0.0303
Rv3703c	4145737	T1155C	Tyr385Tyr	0.013657	Rv3674c	4115890	C5G	Pro2Arg	0.0276
Rv0252	304902	C2037T	Arg679Arg	0.01297	Rv0197	234477	T2247G	Tyr749*	0.0267
Rv0104	123520	T1204C	Tyr402His	0.012072	Rv1207	1351407	C217G	Arg73Gly	0.008
Rv3743c	4194698	G676C	Ala226Pro	0.011845	Rv3703c	4146330	T562C	Leu188Leu	0.0076
Rv1207	1351407	C217G	Arg73Gly	0.011541	Rv0197	234051	G1821A	Pro607Pro	0.0073
Rv3571	4013010	G594A	Leu198Leu	0.010536	Rv0197	232574	G344T	Gly115Val	0.0046
Rv3743c	4194501	C873T	Phe291Phe	0.010046	Rv3153	3520977	G471C	Leu157Leu	0.0044
Rv1469	1658312	C1350T	Ala450Ala	0.009512	Rv0211	252900	C1119T	Asp373Asp	0.0041
Rv2564	2884068	A727C	Met243Leu	0.009234	Rv0104	123745	G1429A	Gly477Arg	0.0039
Rv1207	1351724	C534T	Phe178Phe	0.009102	Rv3728	4176081	C1209T	Gly403Gly	0.0039
Rv3025c	3383912	C1155G	Ala385Ala	0.008907	Rv0252	304679	G1814T	Gly605Val	0.0033
Rv0104	122483	T167G	Ile56Ser	0.008862	Rv2564	2884068	A727C	Met243Leu	0.0032
Rv0009	12555	C88T	Leu30Leu	0.008475	Rv3571	4013076	G660A	Gly220Gly	0.0032
Rv1436	1613960	G654T	Ala218Ala	0.008202	Rv3571	4013388	G972A	Met324Ile	0.0032
Rv0211	252083	A302C	Asn101Thr	0.008046	Rv0104	122794	T478G	Phe160Val	0.0027
Rv3153	3520977	G471C	Leu157Leu	0.007717	Rv0252	305188	G2323T	Val775Leu	0.0026
Rv0338c	404326	A1516G	Arg506Gly	0.007391	Rv3818	4283319	G871A	Ala291Thr	0.0024
Rv1229c	1372301	C649G	Leu217Val	0.007345	Rv3818	4282707	C259G	Pro87Ala	0.0023
Rv0197	232574	G344T	Gly115Val	0.007265	Rv1469	1657942	T980G	Val327Gly	0.0022
Rv1175c	1307598	G629C	Cys210Ser	0.007149	Rv3703c	4145737	T1155C	Tyr385Tyr	0.0022
Rv0338c	403364	C2478T	Pro826Pro	0.007068	Rv1229c	1372301	C649G	Leu217Val	0.0021
Rv3153	3521044	A538G	Thr180Ala	0.006967	Rv1469	1657843	G881A	Arg294His	0.0021
Rv3703c	4146330	T562C	Leu188Leu	0.006311	Rv1436	1614143	G837A	Leu279Leu	0.0019
Rv1469	1657249	T287C	Leu96Pro	0.006259	Rv1207	1351724	C534T	Phe178Phe	0.0018
Rv0197	234051	G1821A	Pro607Pro	0.006178	Rv1553	1759904	C470T	Ser157Leu	0.0018
Rv3703c	4146314	C578A	Pro193Gln	0.006146	Rv3239c	3614982	A2622G	Leu874Leu	0.0018
Rv3674c	4115890	C5G	Pro2Arg	0.00612	Rv0104	123520	T1204C	Tyr402His	0.0017
Rv0197	233358	A1128C	Val376Val	0.005973	Rv1175c	1307598	G629C	Cys210Ser	0.0017
Rv0104	123745	G1429A	Gly477Arg	0.00597	Rv0252	304902	C2037T	Arg679Arg	0.0015
Rv0197	233364	G1134C	Arg378Ser	0.00588	Rv3025c	3383966	C1101G	Val367Val	0.0015
Rv3224	3600576	C726T	Cys242Cys	0.005857	Rv0338c	403364	C2478T	Pro826Pro	0.0014
Rv0248c	300193	C611T	Ala204Val	0.005406	Rv0338c	403920	G1922A	Arg641His	0.0014
Rv0104	123454	C1138T	Gln380*	0.005342	Rv0009	12555	C88T	Leu30Leu	0.001
Rv3239c	3614982	A2622G	Leu874Leu	0.005182	Rv0252	305106	C2241T	Asp747Asp	0.001
Rv3025c	3383966	C1101G	Val367Val	0.005079	Rv1469	1657720	C758T	Ala253Val	0.001
Rv0233	278681	C97G	His33Asp	0.00498	Rv1469	1658312	C1350T	Ala450Ala	0.001
Rv2711	3024021	C457A	Arg153Arg	0.004745	Rv3728	4177264	C2392T	Arg798Cys	0.001
Rv0252	305106	C2241T	Asp747Asp	0.004599	Rv3703c	4146047	C845T	Ala282Val	0.0008
Rv1175c	1306259	T1968C	Ala656Ala	0.004535	Rv0104	123454	C1138T	Gln380*	0.0005
Rv0211	252900	C1119T	Asp373Asp	0.004502	Rv0197	233364	G1134C	Arg378Ser	0.0005
Rv0283	344288	C267G	Ser89Ser	0.004495	Rv0211	252083	A302C	Asn101Thr	0.0005
Rv3571	4013076	G660A	Gly220Gly	0.004486	Rv0338c	404326	A1516G	Arg506Gly	0.0005
Rv1348	1514010	G964T	Val322Phe	0.004425	Rv1348	1514010	G964T	Val322Phe	0.0005
Rv3728	4176081	C1209T	Gly403Gly	0.004355	Rv0338c	403980	C1862T	Ala621Val	0.0004
Rv1937	2189692	C1197T	Arg399Arg	0.004312	Rv0265c	317045	C459T	Gly153Gly	0.0003
Rv2869c	3181479	A284C	Lys95Thr	0.004299	Rv2869c	3180988	G775T	Val259Phe	0.0003
Rv0073	81963	G288A	Leu96Leu	0.004206	Rv3025c	3383912	C1155G	Ala385Ala	0.0003
Rv0252	305188	G2323T	Val775Leu	0.004112	Rv3728	4175847	G975A	Trp325*	0.0003
Rv1553	1759904	C470T	Ser157Leu	0.004043	Rv2711	3024021	C457A	Arg153Arg	0.0002
Rv1469	1657720	C758T	Ala253Val	0.004034	Rv0073	81963	G288A	Leu96Leu	0.0001
Rv0252	304923	A2058G	Lys686Lys	0.004015	Rv0252	304923	A2058G	Lys686Lys	0.0001
Rv3841	4314645	A468G	Leu156Leu	0.003976	Rv0338c	404130	A1712G	Glu571Gly	0.0001
Rv3818	4282707	C259G	Pro87Ala	0.003852	Rv0009	12854	C387T	Ile129Ile	0
Rv0104	122794	T478G	Phe160Val	0.003747	Rv0104	122483	T167G	Ile56Ser	0
Rv1469	1658535	G1573T	Val525Phe	0.003739	Rv0104	123198	T882C	Pro294Pro	0
Rv0252	304679	G1814T	Gly605Val	0.003407	Rv0197	233016	C786T	Ala262Ala	0
Rv3818	4283319	G871A	Ala291Thr	0.003363	Rv0233	278681	C97G	His33Asp	0
Rv3728	4177264	C2392T	Arg798Cys	0.00309	Rv0233	278755	C171T	Ala57Ala	0
Rv0338c	405750	A92C	Tyr31Ser	0.003002	Rv0248c	300193	C611T	Ala204Val	0
Rv0283	344444	C423T	Ser141Ser	0.002949	Rv0249c	301341	G315T	Pro105Pro	0
Rv1436	1614143	G837A	Leu279Leu	0.002795	Rv0252	303414	C549T	Phe183Phe	0
Rv0338c	403920	G1922A	Arg641His	0.002729	Rv0283	344288	C267G	Ser89Ser	0
Rv1348	1513189	C143T	Ala48Val	0.002695	Rv0283	344444	C423T	Ser141Ser	0
Rv0249c	301341	G315T	Pro105Pro	0.002629	Rv0338c	405750	A92C	Tyr31Ser	0
Rv2633c	2959714	A107G	Asp36Gly	0.002573	Rv1175c	1306259	T1968C	Ala656Ala	0
Rv3728	4177280	C2408A	Ser803Tyr	0.002451	Rv1229c	1372362	G588C	Lys196Asn	0
Rv1469	1657843	G881A	Arg294His	0.002339	Rv1348	1513189	C143T	Ala48Val	0
Rv3703c	4146047	C845T	Ala282Val	0.002308	Rv1436	1613927	C621A	Ala207Ala	0
Rv3571	4013388	G972A	Met324Ile	0.002302	Rv1436	1613960	G654T	Ala218Ala	0
Rv0233	278755	C171T	Ala57Ala	0.002284	Rv1469	1657249	T287C	Leu96Pro	0
Rv2711	3023684	G120A	Thr40Thr	0.002279	Rv1469	1658535	G1573T	Val525Phe	0
Rv0252	303414	C549T	Phe183Phe	0.002258	Rv1937	2189692	C1197T	Arg399Arg	0
Rv2564	2883997	A656G	Gln219Arg	0.002072	Rv1937	2190771	T2276C	Val759Ala	0
Rv3728	4175847	G975A	Trp325*	0.00202	Rv2331A	2604740	A1G	Met1?	0
Rv0197	233016	C786T	Ala262Ala	0.001968	Rv2564	2883997	A656G	Gln219Arg	0
Rv1469	1657942	T980G	Val327Gly	0.001814	Rv2633c	2959714	A107G	Asp36Gly	0
Rv0104	123198	T882C	Pro294Pro	0.001789	Rv2711	3023684	G120A	Thr40Thr	0
Rv2331A	2604740	A1G	Met1?	0.001756	Rv2869c	3181479	A284C	Lys95Thr	0
Rv0338c	403980	C1862T	Ala621Val	0.00169	Rv3025c	3384140	C927T	Gly309Gly	0
Rv1436	1613927	C621A	Ala207Ala	0.001622	Rv3224	3600576	C726T	Cys242Cys	0
Rv0338c	404130	A1712G	Glu571Gly	0.001507	Rv3571	4013010	G594A	Leu198Leu	0
Rv0265c	317045	C459T	Gly153Gly	0.001112	Rv3703c	4146314	C578A	Pro193Gln	0
Rv0009	12854	C387T	Ile129Ile	0.00092	Rv3728	4177280	C2408A	Ser803Tyr	0
Rv3025c	3384140	C927T	Gly309Gly	0.000528	Rv3743c	4194501	C873T	Phe291Phe	0
Rv1229c	1372362	G588C	Lys196Asn	0.000447	Rv3841	4314645	A468G	Leu156Leu	0

## Sheet: Table S10
Important scores of each feature in various models within the lineage 2 clusters
Random forest model					Gradient boosting decision tree model
Feature Name	Position	SNP	Amino acid changes	Importance Score	Feature Name	Position	SNP	Amino acid changes	Importance Score
Rv2869c	3180806	C957T	Phe319Phe	0.059354	Rv0104	123454	C1138T	Gln380*	0.0026
Rv0197	234477	T2247G	Tyr749*	0.053227	Rv0104	123520	T1204C	Tyr402His	0
Rv1937	2190771	T2276C	Val759Ala	0.044767	Rv0197	233016	C786T	Ala262Ala	0
Rv3571	4013010	G594A	Leu198Leu	0.032023	Rv0197	234477	T2247G	Tyr749*	0.0651
Rv1207	1351407	C217G	Arg73Gly	0.031123	Rv0211	252900	C1119T	Asp373Asp	0.0102
Rv1469	1657249	T287C	Leu96Pro	0.021625	Rv0233	278681	C97G	His33Asp	0.0022
Rv3728	4176081	C1209T	Gly403Gly	0.018339	Rv0252	304923	A2058G	Lys686Lys	0
Rv3743c	4194501	C873T	Phe291Phe	0.017969	Rv0252	305188	G2323T	Val775Leu	0.0024
Rv2869c	3180988	G775T	Val259Phe	0.01662	Rv0338c	403980	C1862T	Ala621Val	0
Rv1553	1759521	C87T	Leu29Leu	0.013501	Rv0338c	404130	A1712G	Glu571Gly	0.0014
Rv2869c	3181479	A284C	Lys95Thr	0.013267	Rv0338c	404326	A1516G	Arg506Gly	0
Rv0211	252900	C1119T	Asp373Asp	0.012172	Rv1175c	1306259	T1968C	Ala656Ala	0
Rv3728	4175847	G975A	Trp325*	0.011661	Rv1175c	1307598	G629C	Cys210Ser	0.0001
Rv2776c	3084195	C109A	Pro37Thr	0.010738	Rv1207	1351407	C217G	Arg73Gly	0.0367
Rv2331A	2604740	A1G	Met1?	0.009533	Rv1469	1657249	T287C	Leu96Pro	0.0104
Rv2711	3024021	C457A	Arg153Arg	0.009279	Rv1469	1657942	T980G	Val327Gly	0.0003
Rv0338c	404130	A1712G	Glu571Gly	0.008599	Rv1553	1759521	C87T	Leu29Leu	0.0137
Rv3743c	4195074	C300T	Ala100Ala	0.008579	Rv1937	2189829	C1334T	Ala445Val	0
Rv3674c	4115890	C5G	Pro2Arg	0.008568	Rv1937	2190771	T2276C	Val759Ala	0.0017
Rv3224	3600035	A185G	Gln62Arg	0.007714	Rv2331A	2604740	A1G	Met1?	0.0004
Rv3703c	4146047	C845T	Ala282Val	0.006027	Rv2564	2884068	A727C	Met243Leu	0.0059
Rv0104	123454	C1138T	Gln380*	0.005653	Rv2633c	2959618	A203G	His68Arg	0.0048
Rv1469	1657942	T980G	Val327Gly	0.005431	Rv2711	3024021	C457A	Arg153Arg	0.0037
Rv0197	233016	C786T	Ala262Ala	0.005077	Rv2776c	3084195	C109A	Pro37Thr	0.0007
Rv3252c	3631457	A532C	Thr178Pro	0.004797	Rv2869c	3180806	C957T	Phe319Phe	0.0538
Rv0252	305188	G2323T	Val775Leu	0.004495	Rv2869c	3180988	G775T	Val259Phe	0.0085
Rv3703c	4145737	T1155C	Tyr385Tyr	0.004418	Rv2869c	3181479	A284C	Lys95Thr	0.0039
Rv2564	2884068	A727C	Met243Leu	0.004236	Rv3224	3600035	A185G	Gln62Arg	0.0007
Rv3841	4314645	A468G	Leu156Leu	0.004027	Rv3224	3600576	C726T	Cys242Cys	0.0021
Rv2633c	2959618	A203G	His68Arg	0.003945	Rv3239c	3614982	A2622G	Leu874Leu	0.0004
Rv1175c	1306259	T1968C	Ala656Ala	0.00385	Rv3252c	3631457	A532C	Thr178Pro	0
Rv1937	2189829	C1334T	Ala445Val	0.003846	Rv3571	4013010	G594A	Leu198Leu	0.0311
Rv0233	278681	C97G	His33Asp	0.003522	Rv3674c	4115890	C5G	Pro2Arg	0.0057
Rv0252	304923	A2058G	Lys686Lys	0.003455	Rv3703c	4145737	T1155C	Tyr385Tyr	0.0013
Rv0338c	404326	A1516G	Arg506Gly	0.002856	Rv3703c	4146047	C845T	Ala282Val	0
Rv1175c	1307598	G629C	Cys210Ser	0.00188	Rv3728	4175847	G975A	Trp325*	0.0011
Rv0104	123520	T1204C	Tyr402His	0.001349	Rv3728	4176081	C1209T	Gly403Gly	0.0031
Rv3224	3600576	C726T	Cys242Cys	0.001198	Rv3743c	4194501	C873T	Phe291Phe	0.0011
Rv0338c	403980	C1862T	Ala621Val	0.000249	Rv3743c	4195074	C300T	Ala100Ala	0.0032
Rv3239c	3614982	A2622G	Leu874Leu	4.8e-05	Rv3841	4314645	A468G	Leu156Leu	0.0033

## Sheet: Table S11
Important scores of each feature in various models within the lineage 4 clusters
Random forest model					Gradient boosting decision tree model
Feature Name	Position	SNP	Amino acid changes	Importance Score	Feature Name	Position	SNP	Amino acid changes	Importance Score
Rv3703c	4145770	G1122T	Glu374Asp	0.05693	Rv3703c	4145770	G1122T	Glu374Asp	0.1185
Rv0197	234477	T2247G	Tyr749*	0.02847	Rv3743c	4194698	G676C	Ala226Pro	0.0207
Rv1207	1351724	C534T	Phe178Phe	0.023695	Rv0338c	405812	A30C	Ile10Ile	0.0192
Rv3743c	4194698	G676C	Ala226Pro	0.019782	Rv0338c	404326	A1516G	Arg506Gly	0.0149
Rv0009	12555	C88T	Leu30Leu	0.018735	Rv0197	232361	A131G	Tyr44Cys	0.0139
Rv0104	122483	T167G	Ile56Ser	0.017014	Rv1207	1351724	C534T	Phe178Phe	0.0139
Rv1469	1658312	C1350T	Ala450Ala	0.016639	Rv2711	3023621	G57A	Glu19Glu	0.0134
Rv0252	304902	C2037T	Arg679Arg	0.014759	Rv3224	3599912	T62C	Ile21Thr	0.0132
Rv3153	3520977	G471C	Leu157Leu	0.013612	Rv0197	234051	G1821A	Pro607Pro	0.0119
Rv0197	232574	G344T	Gly115Val	0.012748	Rv0197	234477	T2247G	Tyr749*	0.0109
Rv1436	1613960	G654T	Ala218Ala	0.012664	Rv0197	232574	G344T	Gly115Val	0.0106
Rv0248c	300193	C611T	Ala204Val	0.012329	Rv1207	1351343	C153A	Thr51Thr	0.0103
Rv0338c	403364	C2478T	Pro826Pro	0.011971	Rv1937	2189692	C1197T	Arg399Arg	0.0099
Rv3224	3599912	T62C	Ile21Thr	0.011875	Rv3239c	3614982	A2622G	Leu874Leu	0.0082
Rv3703c	4146330	T562C	Leu188Leu	0.011536	Rv3818	4282821	G373A	Ala125Thr	0.0069
Rv0197	232361	A131G	Tyr44Cys	0.010676	Rv0104	122483	T167G	Ile56Ser	0.0068
Rv3239c	3614770	C2834G	Pro945Arg	0.010507	Rv0197	233751	A1521G	Lys507Lys	0.0066
Rv2711	3023621	G57A	Glu19Glu	0.009855	Rv3153	3520977	G471C	Leu157Leu	0.0062
Rv0197	234051	G1821A	Pro607Pro	0.009758	Rv3703c	4146330	T562C	Leu188Leu	0.0062
Rv0338c	404326	A1516G	Arg506Gly	0.009327	Rv1175c	1306615	C1612G	Pro538Ala	0.006
Rv1937	2189692	C1197T	Arg399Arg	0.008946	Rv0069c	76373	A1250G	Asp417Gly	0.0058
Rv1175c	1307598	G629C	Cys210Ser	0.008914	Rv0104	122794	T478G	Phe160Val	0.0057
Rv3703c	4146314	C578A	Pro193Gln	0.008697	Rv3818	4283319	G871A	Ala291Thr	0.0048
Rv3025c	3383912	C1155G	Ala385Ala	0.008626	Rv0338c	403980	C1862T	Ala621Val	0.0047
Rv3239c	3614982	A2622G	Leu874Leu	0.008201	Rv3252c	3631160	C829T	Leu277Leu	0.0038
Rv0233	278681	C97G	His33Asp	0.008152	Rv0009	12555	C88T	Leu30Leu	0.0037
Rv1553	1759904	C470T	Ser157Leu	0.008092	Rv0233	278681	C97G	His33Asp	0.0034
Rv0252	305106	C2241T	Asp747Asp	0.008086	Rv0104	123475	T1159G	Leu387Val	0.0032
Rv3025c	3383966	C1101G	Val367Val	0.008005	Rv0069c	76530	C1093A	Pro365Thr	0.003
Rv0265c	317300	C204T	Asp68Asp	0.007633	Rv0338c	403364	C2478T	Pro826Pro	0.0029
Rv0211	252083	A302C	Asn101Thr	0.007504	Rv0211	252083	A302C	Asn101Thr	0.0027
Rv3818	4283319	G871A	Ala291Thr	0.00736	Rv0265c	317300	C204T	Asp68Asp	0.0027
Rv0104	122794	T478G	Phe160Val	0.007272	Rv0338c	403920	G1922A	Arg641His	0.0021
Rv1207	1351343	C153A	Thr51Thr	0.007181	Rv1469	1657720	C758T	Ala253Val	0.0021
Rv0069c	76373	A1250G	Asp417Gly	0.007146	Rv3239c	3614770	C2834G	Pro945Arg	0.0021
Rv1229c	1372301	C649G	Leu217Val	0.007074	Rv0252	304902	C2037T	Arg679Arg	0.0019
Rv0073	81963	G288A	Leu96Leu	0.006668	Rv1175c	1306322	G1905C	Leu635Leu	0.0019
Rv0069c	77058	A565G	Ile189Val	0.006045	Rv0073	81963	G288A	Leu96Leu	0.0018
Rv0283	344444	C423T	Ser141Ser	0.006045	Rv1469	1658312	C1350T	Ala450Ala	0.0018
Rv3818	4282821	G373A	Ala125Thr	0.006026	Rv1175c	1307598	G629C	Cys210Ser	0.0017
Rv1175c	1306259	T1968C	Ala656Ala	0.005926	Rv3728	4177280	C2408A	Ser803Tyr	0.0017
Rv3728	4177264	C2392T	Arg798Cys	0.00552	Rv0252	305106	C2241T	Asp747Asp	0.0016
Rv0338c	405750	A92C	Tyr31Ser	0.005518	Rv0265c	316886	G618A	Leu206Leu	0.0013
Rv0338c	403920	G1922A	Arg641His	0.005365	Rv1553	1759904	C470T	Ser157Leu	0.0012
Rv0338c	404809	G1033C	Glu345Gln	0.005203	Rv0211	252105	G324A	Met108Ile	0.0011
Rv0197	233751	A1521G	Lys507Lys	0.005126	Rv0069c	76281	G1342A	Gly448Ser	0.001
Rv3571	4012954	G538A	Ala180Thr	0.005095	Rv1436	1613960	G654T	Ala218Ala	0.0009
Rv3252c	3631160	C829T	Leu277Leu	0.005029	Rv3571	4012954	G538A	Ala180Thr	0.0009
Rv0252	304923	A2058G	Lys686Lys	0.004971	Rv3703c	4146314	C578A	Pro193Gln	0.0009
Rv3841	4314645	A468G	Leu156Leu	0.004947	Rv1229c	1372301	C649G	Leu217Val	0.0008
Rv3728	4177280	C2408A	Ser803Tyr	0.004785	Rv0248c	300193	C611T	Ala204Val	0.0007
Rv0252	304679	G1814T	Gly605Val	0.004735	Rv0283	344444	C423T	Ser141Ser	0.0007
Rv1469	1657720	C758T	Ala253Val	0.004702	Rv1175c	1308161	G66A	Arg22Arg	0.0004
Rv0211	253388	C1607G	Ala536Gly	0.004198	Rv3319	3707164	G393T	Leu131Leu	0.0004
Rv0338c	405812	A30C	Ile10Ile	0.004135	Rv0069c	77058	A565G	Ile189Val	0
Rv1175c	1306615	C1612G	Pro538Ala	0.003395	Rv0073	81990	C315A	Asn105Lys	0
Rv0069c	76281	G1342A	Gly448Ser	0.003103	Rv0211	253388	C1607G	Ala536Gly	0
Rv0069c	76530	C1093A	Pro365Thr	0.003029	Rv0252	304679	G1814T	Gly605Val	0
Rv0104	123475	T1159G	Leu387Val	0.003022	Rv0252	304923	A2058G	Lys686Lys	0
Rv1175c	1308161	G66A	Arg22Arg	0.002968	Rv0338c	404809	G1033C	Glu345Gln	0
Rv1348	1513845	T799G	Ser267Ala	0.002785	Rv0338c	405750	A92C	Tyr31Ser	0
Rv0338c	403980	C1862T	Ala621Val	0.002777	Rv1175c	1306259	T1968C	Ala656Ala	0
Rv2564	2883997	A656G	Gln219Arg	0.002719	Rv1348	1513845	T799G	Ser267Ala	0
Rv1175c	1306322	G1905C	Leu635Leu	0.002197	Rv2564	2883997	A656G	Gln219Arg	0
Rv0073	81990	C315A	Asn105Lys	0.002047	Rv3025c	3383912	C1155G	Ala385Ala	0
Rv3319	3707164	G393T	Leu131Leu	0.002027	Rv3025c	3383966	C1101G	Val367Val	0
Rv0211	252105	G324A	Met108Ile	0.001932	Rv3728	4177264	C2392T	Arg798Cys	0
Rv0265c	316886	G618A	Leu206Leu	0.001663	Rv3841	4314645	A468G	Leu156Leu	0

## Sheet: Table S12
Important scores of each feature in various models within the cross-country transmission clades
Random forest model					Gradient boosting decision tree model
Feature Name	Position	SNP	Amino acid changes	Importance Score	Feature Name	Position	SNP	Amino acid changes	Importance Score
Rv0338c	403980	C1862T	Ala621Val	0.070081	Rv0069c	77058	A565G	Ile189Val	0.0126
Rv0197	234477	T2247G	Tyr749*	0.059859	Rv0073	81963	G288A	Leu96Leu	0.024
Rv3703c	4146047	C845T	Ala282Val	0.051134	Rv0104	122483	T167G	Ile56Ser	0.0247
Rv0211	252083	A302C	Asn101Thr	0.045106	Rv0104	122794	T478G	Phe160Val	0.0294
Rv1469	1657942	T980G	Val327Gly	0.036781	Rv0104	123198	T882C	Pro294Pro	0
Rv0197	233016	C786T	Ala262Ala	0.034831	Rv0104	123454	C1138T	Gln380*	0.0006
Rv0197	232574	G344T	Gly115Val	0.033153	Rv0104	123520	T1204C	Tyr402His	0
Rv0211	252900	C1119T	Asp373Asp	0.032676	Rv0104	123745	G1429A	Gly477Arg	0.0033
Rv1436	1613960	G654T	Ala218Ala	0.029406	Rv0197	232574	G344T	Gly115Val	0.0116
Rv0338c	404130	A1712G	Glu571Gly	0.027696	Rv0197	233016	C786T	Ala262Ala	0
Rv2331A	2604740	A1G	Met1?	0.026605	Rv0197	233358	A1128C	Val376Val	0
Rv0252	304902	C2037T	Arg679Arg	0.026236	Rv0197	233364	G1134C	Arg378Ser	0.0083
Rv3728	4175847	G975A	Trp325*	0.025696	Rv0197	233751	A1521G	Lys507Lys	0.0084
Rv3818	4282707	C259G	Pro87Ala	0.022526	Rv0197	234051	G1821A	Pro607Pro	0
Rv3703c	4146314	C578A	Pro193Gln	0.022306	Rv0197	234477	T2247G	Tyr749*	0.0607
Rv0104	122483	T167G	Ile56Ser	0.019782	Rv0211	252083	A302C	Asn101Thr	0.0379
Rv0233	278681	C97G	His33Asp	0.019613	Rv0211	252900	C1119T	Asp373Asp	0.0007
Rv3703c	4146330	T562C	Leu188Leu	0.018893	Rv0211	253388	C1607G	Ala536Gly	0.0047
Rv3818	4283319	G871A	Ala291Thr	0.01883	Rv0233	278681	C97G	His33Asp	0.0284
Rv3728	4176081	C1209T	Gly403Gly	0.017083	Rv0233	278755	C171T	Ala57Ala	0
Rv1175c	1306615	C1612G	Pro538Ala	0.015963	Rv0249c	301341	G315T	Pro105Pro	0
Rv0197	234051	G1821A	Pro607Pro	0.015878	Rv0252	303414	C549T	Phe183Phe	0
Rv0069c	77058	A565G	Ile189Val	0.015819	Rv0252	304679	G1814T	Gly605Val	0.0028
Rv3743c	4194501	C873T	Phe291Phe	0.015331	Rv0252	304902	C2037T	Arg679Arg	0.032
Rv0104	122794	T478G	Phe160Val	0.013788	Rv0252	304923	A2058G	Lys686Lys	0
Rv0104	123745	G1429A	Gly477Arg	0.011633	Rv0252	305106	C2241T	Asp747Asp	0.0034
Rv0073	81963	G288A	Leu96Leu	0.01113	Rv0252	305188	G2323T	Val775Leu	0.0036
Rv1553	1759904	C470T	Ser157Leu	0.010998	Rv0283	344288	C267G	Ser89Ser	0
Rv3818	4282821	G373A	Ala125Thr	0.010541	Rv0283	344444	C423T	Ser141Ser	0.0243
Rv0283	344444	C423T	Ser141Ser	0.010406	Rv0338c	403364	C2478T	Pro826Pro	0.0024
Rv1175c	1307598	G629C	Cys210Ser	0.00902	Rv0338c	403920	G1922A	Arg641His	0.01
Rv1229c	1372301	C649G	Leu217Val	0.008798	Rv0338c	403980	C1862T	Ala621Val	0.069
Rv0338c	403920	G1922A	Arg641His	0.008538	Rv0338c	404130	A1712G	Glu571Gly	0.0697
Rv3703c	4145770	G1122T	Glu374Asp	0.008252	Rv0338c	404326	A1516G	Arg506Gly	0.019
Rv1469	1657720	C758T	Ala253Val	0.008132	Rv0338c	404809	G1033C	Glu345Gln	0.0012
Rv0338c	403364	C2478T	Pro826Pro	0.007606	Rv0338c	405750	A92C	Tyr31Ser	0.004
Rv2869c	3180806	C957T	Phe319Phe	0.006696	Rv0338c	405812	A30C	Ile10Ile	0
Rv0197	233751	A1521G	Lys507Lys	0.005966	Rv1175c	1306259	T1968C	Ala656Ala	0
Rv3728	4177264	C2392T	Arg798Cys	0.005772	Rv1175c	1306615	C1612G	Pro538Ala	0.0569
Rv2564	2884068	A727C	Met243Leu	0.005665	Rv1175c	1307598	G629C	Cys210Ser	0
Rv1937	2190771	T2276C	Val759Ala	0.005242	Rv1207	1351407	C217G	Arg73Gly	0
Rv0338c	404326	A1516G	Arg506Gly	0.005215	Rv1229c	1372301	C649G	Leu217Val	0.0006
Rv3841	4314645	A468G	Leu156Leu	0.00517	Rv1348	1513189	C143T	Ala48Val	0.0006
Rv0338c	405812	A30C	Ile10Ile	0.005153	Rv1348	1513845	T799G	Ser267Ala	0.0153
Rv3674c	4115890	C5G	Pro2Arg	0.005049	Rv1348	1514010	G964T	Val322Phe	0.0033
Rv1469	1657249	T287C	Leu96Pro	0.004828	Rv1436	1613927	C621A	Ala207Ala	0
Rv3224	3600576	C726T	Cys242Cys	0.004654	Rv1436	1613960	G654T	Ala218Ala	0.0072
Rv0252	304923	A2058G	Lys686Lys	0.00458	Rv1436	1614143	G837A	Leu279Leu	0
Rv2564	2883997	A656G	Gln219Arg	0.004451	Rv1469	1657249	T287C	Leu96Pro	0.0031
Rv0338c	404809	G1033C	Glu345Gln	0.004354	Rv1469	1657720	C758T	Ala253Val	0.0005
Rv1175c	1306259	T1968C	Ala656Ala	0.004087	Rv1469	1657843	G881A	Arg294His	0.0013
Rv1348	1513845	T799G	Ser267Ala	0.003994	Rv1469	1657942	T980G	Val327Gly	0.0061
Rv3571	4013010	G594A	Leu198Leu	0.00382	Rv1469	1658312	C1350T	Ala450Ala	0
Rv1348	1514010	G964T	Val322Phe	0.003801	Rv1469	1658535	G1573T	Val525Phe	0.0009
Rv3239c	3614982	A2622G	Leu874Leu	0.003662	Rv1553	1759904	C470T	Ser157Leu	0.014
Rv3252c	3631160	C829T	Leu277Leu	0.003537	Rv1937	2189692	C1197T	Arg399Arg	0.0014
Rv3571	4013076	G660A	Gly220Gly	0.003468	Rv1937	2190771	T2276C	Val759Ala	0.0001
Rv0283	344288	C267G	Ser89Ser	0.003263	Rv2331A	2604740	A1G	Met1?	0.0583
Rv0252	304679	G1814T	Gly605Val	0.00276	Rv2564	2883997	A656G	Gln219Arg	0.0011
Rv0338c	405750	A92C	Tyr31Ser	0.002595	Rv2564	2884068	A727C	Met243Leu	0.0004
Rv0252	305106	C2241T	Asp747Asp	0.002527	Rv2633c	2959714	A107G	Asp36Gly	0.0004
Rv3025c	3383912	C1155G	Ala385Ala	0.002514	Rv2711	3023684	G120A	Thr40Thr	0.0003
Rv0104	123454	C1138T	Gln380*	0.002513	Rv2711	3024021	C457A	Arg153Arg	0.0012
Rv3703c	4145737	T1155C	Tyr385Tyr	0.002465	Rv2869c	3180806	C957T	Phe319Phe	0.0089
Rv2869c	3180988	G775T	Val259Phe	0.002457	Rv2869c	3180988	G775T	Val259Phe	0
Rv1469	1658535	G1573T	Val525Phe	0.002441	Rv3025c	3383912	C1155G	Ala385Ala	0
Rv0233	278755	C171T	Ala57Ala	0.00243	Rv3153	3521044	A538G	Thr180Ala	0.0039
Rv2711	3024021	C457A	Arg153Arg	0.002286	Rv3224	3600576	C726T	Cys242Cys	0
Rv2711	3023684	G120A	Thr40Thr	0.002285	Rv3239c	3614982	A2622G	Leu874Leu	0.0047
Rv3743c	4194698	G676C	Ala226Pro	0.002237	Rv3252c	3631160	C829T	Leu277Leu	0
Rv0211	253388	C1607G	Ala536Gly	0.00223	Rv3571	4012954	G538A	Ala180Thr	0.0001
Rv3571	4012954	G538A	Ala180Thr	0.002119	Rv3571	4013010	G594A	Leu198Leu	0.0047
Rv0252	305188	G2323T	Val775Leu	0.00201	Rv3571	4013076	G660A	Gly220Gly	0.0011
Rv1937	2189692	C1197T	Arg399Arg	0.001909	Rv3571	4013388	G972A	Met324Ile	0.0032
Rv1207	1351407	C217G	Arg73Gly	0.00187	Rv3674c	4115890	C5G	Pro2Arg	0
Rv1469	1658312	C1350T	Ala450Ala	0.001795	Rv3703c	4145737	T1155C	Tyr385Tyr	0
Rv3153	3521044	A538G	Thr180Ala	0.00152	Rv3703c	4145770	G1122T	Glu374Asp	0.0035
Rv0197	233358	A1128C	Val376Val	0.001459	Rv3703c	4146047	C845T	Ala282Val	0.2151
Rv3728	4177280	C2408A	Ser803Tyr	0.001359	Rv3703c	4146314	C578A	Pro193Gln	0.0125
Rv0197	233364	G1134C	Arg378Ser	0.001213	Rv3703c	4146330	T562C	Leu188Leu	0.0202
Rv1348	1513189	C143T	Ala48Val	0.000982	Rv3728	4175847	G975A	Trp325*	0
Rv0104	123198	T882C	Pro294Pro	0.000951	Rv3728	4176081	C1209T	Gly403Gly	0.0052
Rv2633c	2959714	A107G	Asp36Gly	0.000792	Rv3728	4177264	C2392T	Arg798Cys	0.0001
Rv0104	123520	T1204C	Tyr402His	0.00078	Rv3728	4177280	C2408A	Ser803Tyr	0
Rv1436	1613927	C621A	Ala207Ala	0.000643	Rv3743c	4194501	C873T	Phe291Phe	0.0062
Rv0249c	301341	G315T	Pro105Pro	0.000626	Rv3743c	4194698	G676C	Ala226Pro	0
Rv1436	1614143	G837A	Leu279Leu	0.000526	Rv3818	4282707	C259G	Pro87Ala	0.0005
Rv1469	1657843	G881A	Arg294His	0.00043	Rv3818	4282821	G373A	Ala125Thr	0.009
Rv0252	303414	C549T	Phe183Phe	0.000309	Rv3818	4283319	G871A	Ala291Thr	0.01
Rv3571	4013388	G972A	Met324Ile	0.000291	Rv3841	4314645	A468G	Leu156Leu	0

## Sheet: Table S13
Important scores of each feature in various models within the cross-regional transmission clades
Random forest model					Gradient boosting decision tree model
Feature Name	Position	SNP	Amino acid changes	Importance Score	Feature Name	Position	SNP	Amino acid changes	Importance Score
Rv0338c	403980	C1862T	Ala621Val	0.058577	Rv0069c	77058	A565G	Ile189Val	0
Rv3703c	4146047	C845T	Ala282Val	0.052653	Rv0073	81963	G288A	Leu96Leu	0.0484
Rv0211	252083	A302C	Asn101Thr	0.051072	Rv0104	122483	T167G	Ile56Ser	0.0323
Rv0197	234477	T2247G	Tyr749*	0.049384	Rv0104	122794	T478G	Phe160Val	0.0161
Rv3728	4175847	G975A	Trp325*	0.044198	Rv0104	123198	T882C	Pro294Pro	0
Rv3818	4283319	G871A	Ala291Thr	0.039073	Rv0104	123454	C1138T	Gln380*	0
Rv1469	1657942	T980G	Val327Gly	0.038546	Rv0104	123520	T1204C	Tyr402His	0
Rv0338c	404130	A1712G	Glu571Gly	0.033337	Rv0104	123745	G1429A	Gly477Arg	0
Rv2331A	2604740	A1G	Met1?	0.032645	Rv0197	232574	G344T	Gly115Val	0.0079
Rv0197	233016	C786T	Ala262Ala	0.030131	Rv0197	233016	C786T	Ala262Ala	0
Rv0104	122483	T167G	Ile56Ser	0.029203	Rv0197	233358	A1128C	Val376Val	0
Rv0283	344444	C423T	Ser141Ser	0.026724	Rv0197	233364	G1134C	Arg378Ser	0.0003
Rv1436	1613960	G654T	Ala218Ala	0.024518	Rv0197	233751	A1521G	Lys507Lys	0.0023
Rv0197	232574	G344T	Gly115Val	0.023474	Rv0197	234051	G1821A	Pro607Pro	0
Rv0252	304902	C2037T	Arg679Arg	0.022786	Rv0197	234477	T2247G	Tyr749*	0.0351
Rv0233	278681	C97G	His33Asp	0.021516	Rv0211	252083	A302C	Asn101Thr	0.1268
Rv0197	234051	G1821A	Pro607Pro	0.019691	Rv0211	252900	C1119T	Asp373Asp	0.003
Rv3703c	4146314	C578A	Pro193Gln	0.019089	Rv0211	253388	C1607G	Ala536Gly	0.0182
Rv0211	252900	C1119T	Asp373Asp	0.017723	Rv0233	278681	C97G	His33Asp	0.0285
Rv0073	81963	G288A	Leu96Leu	0.017716	Rv0233	278755	C171T	Ala57Ala	0.0003
Rv3818	4282821	G373A	Ala125Thr	0.015461	Rv0249c	301341	G315T	Pro105Pro	0
Rv1469	1657720	C758T	Ala253Val	0.01488	Rv0252	303414	C549T	Phe183Phe	0
Rv0104	122794	T478G	Phe160Val	0.014501	Rv0252	304679	G1814T	Gly605Val	0.004
Rv3703c	4146330	T562C	Leu188Leu	0.014441	Rv0252	304902	C2037T	Arg679Arg	0.0333
Rv0338c	404326	A1516G	Arg506Gly	0.0132	Rv0252	304923	A2058G	Lys686Lys	0
Rv3743c	4194501	C873T	Phe291Phe	0.012912	Rv0252	305106	C2241T	Asp747Asp	0.0005
Rv1175c	1307598	G629C	Cys210Ser	0.01273	Rv0252	305188	G2323T	Val775Leu	0
Rv1175c	1306615	C1612G	Pro538Ala	0.012374	Rv0283	344288	C267G	Ser89Ser	0
Rv1229c	1372301	C649G	Leu217Val	0.011355	Rv0283	344444	C423T	Ser141Ser	0.019
Rv1553	1759904	C470T	Ser157Leu	0.010095	Rv0338c	403364	C2478T	Pro826Pro	0.0033
Rv0338c	403920	G1922A	Arg641His	0.008706	Rv0338c	403920	G1922A	Arg641His	0.0009
Rv3728	4176081	C1209T	Gly403Gly	0.007816	Rv0338c	403980	C1862T	Ala621Val	0.0261
Rv0338c	403364	C2478T	Pro826Pro	0.007798	Rv0338c	404130	A1712G	Glu571Gly	0.087
Rv3239c	3614982	A2622G	Leu874Leu	0.007607	Rv0338c	404326	A1516G	Arg506Gly	0.0053
Rv1469	1657249	T287C	Leu96Pro	0.007382	Rv0338c	404809	G1033C	Glu345Gln	0.0033
Rv3571	4013010	G594A	Leu198Leu	0.006656	Rv0338c	405750	A92C	Tyr31Ser	0.0043
Rv0252	304923	A2058G	Lys686Lys	0.006212	Rv0338c	405812	A30C	Ile10Ile	0.0009
Rv3818	4282707	C259G	Pro87Ala	0.006138	Rv1175c	1306259	T1968C	Ala656Ala	0
Rv0104	123745	G1429A	Gly477Arg	0.005987	Rv1175c	1306615	C1612G	Pro538Ala	0.0053
Rv3841	4314645	A468G	Leu156Leu	0.005728	Rv1175c	1307598	G629C	Cys210Ser	0
Rv2869c	3180806	C957T	Phe319Phe	0.005678	Rv1207	1351407	C217G	Arg73Gly	0.0003
Rv0104	123454	C1138T	Gln380*	0.005242	Rv1229c	1372301	C649G	Leu217Val	0.0001
Rv0338c	405750	A92C	Tyr31Ser	0.005185	Rv1348	1513189	C143T	Ala48Val	0
Rv1175c	1306259	T1968C	Ala656Ala	0.005155	Rv1348	1513845	T799G	Ser267Ala	0.0026
Rv3674c	4115890	C5G	Pro2Arg	0.005008	Rv1348	1514010	G964T	Val322Phe	0.0027
Rv0338c	404809	G1033C	Glu345Gln	0.004912	Rv1436	1613927	C621A	Ala207Ala	0.0005
Rv0252	304679	G1814T	Gly605Val	0.004895	Rv1436	1613960	G654T	Ala218Ala	0.02
Rv0252	305188	G2323T	Val775Leu	0.004726	Rv1436	1614143	G837A	Leu279Leu	0
Rv3703c	4145770	G1122T	Glu374Asp	0.004566	Rv1469	1657249	T287C	Leu96Pro	0.0038
Rv0069c	77058	A565G	Ile189Val	0.004022	Rv1469	1657720	C758T	Ala253Val	0.0071
Rv3728	4177264	C2392T	Arg798Cys	0.004018	Rv1469	1657843	G881A	Arg294His	0.0042
Rv1348	1513845	T799G	Ser267Ala	0.004017	Rv1469	1657942	T980G	Val327Gly	0.0085
Rv0338c	405812	A30C	Ile10Ile	0.003997	Rv1469	1658312	C1350T	Ala450Ala	0
Rv0197	233751	A1521G	Lys507Lys	0.003862	Rv1469	1658535	G1573T	Val525Phe	0.0053
Rv0211	253388	C1607G	Ala536Gly	0.003782	Rv1553	1759904	C470T	Ser157Leu	0.0142
Rv1207	1351407	C217G	Arg73Gly	0.003664	Rv1937	2189692	C1197T	Arg399Arg	0.0012
Rv2564	2884068	A727C	Met243Leu	0.003595	Rv1937	2190771	T2276C	Val759Ala	0.0002
Rv1937	2190771	T2276C	Val759Ala	0.003451	Rv2331A	2604740	A1G	Met1?	0.0797
Rv3252c	3631160	C829T	Leu277Leu	0.003344	Rv2564	2883997	A656G	Gln219Arg	0.001
Rv2711	3024021	C457A	Arg153Arg	0.003206	Rv2564	2884068	A727C	Met243Leu	0.0023
Rv3743c	4194698	G676C	Ala226Pro	0.003107	Rv2633c	2959714	A107G	Asp36Gly	0.0012
Rv3025c	3383912	C1155G	Ala385Ala	0.003041	Rv2711	3023684	G120A	Thr40Thr	0
Rv2564	2883997	A656G	Gln219Arg	0.003008	Rv2711	3024021	C457A	Arg153Arg	0
Rv3571	4013076	G660A	Gly220Gly	0.002704	Rv2869c	3180806	C957T	Phe319Phe	0.0065
Rv3571	4012954	G538A	Ala180Thr	0.00237	Rv2869c	3180988	G775T	Val259Phe	0
Rv1937	2189692	C1197T	Arg399Arg	0.001994	Rv3025c	3383912	C1155G	Ala385Ala	0.0004
Rv1348	1514010	G964T	Val322Phe	0.001992	Rv3153	3521044	A538G	Thr180Ala	0.0024
Rv1469	1658535	G1573T	Val525Phe	0.001934	Rv3224	3600576	C726T	Cys242Cys	0
Rv3224	3600576	C726T	Cys242Cys	0.001818	Rv3239c	3614982	A2622G	Leu874Leu	0
Rv1469	1658312	C1350T	Ala450Ala	0.001807	Rv3252c	3631160	C829T	Leu277Leu	0.005
Rv0283	344288	C267G	Ser89Ser	0.001794	Rv3571	4012954	G538A	Ala180Thr	0.0001
Rv0233	278755	C171T	Ala57Ala	0.001772	Rv3571	4013010	G594A	Leu198Leu	0.0048
Rv2869c	3180988	G775T	Val259Phe	0.00175	Rv3571	4013076	G660A	Gly220Gly	0.0047
Rv0197	233358	A1128C	Val376Val	0.001435	Rv3571	4013388	G972A	Met324Ile	0
Rv0252	305106	C2241T	Asp747Asp	0.001433	Rv3674c	4115890	C5G	Pro2Arg	0
Rv0197	233364	G1134C	Arg378Ser	0.001319	Rv3703c	4145737	T1155C	Tyr385Tyr	0
Rv0104	123520	T1204C	Tyr402His	0.001197	Rv3703c	4145770	G1122T	Glu374Asp	0.0016
Rv2711	3023684	G120A	Thr40Thr	0.001124	Rv3703c	4146047	C845T	Ala282Val	0.173
Rv3153	3521044	A538G	Thr180Ala	0.001116	Rv3703c	4146314	C578A	Pro193Gln	0.013
Rv1469	1657843	G881A	Arg294His	0.001074	Rv3703c	4146330	T562C	Leu188Leu	0.0363
Rv3571	4013388	G972A	Met324Ile	0.000906	Rv3728	4175847	G975A	Trp325*	0
Rv3728	4177280	C2408A	Ser803Tyr	0.000889	Rv3728	4176081	C1209T	Gly403Gly	0.0097
Rv1348	1513189	C143T	Ala48Val	0.00082	Rv3728	4177264	C2392T	Arg798Cys	0.0003
Rv1436	1613927	C621A	Ala207Ala	0.00079	Rv3728	4177280	C2408A	Ser803Tyr	0
Rv2633c	2959714	A107G	Asp36Gly	0.000703	Rv3743c	4194501	C873T	Phe291Phe	0.01
Rv3703c	4145737	T1155C	Tyr385Tyr	0.000576	Rv3743c	4194698	G676C	Ala226Pro	0
Rv0104	123198	T882C	Pro294Pro	0.000404	Rv3818	4282707	C259G	Pro87Ala	0
Rv1436	1614143	G837A	Leu279Leu	0.000387	Rv3818	4282821	G373A	Ala125Thr	0.0124
Rv0249c	301341	G315T	Pro105Pro	0.000373	Rv3818	4283319	G871A	Ala291Thr	0.0455
Rv0252	303414	C549T	Phe183Phe	0.000279	Rv3841	4314645	A468G	Leu156Leu	0
