# Supplementary material for: Iron-related gene mutations driving global Mycobacterium tuberculosis transmission revealed by whole-genome sequencing
Source: BMC Genomics. 2024 Mar 6;25:249. doi: 10.1186/s12864-024-10152-1 (PMC10916221; doi:10.1186/s12864-024-10152-1)
Supplement: Supplementary file 4 — Supplementary Material 4: Additional file 1 Table S15 [file 12864_2024_10152_MOESM4_ESM.xlsx]

## Sheet: Sheet1
#rname	startpos	endpos	numreads	covbases	coverage	meandepth	meanbaseq	meanmapq	sample_name	main_lin	sub_lin	Collect_data	Conutry	Rigional	Cluster(12SNPs)	Clade(25SNPs)
NC_000962	1	4411532	1385202	4377400	99.2263	22.5477	33.3	58.6	SRR1723573	lineage2	lineage2.2.1	2007	China	Eastern Asia
NC_000962	1	4411532	1399870	4389942	99.5106	22.6895	32.3	58.8	SRR1724002	lineage4	lineage4.2.2	2007	China	Eastern Asia
NC_000962	1	4411532	1395363	4379837	99.2815	22.7413	33.7	58.6	SRR1723507	lineage2	lineage2.2.1	2007	China	Eastern Asia
NC_000962	1	4411532	1410470	4372157	99.1075	22.9349	33.8	58.6	SRR1723540	lineage2	lineage2.2.1	2007	China	Eastern Asia
NC_000962	1	4411532	1439155	4341529	98.4132	23.4275	34.1	58.7	SRR1723550	lineage2	lineage2.2.1	2007	China	Eastern Asia
NC_000962	1	4411532	759741	4377044	99.2182	24.0396	40.6	55.9	SRR6280239	lineage2	lineage2.2.1.1	2011	China	Eastern Asia
NC_000962	1	4411532	1485255	4359831	98.828	24.1533	33.1	58.5	SRR1723815	lineage2	lineage2.2.1	2007	China	Eastern Asia
NC_000962	1	4411532	1500207	4371176	99.0852	24.3627	32.4	58.6	SRR1723488	lineage2	lineage2.2.1	2007	China	Eastern Asia
NC_000962	1	4411532	771301	4384281	99.3823	24.4127	40.6	56.4	SRR6280152	lineage2	lineage2.2.1.1	2010	China	Eastern Asia
NC_000962	1	4411532	775182	4385247	99.4042	24.6043	40.6	56.4	SRR6280266	lineage2	lineage2.2.1	2009	China	Eastern Asia
NC_000962	1	4411532	1546632	4361970	98.8765	25.1777	33.2	58.7	SRR1723523	lineage2	lineage2.2.1	2007	China	Eastern Asia		1720
NC_000962	1	4411532	1562768	4374594	99.1627	25.3818	31.1	58.6	SRR1723783	lineage2	lineage2.2.1	2007	China	Eastern Asia
NC_000962	1	4411532	1571774	4397585	99.6839	25.4999	30.8	58.6	SRR1723917	lineage4	lineage4.5	2007	China	Eastern Asia		46
NC_000962	1	4411532	1576212	4372195	99.1083	25.5791	30.5	58.7	SRR1723486	lineage2	lineage2.2.1	2007	China	Eastern Asia
NC_000962	1	4411532	1592450	4377208	99.2219	25.8424	31.8	58.3	SRR1723604	lineage2	lineage2.2.1	2007	China	Eastern Asia		1962
NC_000962	1	4411532	1612132	4361626	98.8687	26.2422	33.3	58.7	SRR1723539	lineage2	lineage2.2.1	2009	China	Eastern Asia
NC_000962	1	4411532	840761	4391106	99.537	26.2825	40.6	56.8	SRR6280160	lineage2	lineage2.2.1	2010	China	Eastern Asia
NC_000962	1	4411532	1630793	4385627	99.4128	26.5602	34.4	58.9	SRR1723957	lineage4	lineage4.5	2009	China	Eastern Asia
NC_000962	1	4411532	1639349	4378587	99.2532	26.6836	33.8	59	SRR1724005	lineage4	lineage4.2.2	2007	China	Eastern Asia
NC_000962	1	4411532	851241	4388640	99.4811	26.9298	40.6	55.9	SRR6280177	lineage2	lineage2.2.1.1	2010	China	Eastern Asia
NC_000962	1	4411532	1679991	4371534	99.0933	27.3785	33.7	58.7	SRR1723738	lineage2	lineage2.2.1	2007	China	Eastern Asia
NC_000962	1	4411532	1684989	4347953	98.5588	27.4002	31.5	58.6	SRR1723710	lineage2	lineage2.2.1	2009	China	Eastern Asia
NC_000962	1	4411532	864433	4378874	99.2597	27.472	40.6	56	SRR6280235	lineage2	lineage2.2.1.1	2011	China	Eastern Asia
NC_000962	1	4411532	1723767	4368924	99.0342	28.0801	34.9	58.7	SRR1723569	lineage2	lineage2.2.1	2009	China	Eastern Asia
NC_000962	1	4411532	1724883	4323711	98.0093	28.1212	35.4	58.8	SRR1723571	lineage2	lineage2.2.1	2009	China	Eastern Asia
NC_000962	1	4411532	1737909	4365626	98.9594	28.234	31.7	58.6	SRR1723885	lineage2	lineage2.2.1	2007	China	Eastern Asia
NC_000962	1	4411532	890963	4385003	99.3986	28.2785	40.6	56.2	SRR6280159	lineage2	lineage2.2.1.1	2010	China	Eastern Asia
NC_000962	1	4411532	1768462	4343516	98.4582	28.7227	31.2	58.5	SRR1723631	lineage2	lineage2.2.1	2007	China	Eastern Asia
NC_000962	1	4411532	1772933	4377743	99.2341	28.7963	30.7	58.8	SRR1723922	lineage4	lineage4.5	2007	China	Eastern Asia
NC_000962	1	4411532	1773754	4331971	98.1965	28.8832	33.9	58.7	SRR1723592	lineage2	lineage2.2.1	2007	China	Eastern Asia
NC_000962	1	4411532	663619	4356805	98.7595	29.1868	33.8	59.6	SRR8651633	lineage4	lineage4.4.2	2014	China	Eastern Asia
NC_000962	1	4411532	1803458	4358692	98.8022	29.2465	29.8	58.6	SRR1723471	lineage2	lineage2.2.1	2007	China	Eastern Asia
NC_000962	1	4411532	1812358	4340322	98.3858	29.4558	31.2	58.6	SRR1723798	lineage2	lineage2.2.1	2007	China	Eastern Asia
NC_000962	1	4411532	1818202	4346321	98.5218	29.5494	32	58.7	SRR1723554	lineage2	lineage2.2.1	2007	China	Eastern Asia
NC_000962	1	4411532	1826477	4390879	99.5318	29.7361	34	58.9	SRR1723934	lineage4	lineage4.5	2009	China	Eastern Asia
NC_000962	1	4411532	947465	4375019	99.1723	29.975	40.6	56.7	SRR6280214	lineage2	lineage2.2.1	2011	China	Eastern Asia
NC_000962	1	4411532	1846452	4363610	98.9137	29.9878	31.4	58.7	SRR1723804	lineage2	lineage2.2.1	2007	China	Eastern Asia
NC_000962	1	4411532	1845676	4368794	99.0312	30.0251	34.1	58.8	SRR1723979	lineage4	lineage4.4.2	2007	China	Eastern Asia
NC_000962	1	4411532	1859566	4375212	99.1767	30.2012	32.9	58.4	SRR1723683	lineage2	lineage2.2.1.1	2007	China	Eastern Asia		341
NC_000962	1	4411532	1864533	4372442	99.1139	30.3191	31.4	58.6	SRR1723548	lineage2	lineage2.2.1	2007	China	Eastern Asia
NC_000962	1	4411532	954186	4387324	99.4513	30.4038	40.6	56.4	SRR6280133	lineage2	lineage2.2.1.1	2009	China	Eastern Asia
NC_000962	1	4411532	1908991	4336478	98.2987	30.9289	32.2	58.4	SRR1723464	lineage2	lineage2.2.1	2009	China	Eastern Asia
NC_000962	1	4411532	1908016	4369239	99.0413	30.9818	30.5	58.6	SRR1723792	lineage2	lineage2.2.1	2007	China	Eastern Asia
NC_000962	1	4411532	1916332	4373486	99.1376	31.0297	30.1	58.5	SRR1723760	lineage2	lineage2.2.1	2007	China	Eastern Asia
NC_000962	1	4411532	977287	4387085	99.4458	31.237	40.7	56.2	SRR6280131	lineage2	lineage2.2.1.1	2009	China	Eastern Asia
NC_000962	1	4411532	985411	4378605	99.2536	31.4136	40.5	56.4	SRR6280318	lineage2	lineage2.2.1.1	2009	China	Eastern Asia
NC_000962	1	4411532	1942238	4381584	99.3211	31.5362	30.2	59	SRR1724009	lineage4	lineage4.2.2	2007	China	Eastern Asia
NC_000962	1	4411532	995029	4378750	99.2569	31.6628	40.6	56.3	SRR6280313	lineage2	lineage2.2.1.1	2012	China	Eastern Asia
NC_000962	1	4411532	1959149	4378140	99.2431	31.8243	31.1	59.1	SRR1723998	lineage4	lineage4.4	2007	China	Eastern Asia
NC_000962	1	4411532	1955769	4358361	98.7947	31.8695	34.9	58.8	SRR1723454	lineage2	lineage2.2.1	2007	China	Eastern Asia
NC_000962	1	4411532	1010841	4389904	99.5097	31.99	40.6	56.7	SRR6280155	lineage2	lineage2.2.1.1	2010	China	Eastern Asia
NC_000962	1	4411532	1970981	4358571	98.7995	32.1373	36.2	58.8	SRR1723639	lineage2	lineage2.2.1	2007	China	Eastern Asia		399
NC_000962	1	4411532	1982222	4379190	99.2669	32.1804	30.1	58.7	SRR1723772	lineage2	lineage2.2.1	2007	China	Eastern Asia
NC_000962	1	4411532	1998616	4371746	99.0981	32.3308	30.9	58.6	SRR1723430	lineage2	lineage2.2.2	2007	China	Eastern Asia
NC_000962	1	4411532	954897	4378178	99.2439	32.4565	38.7	59.1	SRR10040420	lineage2	lineage2.2.1	2013	China	Eastern Asia		864
NC_000962	1	4411532	1025190	4387714	99.4601	32.6034	40.6	56.6	SRR6280203	lineage2	lineage2.2.1.1	2010	China	Eastern Asia
NC_000962	1	4411532	966791	4377314	99.2244	32.7205	39.3	59.1	CRR027566	lineage2	lineage2.2.1	2007	China	Eastern Asia
NC_000962	1	4411532	1028726	4373072	99.1282	32.8936	40.6	56.9	SRR6280253	lineage2	lineage2.2.1	2015	China	Eastern Asia
NC_000962	1	4411532	2034246	4353303	98.6801	33.0398	30.8	58.7	SRR1723853	lineage2	lineage2.2.1	2007	China	Eastern Asia
NC_000962	1	4411532	2052856	4365801	98.9634	33.3434	30.7	58.6	SRR1723877	lineage2	lineage2.2.1	2007	China	Eastern Asia
NC_000962	1	4411532	1049252	4385614	99.4125	33.5171	40.6	56.4	SRR6280303	lineage2	lineage2.2.1.1	2009	China	Eastern Asia
NC_000962	1	4411532	2061834	4375733	99.1885	33.5705	34.1	58.9	SRR1723942	lineage4	lineage4.5	2007	China	Eastern Asia
NC_000962	1	4411532	2069627	4373359	99.1347	33.627	33.1	58.5	SRR1723541	lineage2	lineage2.2.1	2007	China	Eastern Asia		1549
NC_000962	1	4411532	2080698	4323700	98.009	33.901	34.9	59.1	SRR1724007	lineage4	lineage4.2.2	2009	China	Eastern Asia
NC_000962	1	4411532	2088698	4377678	99.2326	34.0488	35.7	58.7	SRR1723848	lineage2	lineage2.2.1	2007	China	Eastern Asia
NC_000962	1	4411532	2104605	4388463	99.4771	34.273	34.3	59	SRR1723907	lineage4	lineage4.5	2007	China	Eastern Asia		1261
NC_000962	1	4411532	1079303	4380005	99.2854	34.4373	40.6	56.9	SRR6280230	lineage2	lineage2.2.1	2015	China	Eastern Asia		255
NC_000962	1	4411532	2124046	4360671	98.8471	34.6048	34.8	58.7	SRR1723622	lineage2	lineage2.2.1	2007	China	Eastern Asia
NC_000962	1	4411532	1102080	4390901	99.5323	34.8508	40.7	57.1	SRR6280179	lineage2	lineage2.2.1	2010	China	Eastern Asia
NC_000962	1	4411532	2151052	4381847	99.3271	34.9001	29.9	58.6	SRR1723752	lineage2	lineage2.2.1	2007	China	Eastern Asia
NC_000962	1	4411532	2147799	4396211	99.6527	34.9053	33.2	58.7	SRR1723918	lineage4	lineage4.5	2007	China	Eastern Asia		46
NC_000962	1	4411532	2149626	4375014	99.1722	34.9299	32.5	58.5	SRR1723687	lineage2	lineage2.2.1.1	2007	China	Eastern Asia	294	341
NC_000962	1	4411532	2147298	4370515	99.0702	34.9492	34.7	58.7	SRR1723955	lineage4	lineage4.5	2007	China	Eastern Asia
NC_000962	1	4411532	2148747	4354377	98.7044	35.0126	35.6	58.8	SRR1723846	lineage2	lineage2.2.1	2007	China	Eastern Asia
NC_000962	1	4411532	2151122	4379806	99.2808	35.0598	33.8	58.9	SRR1723437	lineage2	lineage2.2.2	2007	China	Eastern Asia
NC_000962	1	4411532	2169346	4367940	99.0119	35.0725	30.8	58.4	SRR1723601	lineage2	lineage2.2.1	2007	China	Eastern Asia
NC_000962	1	4411532	1105889	4389178	99.4933	35.1385	40.6	57.1	SRR6280178	lineage2	lineage2.2.1	2010	China	Eastern Asia
NC_000962	1	4411532	2161232	4335337	98.2728	35.2277	35	58.8	SRR1723589	lineage2	lineage2.2.1	2007	China	Eastern Asia
NC_000962	1	4411532	2169841	4391794	99.5526	35.3185	34.3	58.7	SRR1723916	lineage4	lineage4.5	2007	China	Eastern Asia
NC_000962	1	4411532	2196494	4375328	99.1793	35.4011	31	58.6	SRR1723677	lineage2	lineage2.2.1	2007	China	Eastern Asia
NC_000962	1	4411532	1117522	4388235	99.4719	35.54	40.7	56.6	SRR6280204	lineage2	lineage2.2.1.1	2010	China	Eastern Asia
NC_000962	1	4411532	2180540	4366295	98.9746	35.5472	35.2	59	SRR1723946	lineage4	lineage4.5	2007	China	Eastern Asia
NC_000962	1	4411532	2201314	4373746	99.1435	35.8564	34.7	58.7	SRR1723744	lineage2	lineage2.2.1	2007	China	Eastern Asia
NC_000962	1	4411532	2219551	4378058	99.2412	35.9857	29.6	58.4	SRR1723834	lineage2	lineage2.2.1	2007	China	Eastern Asia
NC_000962	1	4411532	1059637	4373600	99.1402	35.9956	38.5	59.1	CRR027627	lineage2	lineage2.2.1	2018	China	Eastern Asia		271
NC_000962	1	4411532	2238964	4355817	98.7371	36.4406	34.3	58.7	SRR1723776	lineage2	lineage2.2.1	2007	China	Eastern Asia
NC_000962	1	4411532	2238242	4370085	99.0605	36.4503	34	59	SRR1723994	lineage4	lineage4.4.2	2007	China	Eastern Asia	835	970
NC_000962	1	4411532	2246776	4326182	98.0653	36.5295	33.5	58.6	SRR1723876	lineage2	lineage2.2.1	2007	China	Eastern Asia
NC_000962	1	4411532	2249606	4362220	98.8822	36.5735	29.9	58.4	SRR1723506	lineage2	lineage2.2.1	2007	China	Eastern Asia
NC_000962	1	4411532	2253720	4340672	98.3938	36.7051	34.4	58.8	SRR1723730	lineage2	lineage2.2.1	2007	China	Eastern Asia
NC_000962	1	4411532	2255790	4350393	98.6141	36.7582	34.8	58.7	SRR1723640	lineage2	lineage2.2.1	2007	China	Eastern Asia		399
NC_000962	1	4411532	1152105	4380498	99.2965	36.8502	40.6	56.5	SRR6280198	lineage2	lineage2.2.1.1	2011	China	Eastern Asia		639
NC_000962	1	4411532	2268069	4356910	98.7618	36.957	35.3	58.7	SRR1723645	lineage2	lineage2.2.1	2007	China	Eastern Asia
NC_000962	1	4411532	2278422	4361576	98.8676	37.1002	34.3	58.8	SRR1723857	lineage2	lineage2.2.1	2007	China	Eastern Asia
NC_000962	1	4411532	2277210	4361717	98.8708	37.1273	36.3	58.7	SRR1723627	lineage2	lineage2.2.1	2007	China	Eastern Asia
NC_000962	1	4411532	2286280	4365644	98.9598	37.1998	33.7	58.7	SRR1723886	lineage2	lineage2.2.1	2007	China	Eastern Asia
NC_000962	1	4411532	2284778	4336930	98.3089	37.2402	35.8	58.8	SRR1723505	lineage2	lineage2.2.1	2009	China	Eastern Asia
NC_000962	1	4411532	1105283	4365866	98.9648	37.5563	38.3	59.2	CRR027643	lineage2	lineage2.2.1	2018	China	Eastern Asia		1555
NC_000962	1	4411532	1106822	4403025	99.8072	37.6116	38	59.3	CRR027631	lineage4	lineage4.5	2018	China	Eastern Asia		862
NC_000962	1	4411532	2348427	4369993	99.0584	38.2146	33.7	58.7	SRR1723665	lineage2	lineage2.2.1	2007	China	Eastern Asia
NC_000962	1	4411532	2348995	4339026	98.3564	38.2605	35.2	58.7	SRR1723549	lineage2	lineage2.2.1	2007	China	Eastern Asia
NC_000962	1	4411532	2361001	4381473	99.3186	38.3667	32.9	58.9	SRR1723910	lineage4	lineage4.5	2007	China	Eastern Asia
NC_000962	1	4411532	2357452	4334333	98.2501	38.4046	34.7	58.7	SRR1723567	lineage2	lineage2.2.1	2007	China	Eastern Asia
NC_000962	1	4411532	1130787	4363447	98.91	38.4211	38.3	59.1	CRR027629	lineage2	lineage2.2.1	2007	China	Eastern Asia		613
NC_000962	1	4411532	2358544	4386438	99.4312	38.4381	35	58.9	SRR1723985	lineage4	lineage4.4.2	2007	China	Eastern Asia
NC_000962	1	4411532	2364211	4370952	99.0801	38.4948	33.9	59	SRR1723983	lineage4	lineage4.4.2	2007	China	Eastern Asia
NC_000962	1	4411532	2371445	4361817	98.8731	38.5362	33.2	58.8	SRR1723893	lineage4	lineage4.5	2007	China	Eastern Asia
NC_000962	1	4411532	2375816	4364872	98.9423	38.6958	34.4	58.8	SRR1723510	lineage2	lineage2.2.1	2007	China	Eastern Asia
NC_000962	1	4411532	2378937	4363675	98.9152	38.7505	34.4	58.7	SRR1723663	lineage2	lineage2.2.1	2007	China	Eastern Asia
NC_000962	1	4411532	2376927	4377937	99.2385	38.7547	36.4	58.7	SRR1723555	lineage2	lineage2.2.1	2007	China	Eastern Asia
NC_000962	1	4411532	2410575	4365480	98.9561	38.8075	29.9	58.5	SRR1723735	lineage2	lineage2.2.1	2007	China	Eastern Asia
NC_000962	1	4411532	2383630	4353931	98.6943	38.8744	36.5	58.8	SRR1723842	lineage2	lineage2.2.1	2007	China	Eastern Asia
NC_000962	1	4411532	2389043	4375866	99.1915	38.9175	34.8	58.6	SRR1723822	lineage2	lineage2.2.1	2007	China	Eastern Asia
NC_000962	1	4411532	2430839	4368013	99.0135	38.95	28.9	58.6	SRR1723452	lineage2	lineage2.2.1	2007	China	Eastern Asia
NC_000962	1	4411532	2405169	4339196	98.3603	39.0712	31.3	58.7	SRR1723469	lineage2	lineage2.2.1	2007	China	Eastern Asia
NC_000962	1	4411532	2400162	4359454	98.8195	39.097	34.9	58.7	SRR1723712	lineage2	lineage2.2.1	2007	China	Eastern Asia		1633
NC_000962	1	4411532	1839014	4362182	98.8813	39.356	35.7	58.8	SRR1710091	lineage2	lineage2.2.2	2011	China	Eastern Asia
NC_000962	1	4411532	2460010	4362091	98.8793	39.4534	28.9	58.5	SRR1723496	lineage2	lineage2.2.1	2007	China	Eastern Asia
NC_000962	1	4411532	2459074	4365765	98.9626	39.4698	29.4	58.6	SRR1723485	lineage2	lineage2.2.1	2007	China	Eastern Asia
NC_000962	1	4411532	2427284	4367451	99.0008	39.544	35.2	58.9	SRR1723431	lineage2	lineage2.2.2	2007	China	Eastern Asia
NC_000962	1	4411532	2426158	4372688	99.1195	39.5509	35.4	58.7	SRR1723689	lineage2	lineage2.2.1.1	2007	China	Eastern Asia
NC_000962	1	4411532	2440648	4394760	99.6198	39.6481	33	58.7	SRR1723411	lineage3	lineage3	2007	China	Eastern Asia
NC_000962	1	4411532	2461069	4376430	99.2043	40.0117	33.5	58.6	SRR1723574	lineage2	lineage2.2.1	2007	China	Eastern Asia
NC_000962	1	4411532	2480823	4357604	98.7776	40.3779	33.4	59	SRR1723993	lineage4	lineage4.4.2	2007	China	Eastern Asia	1875	2048
NC_000962	1	4411532	2490111	4392166	99.561	40.4789	33.1	58.8	SRR1723892	lineage4	lineage4.5	2007	China	Eastern Asia
NC_000962	1	4411532	2492505	4377296	99.2239	40.5075	33.7	58.6	SRR1723635	lineage2	lineage2.2.1	2007	China	Eastern Asia
NC_000962	1	4411532	2492808	4330419	98.1613	40.5896	33.9	58.8	SRR1723572	lineage2	lineage2.2.1	2009	China	Eastern Asia
NC_000962	1	4411532	2497996	4351243	98.6334	40.6693	33.2	58.7	SRR1723757	lineage2	lineage2.2.1	2007	China	Eastern Asia
NC_000962	1	4411532	2502824	4406840	99.8936	40.6767	33.4	58.8	SRR1723940	lineage4	lineage4.5	2007	China	Eastern Asia
NC_000962	1	4411532	2505657	4352039	98.6514	40.815	35.5	58.7	SRR1723805	lineage2	lineage2.2.1	2007	China	Eastern Asia
NC_000962	1	4411532	2522855	4366784	98.9857	41.0054	32.8	58.7	SRR1723444	lineage2	lineage2.2.1	2007	China	Eastern Asia
NC_000962	1	4411532	2522018	4354271	98.702	41.1239	36.5	58.8	SRR1723458	lineage2	lineage2.2.1	2007	China	Eastern Asia
NC_000962	1	4411532	2533882	4377715	99.2334	41.1637	32.4	58.7	SRR1723901	lineage4	lineage4.5	2007	China	Eastern Asia
NC_000962	1	4411532	2550295	4389188	99.4935	41.4033	30.4	58.9	SRR1723919	lineage4	lineage4.5	2007	China	Eastern Asia
NC_000962	1	4411532	2549837	4373148	99.1299	41.4238	33	58.5	SRR1723493	lineage2	lineage2.2.1	2007	China	Eastern Asia		1228
NC_000962	1	4411532	2558736	4357806	98.7821	41.6851	34.4	59	SRR1723914	lineage4	lineage4.5	2007	China	Eastern Asia
NC_000962	1	4411532	2576013	4375660	99.1869	41.8266	32.6	58.6	SRR1723816	lineage2	lineage2.2.1	2007	China	Eastern Asia
NC_000962	1	4411532	2592208	4356511	98.7528	42.1349	33.3	58.8	SRR1723938	lineage4	lineage4.5	2007	China	Eastern Asia
NC_000962	1	4411532	2614349	4363100	98.9022	42.1818	31.4	58.7	SRR1723679	lineage2	lineage2.2.1	2007	China	Eastern Asia
NC_000962	1	4411532	2607485	4366350	98.9758	42.1951	31.5	58.6	SRR1723669	lineage2	lineage2.2.1	2007	China	Eastern Asia
NC_000962	1	4411532	2606771	4386429	99.431	42.305	32.6	58.7	SRR1723930	lineage4	lineage4.5	2007	China	Eastern Asia
NC_000962	1	4411532	2602428	4370739	99.0753	42.3939	35	58.7	SRR1723701	lineage2	lineage2.2.1.1	2007	China	Eastern Asia
NC_000962	1	4411532	2622035	4370539	99.0708	42.7478	36.4	58.7	SRR1723642	lineage2	lineage2.2.1	2007	China	Eastern Asia		1820
NC_000962	1	4411532	2636908	4381891	99.3281	42.8213	32.7	59	SRR1724011	lineage4	lineage4.2.2	2007	China	Eastern Asia		1074
NC_000962	1	4411532	2651492	4349009	98.5827	43.2444	36.8	58.9	SRR1723419	lineage2	lineage2.2.2	2007	China	Eastern Asia
NC_000962	1	4411532	2662811	4395686	99.6408	43.2855	33.7	58.8	SRR1723961	lineage4	lineage4.8	2007	China	Eastern Asia
NC_000962	1	4411532	2663170	4367421	99.0001	43.3513	33.5	58.8	SRR1723460	lineage2	lineage2.2.1	2007	China	Eastern Asia
NC_000962	1	4411532	2669028	4406813	99.893	43.4615	34.1	58.9	SRR1723984	lineage4	lineage4.4.2	2007	China	Eastern Asia
NC_000962	1	4411532	2673514	4370979	99.0808	43.4631	33.4	58.6	SRR1723709	lineage2	lineage2.2.1	2007	China	Eastern Asia
NC_000962	1	4411532	1279647	4390049	99.513	43.4856	38.2	59.3	CRR027639	lineage4	lineage4.5	2018	China	Eastern Asia		1294
NC_000962	1	4411532	2694222	4347716	98.5534	43.4884	31.5	58.6	SRR1723827	lineage2	lineage2.2.1	2007	China	Eastern Asia
NC_000962	1	4411532	2684914	4393767	99.5973	43.6455	33.7	59	SRR1724013	lineage4	lineage4.2.2	2007	China	Eastern Asia
NC_000962	1	4411532	2683807	4348704	98.5758	43.6643	33.6	58.7	SRR1723551	lineage2	lineage2.2.1	2007	China	Eastern Asia
NC_000962	1	4411532	2716668	4368062	99.0146	44.1426	32.9	58.5	SRR1723630	lineage2	lineage2.2.1	2007	China	Eastern Asia
NC_000962	1	4411532	2720798	4338476	98.344	44.2133	33.6	58.9	SRR1723424	lineage2	lineage2.2.2	2007	China	Eastern Asia
NC_000962	1	4411532	2732776	4381128	99.3108	44.4079	31.7	58.7	SRR1723854	lineage2	lineage2.2.1	2007	China	Eastern Asia
NC_000962	1	4411532	2077986	4366277	98.9742	44.4284	35.7	59.1	SRR1710103	lineage2	lineage2.2.1	2010	China	Eastern Asia
NC_000962	1	4411532	2739638	4385886	99.4187	44.5513	34	58.7	SRR1723533	lineage2	lineage2.2.1	2007	China	Eastern Asia
NC_000962	1	4411532	2745548	4351541	98.6401	44.6484	33.9	58.7	SRR1723456	lineage2	lineage2.2.1	2007	China	Eastern Asia
NC_000962	1	4411532	2771610	4365890	98.9654	44.8483	31.7	58.7	SRR1723450	lineage2	lineage2.2.1	2007	China	Eastern Asia
NC_000962	1	4411532	2762412	4373930	99.1476	44.8971	33.5	58.6	SRR1723581	lineage2	lineage2.2.1	2007	China	Eastern Asia
NC_000962	1	4411532	2758041	4379953	99.2842	44.9414	35.5	58.4	SRR1723746	lineage2	lineage2.2.1	2007	China	Eastern Asia
NC_000962	1	4411532	2797321	4360912	98.8526	44.9672	29	58.5	SRR1723621	lineage2	lineage2.2.1	2007	China	Eastern Asia
NC_000962	1	4411532	2779874	4358024	98.7871	45.2921	35.3	58.8	SRR1723682	lineage2	lineage2.2.1.1	2007	China	Eastern Asia
NC_000962	1	4411532	2788344	4336092	98.2899	45.4404	34.8	58.8	SRR1723840	lineage2	lineage2.2.1	2007	China	Eastern Asia
NC_000962	1	4411532	2800009	4343060	98.4479	45.5083	33.6	58.7	SRR1723618	lineage2	lineage2.2.1	2007	China	Eastern Asia
NC_000962	1	4411532	2793306	4370890	99.0787	45.5368	35.5	58.8	SRR1723795	lineage2	lineage2.2.1	2007	China	Eastern Asia
NC_000962	1	4411532	2797017	4374130	99.1522	45.5443	34.5	58.6	SRR1723808	lineage2	lineage2.2.1	2007	China	Eastern Asia
NC_000962	1	4411532	2807158	4374538	99.1614	45.7692	36	58.7	SRR1723685	lineage2	lineage2.2.1.1	2007	China	Eastern Asia	294	341
NC_000962	1	4411532	2821167	4373852	99.1459	45.8316	33.6	58.6	SRR1723945	lineage4	lineage4.5	2007	China	Eastern Asia
NC_000962	1	4411532	2825739	4356374	98.7497	45.9887	33.7	58.7	SRR1723851	lineage2	lineage2.2.1	2007	China	Eastern Asia
NC_000962	1	4411532	2824739	4363702	98.9158	46.0259	35.5	58.8	SRR1723662	lineage2	lineage2.2.1	2007	China	Eastern Asia
NC_000962	1	4411532	2836382	4358284	98.793	46.1305	33.6	58.7	SRR1723657	lineage2	lineage2.2.1	2007	China	Eastern Asia
NC_000962	1	4411532	2832238	4357741	98.7807	46.1346	34.3	58.8	SRR1723544	lineage2	lineage2.2.1	2007	China	Eastern Asia
NC_000962	1	4411532	2852948	4337339	98.3182	46.4843	35.3	58.8	SRR1723711	lineage2	lineage2.2.1	2007	China	Eastern Asia		1633
NC_000962	1	4411532	2859891	4379183	99.2667	46.5015	34.1	58.7	SRR1723576	lineage2	lineage2.2.1	2007	China	Eastern Asia
NC_000962	1	4411532	2867399	4350492	98.6164	46.6151	33.2	58.6	SRR1723833	lineage2	lineage2.2.1	2007	China	Eastern Asia
NC_000962	1	4411532	2865170	4377032	99.218	46.7188	36.4	58.8	SRR1723583	lineage2	lineage2.2.1	2007	China	Eastern Asia
NC_000962	1	4411532	2875495	4364149	98.9259	46.8477	34.5	58.7	SRR1723561	lineage2	lineage2.2.1	2007	China	Eastern Asia
NC_000962	1	4411532	2887187	4366880	98.9878	47.0533	35	58.8	SRR1723661	lineage2	lineage2.2.1	2007	China	Eastern Asia
NC_000962	1	4411532	2894139	4379202	99.2671	47.0568	33.2	58.7	SRR1723625	lineage2	lineage2.2.1	2007	China	Eastern Asia	22	29
NC_000962	1	4411532	2902647	4346794	98.5325	47.1574	33	58.7	SRR1723438	lineage2	lineage2.2.1	2007	China	Eastern Asia
NC_000962	1	4411532	2897297	4357186	98.7681	47.229	36.2	58.9	SRR1723899	lineage4	lineage4.5	2007	China	Eastern Asia
NC_000962	1	4411532	2905748	4373521	99.1384	47.2665	33.1	58.7	SRR1723584	lineage2	lineage2.2.1	2007	China	Eastern Asia
NC_000962	1	4411532	2913940	4357478	98.7747	47.319	33.1	58.6	SRR1723731	lineage2	lineage2.2.1	2007	China	Eastern Asia
NC_000962	1	4411532	2914880	4382550	99.343	47.3383	32.4	58.6	SRR1723755	lineage2	lineage2.2.1	2007	China	Eastern Asia
NC_000962	1	4411532	2921217	4378853	99.2592	47.5418	33.8	58.9	SRR1723971	lineage4	lineage4.4.2	2007	China	Eastern Asia
NC_000962	1	4411532	2920723	4359597	98.8227	47.5528	33.7	58.7	SRR1723771	lineage2	lineage2.2.1	2007	China	Eastern Asia
NC_000962	1	4411532	2932888	4384425	99.3855	47.7023	33.7	58.8	SRR1723912	lineage4	lineage4.5	2007	China	Eastern Asia
NC_000962	1	4411532	2947503	4377731	99.2338	47.8962	33.4	58.5	SRR1723605	lineage2	lineage2.2.1	2007	China	Eastern Asia		1962
NC_000962	1	4411532	2945978	4358458	98.7969	47.9492	34	58.8	SRR1723459	lineage2	lineage2.2.1	2007	China	Eastern Asia
NC_000962	1	4411532	2946512	4372472	99.1146	47.9527	33.7	58.7	SRR1723794	lineage2	lineage2.2.1	2007	China	Eastern Asia
NC_000962	1	4411532	2964342	4336149	98.2912	48.2841	34.2	58.9	SRR1723925	lineage4	lineage4.5	2009	China	Eastern Asia
NC_000962	1	4411532	2975823	4354004	98.696	48.3495	32.8	59	SRR1724000	lineage4	lineage4.2.2	2007	China	Eastern Asia
NC_000962	1	4411532	2983656	4377149	99.2206	48.516	33.6	58.7	SRR1723487	lineage2	lineage2.2.1	2007	China	Eastern Asia		1146
NC_000962	1	4411532	3001407	4376177	99.1986	48.6325	31.6	58.6	SRR1723457	lineage2	lineage2.2.1	2007	China	Eastern Asia
NC_000962	1	4411532	2997064	4379626	99.2768	48.6841	33.4	58.6	SRR1723552	lineage2	lineage2.2.1	2007	China	Eastern Asia		1547
NC_000962	1	4411532	2986492	4340850	98.3978	48.7	36.2	58.7	SRR1723841	lineage2	lineage2.2.1	2007	China	Eastern Asia
NC_000962	1	4411532	2991626	4375680	99.1873	48.7313	34.4	58.7	SRR1723660	lineage2	lineage2.2.1	2007	China	Eastern Asia
NC_000962	1	4411532	3021141	4346317	98.5217	49.081	32.6	58.6	SRR1723590	lineage2	lineage2.2.1	2007	China	Eastern Asia
NC_000962	1	4411532	3017711	4372512	99.1155	49.1627	34.9	58.7	SRR1723847	lineage2	lineage2.2.1	2007	China	Eastern Asia
NC_000962	1	4411532	3027086	4348349	98.5678	49.1845	32.9	58.6	SRR1723765	lineage2	lineage2.2.1	2007	China	Eastern Asia
NC_000962	1	4411532	3029016	4374229	99.1544	49.2879	34	58.7	SRR1723686	lineage2	lineage2.2.1.1	2007	China	Eastern Asia	294	341
NC_000962	1	4411532	3043978	4378967	99.2618	49.4701	32.9	58.9	SRR1723953	lineage4	lineage4.5	2007	China	Eastern Asia	1166	1359
NC_000962	1	4411532	3040649	4364428	98.9323	49.531	35	58.7	SRR1723611	lineage2	lineage2.2.1	2007	China	Eastern Asia
NC_000962	1	4411532	3047424	4386258	99.4271	49.5681	33.7	59.1	SRR1723989	lineage4	lineage4.4.2	2007	China	Eastern Asia		1185
NC_000962	1	4411532	3066729	4368739	99.03	49.8581	33.4	58.7	SRR1723522	lineage2	lineage2.2.1	2007	China	Eastern Asia
NC_000962	1	4411532	3090096	4359980	98.8314	50.2028	33.2	58.8	SRR1723921	lineage4	lineage4.5	2007	China	Eastern Asia
NC_000962	1	4411532	3090554	4378384	99.2486	50.2426	33.3	58.7	SRR1723739	lineage2	lineage2.2.1	2007	China	Eastern Asia		1434
NC_000962	1	4411532	3091797	4356633	98.7556	50.2595	33.4	58.7	SRR1723702	lineage2	lineage2.2.1.1	2007	China	Eastern Asia
NC_000962	1	4411532	3086016	4332612	98.2111	50.2806	35	58.8	SRR1723768	lineage2	lineage2.2.1	2007	China	Eastern Asia
NC_000962	1	4411532	3105600	4367438	99.0005	50.4888	32.9	58.7	SRR1723832	lineage2	lineage2.2.1	2007	China	Eastern Asia
NC_000962	1	4411532	1172073	4393546	99.5923	50.5007	36.3	59.4	SRR8651617	lineage4	lineage4.5	2019	China	Eastern Asia
NC_000962	1	4411532	3109085	4371313	99.0883	50.5579	33.2	58.7	SRR1723545	lineage2	lineage2.2.1	2007	China	Eastern Asia
NC_000962	1	4411532	3118802	4399050	99.7171	50.692	33.3	58.9	SRR1723991	lineage4	lineage4.4.2	2007	China	Eastern Asia	1458	1881
NC_000962	1	4411532	3112258	4354732	98.7125	50.7648	36.7	58.8	SRR1723637	lineage2	lineage2.2.1	2007	China	Eastern Asia
NC_000962	1	4411532	3118959	4346483	98.5255	50.7742	33.7	58.7	SRR1723706	lineage2	lineage2.2.1.1	2007	China	Eastern Asia		1068
NC_000962	1	4411532	1189992	4359430	98.819	50.7813	34.1	59.2	SRR8651616	lineage2	lineage2.2.1	2019	China	Eastern Asia
NC_000962	1	4411532	3147166	4381603	99.3216	51.2196	35.2	58.7	SRR1723784	lineage2	lineage2.2.1	2007	China	Eastern Asia
NC_000962	1	4411532	3151731	4355572	98.7315	51.2204	32.9	58.8	SRR1723987	lineage4	lineage4.4.2	2007	China	Eastern Asia		1737
NC_000962	1	4411532	3149746	4354200	98.7004	51.2219	33.8	58.6	SRR1723766	lineage2	lineage2.2.1	2007	China	Eastern Asia
NC_000962	1	4411532	3152395	4372483	99.1148	51.2336	33.6	58.7	SRR1723715	lineage2	lineage2.2.1	2007	China	Eastern Asia
NC_000962	1	4411532	3151703	4363230	98.9051	51.2867	33.7	58.7	SRR1723524	lineage2	lineage2.2.1	2007	China	Eastern Asia		1720
NC_000962	1	4411532	3173235	4352883	98.6706	51.3638	31.9	58.6	SRR1723483	lineage2	lineage2.2.1	2007	China	Eastern Asia
NC_000962	1	4411532	3166752	4345783	98.5096	51.5057	33.8	58.7	SRR1723563	lineage2	lineage2.2.1	2007	China	Eastern Asia
NC_000962	1	4411532	3192448	4343739	98.4633	52.0162	35	58.7	SRR1723707	lineage2	lineage2.2.1.1	2007	China	Eastern Asia		1068
NC_000962	1	4411532	1532529	4373042	99.1275	52.0641	38.5	59	CRR027645	lineage2	lineage2.2.1	2017	China	Eastern Asia		1119
NC_000962	1	4411532	3205177	4373264	99.1325	52.2713	36.3	58.8	SRR1723439	lineage2	lineage2.2.1	2007	China	Eastern Asia
NC_000962	1	4411532	3215271	4365710	98.9613	52.275	33.1	58.9	SRR1723931	lineage4	lineage4.5	2007	China	Eastern Asia
NC_000962	1	4411532	3216961	4365448	98.9554	52.2961	33.1	58.6	SRR1723874	lineage2	lineage2.2.1	2007	China	Eastern Asia
NC_000962	1	4411532	3216762	4374076	99.151	52.4609	36.2	58.8	SRR1723793	lineage2	lineage2.2.1	2007	China	Eastern Asia
NC_000962	1	4411532	3252625	4378486	99.2509	52.6579	31.1	58.4	SRR1723638	lineage2	lineage2.2.1	2007	China	Eastern Asia
NC_000962	1	4411532	3259576	4376811	99.2129	52.7572	31.9	58.7	SRR1723447	lineage2	lineage2.2.1	2007	China	Eastern Asia
NC_000962	1	4411532	3247740	4372969	99.1259	52.9128	35.1	58.7	SRR1723714	lineage2	lineage2.2.1	2007	China	Eastern Asia
NC_000962	1	4411532	3265347	4391355	99.5426	53.0625	33	59	SRR1724010	lineage4	lineage4.2.2	2007	China	Eastern Asia		1074
NC_000962	1	4411532	3272778	4374514	99.1609	53.2379	33.9	58.7	SRR1723779	lineage2	lineage2.2.1	2007	China	Eastern Asia
NC_000962	1	4411532	3284571	4365489	98.9563	53.5096	34.9	58.8	SRR1723652	lineage2	lineage2.2.1	2007	China	Eastern Asia
NC_000962	1	4411532	3292215	4374598	99.1628	53.5516	33.4	58.6	SRR1723684	lineage2	lineage2.2.1.1	2007	China	Eastern Asia	294	341
NC_000962	1	4411532	1324416	4360763	98.8492	53.588	37	59	SRR8651566	lineage2	lineage2.2.1	2014	China	Eastern Asia
NC_000962	1	4411532	3331544	4356147	98.7445	53.6089	29.8	58.6	SRR1723472	lineage2	lineage2.2.1	2007	China	Eastern Asia
NC_000962	1	4411532	3299291	4356351	98.7492	53.6188	33.1	58.7	SRR1723633	lineage2	lineage2.2.1	2007	China	Eastern Asia
NC_000962	1	4411532	3291803	4378241	99.2454	53.6857	36.2	58.7	SRR1723591	lineage2	lineage2.2.1	2007	China	Eastern Asia
NC_000962	1	4411532	1283390	4365290	98.9518	53.9824	36.3	59.2	SRR8651621	lineage2	lineage2.2.1	2016	China	Eastern Asia
NC_000962	1	4411532	3315375	4397825	99.6893	54.0646	36.7	58.9	SRR1723911	lineage4	lineage4.5	2007	China	Eastern Asia
NC_000962	1	4411532	3330114	4374462	99.1597	54.2078	34.4	58.8	SRR1723671	lineage2	lineage2.2.1	2007	China	Eastern Asia
NC_000962	1	4411532	3338692	4378314	99.247	54.4018	34.9	58.7	SRR1723881	lineage2	lineage2.2.1	2007	China	Eastern Asia		1537
NC_000962	1	4411532	3364981	4371955	99.1029	54.7206	33.9	58.7	SRR1723656	lineage2	lineage2.2.1	2007	China	Eastern Asia
NC_000962	1	4411532	3361531	4363841	98.9189	54.726	34.3	58.8	SRR1723473	lineage2	lineage2.2.1	2007	China	Eastern Asia	227	265
NC_000962	1	4411532	3371206	4364845	98.9417	54.824	33.6	58.7	SRR1723593	lineage2	lineage2.2.1	2007	China	Eastern Asia
NC_000962	1	4411532	1614426	4373115	99.1292	54.8245	38.5	59.1	CRR027651	lineage2	lineage2.2.1	2007	China	Eastern Asia	1038	1205
NC_000962	1	4411532	3368122	4367189	98.9948	54.8779	35.1	58.7	SRR1723658	lineage2	lineage2.2.1	2007	China	Eastern Asia	1165	1358
NC_000962	1	4411532	3387138	4365471	98.9559	55.138	34	58.7	SRR1723474	lineage2	lineage2.2.1	2007	China	Eastern Asia	227	265
NC_000962	1	4411532	3391455	4386636	99.4357	55.1469	33.6	59	SRR1724008	lineage4	lineage4.2.2	2007	China	Eastern Asia
NC_000962	1	4411532	3394378	4350931	98.6263	55.3714	36.4	58.8	SRR1723866	lineage2	lineage2.2.1	2007	China	Eastern Asia
NC_000962	1	4411532	3406055	4371251	99.0869	55.4474	34	58.8	SRR1723547	lineage2	lineage2.2.1	2007	China	Eastern Asia
NC_000962	1	4411532	3433968	4369655	99.0507	55.8955	33.9	58.8	SRR1723623	lineage2	lineage2.2.1	2007	China	Eastern Asia
NC_000962	1	4411532	3454085	4375124	99.1747	56.1713	34.1	58.6	SRR1723806	lineage2	lineage2.2.1	2007	China	Eastern Asia		1798
NC_000962	1	4411532	3450710	4366761	98.9851	56.2331	35.2	58.9	SRR1723448	lineage2	lineage2.2.1	2007	China	Eastern Asia
NC_000962	1	4411532	3462878	4336392	98.2967	56.2762	33.3	58.7	SRR1723803	lineage2	lineage2.2.1	2007	China	Eastern Asia
NC_000962	1	4411532	3470097	4333128	98.2227	56.3572	32.9	58.8	SRR1723434	lineage2	lineage2.2.2	2007	China	Eastern Asia
NC_000962	1	4411532	3463652	4363623	98.914	56.3612	34.2	58.7	SRR1723722	lineage2	lineage2.2.1	2007	China	Eastern Asia	1819	1925
NC_000962	1	4411532	3468087	4366687	98.9835	56.3642	33.6	58.5	SRR1723860	lineage2	lineage2.2.1	2007	China	Eastern Asia		1219
NC_000962	1	4411532	3480030	4380591	99.2986	56.6073	34	58.7	SRR1723624	lineage2	lineage2.2.1	2007	China	Eastern Asia	22	29
NC_000962	1	4411532	3488966	4362997	98.8998	56.7306	34	58.9	SRR1723915	lineage4	lineage4.5	2007	China	Eastern Asia
NC_000962	1	4411532	3489837	4377697	99.233	56.7804	34.4	59	SRR1723969	lineage4	lineage4.4.2	2007	China	Eastern Asia
NC_000962	1	4411532	3497604	4371463	99.0917	56.854	33.6	58.7	SRR1723477	lineage2	lineage2.2.1	2007	China	Eastern Asia
NC_000962	1	4411532	3517095	4350618	98.6192	57.1586	33.1	58.8	SRR1723897	lineage4	lineage4.5	2007	China	Eastern Asia
NC_000962	1	4411532	1362831	4381073	99.3096	57.5661	36.4	59.4	SRR8651642	lineage4	lineage4.5	2014	China	Eastern Asia
NC_000962	1	4411532	3554725	4371181	99.0853	57.8639	34.1	58.7	SRR1723659	lineage2	lineage2.2.1	2009	China	Eastern Asia	1165	1358
NC_000962	1	4411532	3560682	4354458	98.7063	57.9895	34.3	58.9	SRR1723982	lineage4	lineage4.4.2	2007	China	Eastern Asia
NC_000962	1	4411532	3564280	4358982	98.8088	57.9936	33.9	58.8	SRR1723428	lineage2	lineage2.2.2	2007	China	Eastern Asia
NC_000962	1	4411532	3560612	4371948	99.1027	58.0049	35.2	58.7	SRR1723888	lineage2	lineage2.2.1	2007	China	Eastern Asia
NC_000962	1	4411532	3574110	4379686	99.2781	58.0535	33.4	59	SRR1723968	lineage4	lineage4.4.2	2007	China	Eastern Asia
NC_000962	1	4411532	1712806	4366294	98.9746	58.1631	38.6	59	CRR027665	lineage2	lineage2.2.1	2007	China	Eastern Asia
NC_000962	1	4411532	3587220	4353397	98.6822	58.4556	35.4	58.8	SRR1723664	lineage2	lineage2.2.1	2007	China	Eastern Asia
NC_000962	1	4411532	3599204	4379744	99.2794	58.6025	33.8	58.9	SRR1723908	lineage4	lineage4.5	2007	China	Eastern Asia
NC_000962	1	4411532	3619987	4357605	98.7776	58.8801	33.8	58.8	SRR1723502	lineage2	lineage2.2.1	2007	China	Eastern Asia		1179
NC_000962	1	4411532	3617387	4367555	99.0031	58.8921	34	58.7	SRR1723778	lineage2	lineage2.2.1	2007	China	Eastern Asia
NC_000962	1	4411532	3651231	4374839	99.1682	59.4508	34.3	58.7	SRR1723870	lineage2	lineage2.2.1	2007	China	Eastern Asia
NC_000962	1	4411532	2772274	4369448	99.046	59.4739	35.8	58.9	SRR1710059	lineage2	lineage2.1	2011	China	Eastern Asia
NC_000962	1	4411532	3655572	4332079	98.199	59.504	34.4	58.8	SRR1723441	lineage2	lineage2.2.1	2007	China	Eastern Asia
NC_000962	1	4411532	1760838	4385378	99.4071	59.5765	39.5	59	CRR027588	lineage2	lineage2.2.1	2017	China	Eastern Asia
NC_000962	1	4411532	3662644	4351599	98.6414	59.6014	34.1	58.7	SRR1723681	lineage2	lineage2.2.1.1	2007	China	Eastern Asia
NC_000962	1	4411532	3671462	4360416	98.8413	59.7668	34.3	58.8	SRR1723417	lineage3	lineage3	2007	China	Eastern Asia
NC_000962	1	4411532	3685895	4340295	98.3852	59.9447	33.8	58.7	SRR1723774	lineage2	lineage2.2.1	2007	China	Eastern Asia
NC_000962	1	4411532	3690174	4389043	99.4902	59.995	33.5	58.8	SRR1723970	lineage4	lineage4.4.2	2007	China	Eastern Asia
NC_000962	1	4411532	3696834	4375089	99.1739	60.0945	34.1	58.6	SRR1723600	lineage2	lineage2.2.1	2007	China	Eastern Asia
NC_000962	1	4411532	2627609	4374634	99.1636	60.131	34.5	58.8	SRR1723700	lineage2	lineage2.2.1.1	2007	China	Eastern Asia
NC_000962	1	4411532	3701444	4338367	98.3415	60.2167	33.9	58.8	SRR1723560	lineage2	lineage2.2.1	2007	China	Eastern Asia
NC_000962	1	4411532	3704102	4338062	98.3346	60.3023	34.5	58.8	SRR1723445	lineage2	lineage2.2.1	2007	China	Eastern Asia
NC_000962	1	4411532	3719168	4394235	99.6079	60.4523	33.3	58.8	SRR1723937	lineage4	lineage4.5	2007	China	Eastern Asia
NC_000962	1	4411532	3713913	4361322	98.8618	60.5203	35	58.7	SRR1723641	lineage2	lineage2.2.1	2007	China	Eastern Asia		1820
NC_000962	1	4411532	3729392	4374466	99.1598	60.6609	33.4	58.7	SRR1723688	lineage2	lineage2.2.1.1	2007	China	Eastern Asia	294	341
NC_000962	1	4411532	3735140	4372282	99.1103	60.7066	33.2	58.7	SRR1723597	lineage2	lineage2.2.1	2007	China	Eastern Asia		2174
NC_000962	1	4411532	3733268	4371630	99.0955	60.7692	33.9	58.7	SRR1723608	lineage2	lineage2.2.1	2007	China	Eastern Asia
NC_000962	1	4411532	1796108	4376389	99.2034	60.7929	38.5	59	CRR027469	lineage2	lineage2.2.1	2017	China	Eastern Asia
NC_000962	1	4411532	3741453	4372499	99.1152	60.8398	33.2	58.7	SRR1723500	lineage2	lineage2.2.1	2007	China	Eastern Asia
NC_000962	1	4411532	3731132	4374130	99.1522	60.8561	36.7	58.7	SRR1723724	lineage2	lineage2.2.1	2007	China	Eastern Asia
NC_000962	1	4411532	3747367	4357520	98.7757	60.8886	33.1	58.8	SRR1723906	lineage4	lineage4.5	2007	China	Eastern Asia
NC_000962	1	4411532	3737511	4377953	99.2388	60.9642	36.5	58.8	SRR1723780	lineage2	lineage2.2.1	2007	China	Eastern Asia
NC_000962	1	4411532	3757916	4392650	99.572	61.1281	33.6	58.9	SRR1723920	lineage4	lineage4.5	2007	China	Eastern Asia
NC_000962	1	4411532	3747867	4366944	98.9893	61.1369	36.7	58.8	SRR1723648	lineage2	lineage2.2.1	2007	China	Eastern Asia
NC_000962	1	4411532	1800960	4372896	99.1242	61.1898	38.5	59.1	CRR027649	lineage2	lineage2.2.1	2007	China	Eastern Asia	1038	1205
NC_000962	1	4411532	3772682	4381714	99.3241	61.3237	33.9	58.9	SRR1723958	lineage4	lineage4.5	2007	China	Eastern Asia
NC_000962	1	4411532	3760251	4359030	98.8099	61.3366	36.5	58.8	SRR1723717	lineage2	lineage2.2.1	2007	China	Eastern Asia
NC_000962	1	4411532	3762094	4344792	98.4871	61.3593	36.2	58.8	SRR1723764	lineage2	lineage2.2.1	2007	China	Eastern Asia
NC_000962	1	4411532	3770902	4386458	99.4316	61.504	35.9	58.8	SRR1723414	lineage3	lineage3	2007	China	Eastern Asia		1374
NC_000962	1	4411532	3787331	4345738	98.5086	61.6303	33.9	58.7	SRR1723530	lineage2	lineage2.2.1	2007	China	Eastern Asia
NC_000962	1	4411532	3805301	4370696	99.0743	62.0582	36.4	58.8	SRR1723580	lineage2	lineage2.2.1	2007	China	Eastern Asia
NC_000962	1	4411532	3817545	4361090	98.8566	62.079	33.8	58.7	SRR1723508	lineage2	lineage2.2.1	2007	China	Eastern Asia
NC_000962	1	4411532	3816117	4331298	98.1813	62.0815	34	58.7	SRR1723767	lineage2	lineage2.2.1	2007	China	Eastern Asia
NC_000962	1	4411532	3817520	4371258	99.0871	62.1627	33.8	58.7	SRR1723568	lineage2	lineage2.2.1	2007	China	Eastern Asia
NC_000962	1	4411532	3824520	4365607	98.959	62.2121	34	58.7	SRR1723606	lineage2	lineage2.2.1	2007	China	Eastern Asia
NC_000962	1	4411532	1835457	4379257	99.2684	62.3826	38.2	59	SRR10040309	lineage2	lineage2.2.1	2013	China	Eastern Asia		128
NC_000962	1	4411532	3838237	4359396	98.8182	62.4166	33.5	58.9	SRR1724012	lineage4	lineage4.2.2	2007	China	Eastern Asia
NC_000962	1	4411532	3842764	4376262	99.2005	62.5072	33.5	58.6	SRR1723838	lineage2	lineage2.2.1	2007	China	Eastern Asia
NC_000962	1	4411532	3837658	4370305	99.0655	62.5871	36.1	58.8	SRR1723743	lineage2	lineage2.2.1	2007	China	Eastern Asia
NC_000962	1	4411532	3906345	4378801	99.2581	63.4912	33.4	58.7	SRR1723562	lineage2	lineage2.2.1	2007	China	Eastern Asia
NC_000962	1	4411532	3912423	4356700	98.7571	63.8143	36.5	58.8	SRR1723667	lineage2	lineage2.2.1	2007	China	Eastern Asia
NC_000962	1	4411532	3925823	4362928	98.8983	63.9817	35.6	58.8	SRR1723455	lineage2	lineage2.2.1	2007	China	Eastern Asia
NC_000962	1	4411532	1645220	4370824	99.0772	64.0558	36.1	59.1	SRR8651583	lineage2	lineage2.2.1	2016	China	Eastern Asia
NC_000962	1	4411532	3940181	4379673	99.2778	64.0948	34	58.8	SRR1723978	lineage4	lineage4.4.2	2007	China	Eastern Asia
NC_000962	1	4411532	1889620	4363708	98.9159	64.2044	38.5	59	CRR027515	lineage2	lineage2.2.1	2007	China	Eastern Asia		48
NC_000962	1	4411532	3953192	4361807	98.8728	64.2953	33.9	58.9	SRR1723977	lineage4	lineage4.4.2	2007	China	Eastern Asia
NC_000962	1	4411532	1893346	4360652	98.8467	64.3309	38.5	59.1	CRR027504	lineage2	lineage2.2.1	2007	China	Eastern Asia		1660
NC_000962	1	4411532	1927578	4381134	99.3109	64.4305	38.7	59	SRR6280132	lineage2	lineage2.2.1	2009	China	Eastern Asia
NC_000962	1	4411532	3966471	4392499	99.5686	64.4829	33.7	58.9	SRR1723929	lineage4	lineage4.5	2007	China	Eastern Asia
NC_000962	1	4411532	3970281	4366231	98.9731	64.6123	33.8	58.7	SRR1723723	lineage2	lineage2.2.1	2007	China	Eastern Asia	1819	1925
NC_000962	1	4411532	1909118	4356115	98.7438	64.8403	38.5	59	CRR027517	lineage2	lineage2.2.1	2017	China	Eastern Asia	1486	1965
NC_000962	1	4411532	3988102	4378130	99.2428	65.0483	36.2	58.8	SRR1723479	lineage2	lineage2.2.1	2007	China	Eastern Asia		1545
NC_000962	1	4411532	4045428	4399397	99.7249	65.7577	33.7	58.8	SRR1723932	lineage4	lineage4.5	2007	China	Eastern Asia
NC_000962	1	4411532	1965545	4372440	99.1139	65.8862	37	59.2	SRR8651641	lineage2	lineage2.2.2	2016	China	Eastern Asia		889
NC_000962	1	4411532	3140266	4366731	98.9845	65.9789	35.4	58.9	SRR1710099	lineage2	lineage2.2.1	2010	China	Eastern Asia
NC_000962	1	4411532	4064244	4368250	99.0189	66.1106	33.9	58.7	SRR1723732	lineage2	lineage2.2.1	2007	China	Eastern Asia
NC_000962	1	4411532	4067717	4376877	99.2144	66.1357	33.9	58.7	SRR1723525	lineage2	lineage2.2.1	2007	China	Eastern Asia
NC_000962	1	4411532	4082651	4372227	99.109	66.3465	33.4	58.7	SRR1723476	lineage2	lineage2.2.1	2007	China	Eastern Asia
NC_000962	1	4411532	4089819	4379445	99.2727	66.5414	33.8	58.6	SRR1723594	lineage2	lineage2.2.1	2007	China	Eastern Asia
NC_000962	1	4411532	3136971	4363400	98.909	66.576	35.6	59.1	SRR1710088	lineage2	lineage2.2.1	2010	China	Eastern Asia
NC_000962	1	4411532	4099212	4369346	99.0437	66.6643	33.8	58.7	SRR1723861	lineage2	lineage2.2.1	2007	China	Eastern Asia		1219
NC_000962	1	4411532	4108343	4397850	99.6899	66.8403	33.7	58.8	SRR1723980	lineage4	lineage4.4.2	2007	China	Eastern Asia
NC_000962	1	4411532	4119431	4372463	99.1144	66.9913	33.2	58.8	SRR1723423	lineage2	lineage2.2.2	2007	China	Eastern Asia
NC_000962	1	4411532	2009417	4370468	99.0692	67.0363	38.8	58.7	SRR6280206	lineage2	lineage2.2.1	2010	China	Eastern Asia
NC_000962	1	4411532	4141619	4381546	99.3203	67.4005	34.8	58.7	SRR1723465	lineage2	lineage2.2.1	2007	China	Eastern Asia
NC_000962	1	4411532	4166638	4366437	98.9778	67.7156	33.7	58.8	SRR1723426	lineage2	lineage2.2.2	2007	China	Eastern Asia
NC_000962	1	4411532	4166133	4405013	99.8522	67.9292	36.2	58.9	SRR1723976	lineage4	lineage4.4.2	2007	China	Eastern Asia
NC_000962	1	4411532	2003329	4366449	98.9781	67.9886	39.4	59.1	CRR027463	lineage2	lineage2.2.1	2017	China	Eastern Asia	903	1049
NC_000962	1	4411532	4194537	4377646	99.2319	68.1733	33.3	59	SRR1724004	lineage4	lineage4.2.2	2007	China	Eastern Asia
NC_000962	1	4411532	2008571	4356794	98.7592	68.2429	38.5	59.1	CRR027510	lineage2	lineage2.2.1	2007	China	Eastern Asia		197
NC_000962	1	4411532	4185810	4369636	99.0503	68.2802	36.6	58.8	SRR1723882	lineage2	lineage2.2.1	2007	China	Eastern Asia		1537
NC_000962	1	4411532	4199672	4369011	99.0361	68.3835	34	58.8	SRR1723619	lineage2	lineage2.2.1	2007	China	Eastern Asia
NC_000962	1	4411532	4217887	4359729	98.8257	68.6444	34.2	58.8	SRR1723504	lineage2	lineage2.2.1	2007	China	Eastern Asia
NC_000962	1	4411532	2022512	4373037	99.1274	69.1882	38.2	59.1	SRR10040168	lineage2	lineage2.2.1.1	2007	China	Eastern Asia	1535	1341
NC_000962	1	4411532	4260753	4372021	99.1044	69.4092	34.5	58.8	SRR1723654	lineage2	lineage2.2.1	2007	China	Eastern Asia
NC_000962	1	4411532	4280526	4345819	98.5104	69.8272	36.6	58.9	SRR1723900	lineage4	lineage4.5	2007	China	Eastern Asia
NC_000962	1	4411532	4291702	4391688	99.5502	69.8497	34.6	58.8	SRR1723962	lineage4	lineage4.4.1.2	2007	China	Eastern Asia
NC_000962	1	4411532	2080464	4398707	99.7093	70.4649	39	59.3	CRR027633	lineage4	lineage4.5	2007	China	Eastern Asia	1905	2120
NC_000962	1	4411532	3300597	4376240	99.2	70.937	36	58.7	SRR1710094	lineage2	lineage2.2.1	2011	China	Eastern Asia
NC_000962	1	4411532	3536690	4340844	98.3977	71.1669	34.6	59.1	SRR6280279	lineage2	lineage2.2.1	2013	China	Eastern Asia
NC_000962	1	4411532	4389168	4352718	98.6668	71.5872	36.4	59.1	SRR1723964	lineage4	lineage4.4.2	2007	China	Eastern Asia
NC_000962	1	4411532	4392153	4370240	99.064	71.633	36.3	58.8	SRR1723672	lineage2	lineage2.2.1	2007	China	Eastern Asia
NC_000962	1	4411532	3357632	4374407	99.1585	72.0432	35.9	58.8	SRR1710092	lineage2	lineage2.2.1	2011	China	Eastern Asia
NC_000962	1	4411532	4437495	4380754	99.3023	72.1865	34.7	58.8	SRR1723422	lineage2	lineage2.2.2	2007	China	Eastern Asia
NC_000962	1	4411532	4446856	4380886	99.3053	72.4796	34.4	58.7	SRR1723462	lineage2	lineage2.2.1	2007	China	Eastern Asia
NC_000962	1	4411532	4461199	4373120	99.1293	72.5855	33.6	58.7	SRR1723498	lineage2	lineage2.2.1	2007	China	Eastern Asia		170
NC_000962	1	4411532	4473207	4379909	99.2832	72.8275	35.4	58.7	SRR1723820	lineage2	lineage2.2.1	2007	China	Eastern Asia
NC_000962	1	4411532	4498987	4373389	99.1354	73.3715	36.3	58.8	SRR1723461	lineage2	lineage2.2.1	2007	China	Eastern Asia
NC_000962	1	4411532	4509754	4369932	99.057	73.4455	34.2	58.9	SRR1723935	lineage4	lineage4.5	2007	China	Eastern Asia
NC_000962	1	4411532	4516317	4359292	98.8158	73.4746	34	58.8	SRR1724015	lineage1	lineage1.2.1	2007	China	Eastern Asia
NC_000962	1	4411532	2203298	4373269	99.1327	73.6421	38.8	58.8	SRR6280212	lineage2	lineage2.2.1	2011	China	Eastern Asia
NC_000962	1	4411532	2207339	4374742	99.166	73.8603	38.7	58.8	SRR6280217	lineage2	lineage2.2.1.1	2011	China	Eastern Asia
NC_000962	1	4411532	3707788	4331299	98.1813	74.6753	34.6	59.1	SRR6280278	lineage2	lineage2.2.1.1	2013	China	Eastern Asia
NC_000962	1	4411532	2252676	4380358	99.2934	74.7628	38.6	58.3	SRR6280286	lineage2	lineage2.2.1	2012	China	Eastern Asia		673
NC_000962	1	4411532	3690119	4377183	99.2214	74.884	32.3	59.1	SRR671780	lineage2	lineage2.2.1	2012	China	Eastern Asia
NC_000962	1	4411532	4641042	4374026	99.1498	75.1934	31.5	58.5	SRR1723721	lineage2	lineage2.2.1	2007	China	Eastern Asia
NC_000962	1	4411532	2216905	4388073	99.4682	75.3006	38.5	59.4	CRR027663	lineage4	lineage4.2.2	2007	China	Eastern Asia		1818
NC_000962	1	4411532	1846224	4366962	98.9897	75.403	36.3	59.2	SRR8651584	lineage2	lineage2.2.1	2016	China	Eastern Asia
NC_000962	1	4411532	1817202	4371736	99.0979	75.7211	36.7	59.2	SRR8651556	lineage2	lineage2.2.1	2014	China	Eastern Asia
NC_000962	1	4411532	1911286	4367725	99.007	76.0584	36.6	59.1	SRR8651571	lineage2	lineage2.2.1	2015	China	Eastern Asia
NC_000962	1	4411532	4674620	4370393	99.0675	76.0671	34.1	58.8	SRR1723636	lineage2	lineage2.2.1	2007	China	Eastern Asia
NC_000962	1	4411532	4697276	4380974	99.3073	76.4251	34.6	58.7	SRR1723849	lineage2	lineage2.2.1	2007	China	Eastern Asia
NC_000962	1	4411532	2250431	4363863	98.9194	76.4351	38.6	59	CRR027483	lineage2	lineage2.2.1	2007	China	Eastern Asia		1549
NC_000962	1	4411532	2007069	4369651	99.0506	76.7507	37	59.1	SRR8651613	lineage2	lineage2.2.1.1	2016	China	Eastern Asia
NC_000962	1	4411532	4719930	4370851	99.0778	76.7902	34.6	58.7	SRR1723470	lineage2	lineage2.2.1	2007	China	Eastern Asia
NC_000962	1	4411532	2316215	4377911	99.2379	77.0394	38.8	58.8	SRR6280228	lineage2	lineage2.2.1.1	2012	China	Eastern Asia
NC_000962	1	4411532	4759550	4377267	99.2233	77.5066	35.5	58.7	SRR1723578	lineage2	lineage2.2.1	2007	China	Eastern Asia
NC_000962	1	4411532	3634379	4374166	99.153	77.6431	35.7	58.8	SRR1710089	lineage2	lineage2.2.1	2010	China	Eastern Asia
NC_000962	1	4411532	2286261	4392242	99.5627	77.7202	38.9	59.2	SRR10040194	lineage4	lineage4.2.2	2013	China	Eastern Asia
NC_000962	1	4411532	3628780	4369208	99.0406	77.8931	35.9	59.2	SRR1710102	lineage2	lineage2.2.2	2011	China	Eastern Asia
NC_000962	1	4411532	3844212	4365483	98.9562	78.0437	32.4	59.1	SRR671779	lineage2	lineage2.2.1	2012	China	Eastern Asia	1632	2171
NC_000962	1	4411532	3869179	4353950	98.6947	78.1283	34.6	59.1	SRR6280283	lineage2	lineage2.2.1	2013	China	Eastern Asia
NC_000962	1	4411532	3902049	4379038	99.2634	79.2371	32.5	59	SRR671777	lineage2	lineage2.2.1	2015	China	Eastern Asia
NC_000962	1	4411532	3905479	4406358	99.8827	79.3121	32.4	59.2	SRR671778	lineage4	lineage4.4.2	2015	China	Eastern Asia
NC_000962	1	4411532	2333733	4378795	99.2579	79.329	39.2	58.9	SRR10040362	lineage2	lineage2.2.1	2013	China	Eastern Asia	1116	1305
NC_000962	1	4411532	3888457	4380534	99.2973	79.3497	38.6	58.8	SRR6280138	lineage2	lineage2.2.1	2015	China	Eastern Asia	600
NC_000962	1	4411532	3913334	4380188	99.2895	79.4673	32.4	59.1	SRR671776	lineage2	lineage2.2.1	2015	China	Eastern Asia
NC_000962	1	4411532	4877173	4378647	99.2546	79.5341	36.3	58.8	SRR1723856	lineage2	lineage2.2.1	2007	China	Eastern Asia
NC_000962	1	4411532	4881101	4374349	99.1571	79.557	35.2	58.8	SRR1723807	lineage2	lineage2.2.1	2007	China	Eastern Asia
NC_000962	1	4411532	2362754	4363953	98.9215	80.1004	39.6	59.1	SRR8651559	lineage2	lineage2.2.1	2014	China	Eastern Asia		1133
NC_000962	1	4411532	4039298	4376558	99.2072	80.1115	36	58.8	SRR6280191	lineage2	lineage2.2.1.1	2013	China	Eastern Asia
NC_000962	1	4411532	4924135	4376615	99.2085	80.1275	34.5	58.7	SRR1723823	lineage2	lineage2.2.1	2007	China	Eastern Asia
NC_000962	1	4411532	2371212	4377320	99.2245	80.603	38.9	59	SRR10040252	lineage2	lineage2.2.1	2015	China	Eastern Asia	1888	2076
NC_000962	1	4411532	3759440	4344919	98.49	80.614	35.8	59.2	SRR1710074	lineage2	lineage2.2.2	2009	China	Eastern Asia
NC_000962	1	4411532	3775782	4369547	99.0483	81.1397	35.9	59	SRR1710063	lineage2	lineage2.1	2016	China	Eastern Asia
NC_000962	1	4411532	4095930	4380713	99.3014	81.2587	36.1	58.8	SRR6280282	lineage2	lineage2.2.1	2013	China	Eastern Asia	600	255
NC_000962	1	4411532	2416406	4375303	99.1788	82.1406	39	59	SRR10040528	lineage2	lineage2.2.1	2013	China	Eastern Asia
NC_000962	1	4411532	2122102	4391512	99.5462	82.3482	36.7	59.5	SRR8651585	lineage4	lineage4.4.2	2016	China	Eastern Asia
NC_000962	1	4411532	2220533	4369283	99.0423	82.7027	36.7	59.1	SRR8651590	lineage2	lineage2.2.1	2015	China	Eastern Asia
NC_000962	1	4411532	2449986	4367611	99.0044	83.255	37.1	59.3	SRR10040419	lineage2	lineage2.2.1	2013	China	Eastern Asia
NC_000962	1	4411532	2459239	4371954	99.1029	83.5382	38.6	58.9	CRR027657	lineage2	lineage2.2.1	2007	China	Eastern Asia	621	736
NC_000962	1	4411532	3704952	4373169	99.1304	84.7862	34.3	58.9	SRR1723564	lineage2	lineage2.2.1	2007	China	Eastern Asia
NC_000962	1	4411532	2562772	4367774	99.0081	87.1049	38	59.1	SRR10040220	lineage2	lineage2.2.1	2013	China	Eastern Asia
NC_000962	1	4411532	2582924	4380856	99.3046	87.4777	39.2	59.1	CRR027603	lineage2	lineage2.2.1	2007	China	Eastern Asia		190
NC_000962	1	4411532	2578051	4377227	99.2224	87.6219	38.2	59.1	SRR10040211	lineage2	lineage2.2.1.1	2013	China	Eastern Asia
NC_000962	1	4411532	5416880	4394332	99.6101	88.1791	34.7	58.8	SRR1723895	lineage4	lineage4.5	2007	China	Eastern Asia
NC_000962	1	4411532	2439442	4369726	99.0523	88.5122	36.9	59	SRR8651567	lineage2	lineage2.2.1	2015	China	Eastern Asia
NC_000962	1	4411532	2632093	4377215	99.2221	89.0963	38.2	59.2	CRR027479	lineage2	lineage2.2.1	2007	China	Eastern Asia
NC_000962	1	4411532	5468929	4378914	99.2606	89.2058	37.2	58.8	SRR1723598	lineage2	lineage2.2.1	2007	China	Eastern Asia
NC_000962	1	4411532	2610245	4370673	99.0738	89.2938	38.2	59.2	SRR10040143	lineage2	lineage2.2.1	2013	China	Eastern Asia
NC_000962	1	4411532	2633537	4368978	99.0354	89.363	39.5	59.1	CRR027465	lineage2	lineage2.2.1	2017	China	Eastern Asia		793
NC_000962	1	4411532	4434113	4328859	98.126	89.4687	34.6	59.1	SRR6280284	lineage2	lineage2.2.1.1	2013	China	Eastern Asia
NC_000962	1	4411532	2636997	4380231	99.2905	89.5832	38.5	59.3	CRR027489	lineage4	lineage4.5	2007	China	Eastern Asia	1507	1665
NC_000962	1	4411532	2645704	4376475	99.2053	89.8491	38.7	59	CRR027526	lineage2	lineage2.2.1	2007	China	Eastern Asia		627
NC_000962	1	4411532	2653106	4376415	99.204	90.1788	38.1	59	SRR10040137	lineage2	lineage2.2.1	2013	China	Eastern Asia		391
NC_000962	1	4411532	5553716	4381221	99.3129	90.3733	34.7	58.7	SRR1723839	lineage2	lineage2.2.1	2007	China	Eastern Asia
NC_000962	1	4411532	2660251	4378729	99.2564	90.4254	38.7	59.1	SRR10040244	lineage2	lineage2.2.1	2013	China	Eastern Asia	490	577
NC_000962	1	4411532	2648031	4375779	99.1896	90.5899	38.3	59.2	SRR10040360	lineage2	lineage2.2.1	2013	China	Eastern Asia
NC_000962	1	4411532	5594189	4379009	99.2628	91.1724	35.3	58.8	SRR1723655	lineage2	lineage2.2.1	2007	China	Eastern Asia
NC_000962	1	4411532	4052944	4361170	98.8584	91.4255	35.1	59	SRR8651606	lineage2	lineage2.2.2	2014	China	Eastern Asia
NC_000962	1	4411532	4292729	4376627	99.2088	91.9548	35.9	59	SRR1710093	lineage2	lineage2.2.2	2011	China	Eastern Asia
NC_000962	1	4411532	4021753	4388125	99.4694	92.0169	33.7	59.1	SRR1723972	lineage4	lineage4.4.2	2007	China	Eastern Asia
NC_000962	1	4411532	4053897	4373220	99.1315	92.7475	33.6	58.9	SRR1723599	lineage2	lineage2.2.1	2007	China	Eastern Asia
NC_000962	1	4411532	2730898	4371733	99.0978	92.8269	38.4	59	SRR10040153	lineage2	lineage2.2.1	2013	China	Eastern Asia
NC_000962	1	4411532	4089805	4373964	99.1484	93.5937	34.4	58.9	SRR1723887	lineage2	lineage2.2.1	2007	China	Eastern Asia
NC_000962	1	4411532	4091821	4375087	99.1739	93.6417	34.4	59	SRR1723427	lineage2	lineage2.2.2	2007	China	Eastern Asia
NC_000962	1	4411532	4359655	4369220	99.0409	93.694	35.9	58.9	SRR1710064	lineage2	lineage2.1	2010	China	Eastern Asia
NC_000962	1	4411532	5553570	4382081	99.3324	94.1103	33.2	59	SRR671842	lineage2	lineage2.2.1	2015	China	Eastern Asia
NC_000962	1	4411532	2772270	4402392	99.7928	94.2251	39.3	59.2	SRR10040406	lineage4	lineage4.5	2013	China	Eastern Asia
NC_000962	1	4411532	2786049	4372112	99.1064	94.7022	39.6	58.8	SRR10040341	lineage2	lineage2.2.1	2014	China	Eastern Asia
NC_000962	1	4411532	4156297	4379961	99.2844	95.1131	34.4	58.8	SRR1723614	lineage2	lineage2.2.1	2007	China	Eastern Asia
NC_000962	1	4411532	2801401	4393926	99.6009	95.1594	38.6	59.3	CRR027494	lineage4	lineage4.5	2007	China	Eastern Asia		642
NC_000962	1	4411532	4165116	4381094	99.31	95.2899	33.6	58.9	SRR1723649	lineage2	lineage2.2.1	2007	China	Eastern Asia
NC_000962	1	4411532	2807707	4388542	99.4789	95.355	38.8	59.2	CRR027498	lineage4	lineage4.5	2007	China	Eastern Asia		427
NC_000962	1	4411532	2455860	4375232	99.1772	97.194	35.3	59.2	SRR1710107	lineage2	lineage2.2.1	2012	China	Eastern Asia
NC_000962	1	4411532	5768036	4379667	99.2777	97.7565	33.2	59	SRR671839	lineage2	lineage2.2.1	2012	China	Eastern Asia		659
NC_000962	1	4411532	4557146	4367893	99.0108	97.7734	35.9	59.3	SRR1710105	lineage2	lineage2.2.2	2010	China	Eastern Asia
NC_000962	1	4411532	2883967	4378303	99.2468	97.898	37.8	59	SRR8651658	lineage2	lineage2.2.1	2014	China	Eastern Asia
NC_000962	1	4411532	2884985	4393670	99.5951	97.9556	38.5	59.3	CRR027477	lineage4	lineage4.4.2	2018	China	Eastern Asia	1458	1881
NC_000962	1	4411532	4306548	4377130	99.2202	98.5578	34.6	58.9	SRR1723703	lineage2	lineage2.2.1.1	2007	China	Eastern Asia
NC_000962	1	4411532	4654697	4369592	99.0493	98.7389	35.6	58.9	SRR1710068	lineage2	lineage2.1	2011	China	Eastern Asia
NC_000962	1	4411532	2907488	4370555	99.0711	98.8296	38.8	59.1	SRR10040388	lineage2	lineage2.2.1	2013	China	Eastern Asia		2209
NC_000962	1	4411532	4333823	4391728	99.5511	99.1878	34.7	59.1	SRR1723990	lineage4	lineage4.4.2	2007	China	Eastern Asia	1710	1753
NC_000962	1	4411532	2920740	4373427	99.1362	99.2108	38.3	59	CRR027661	lineage2	lineage2.2.1.1	2018	China	Eastern Asia		1439
NC_000962	1	4411532	4894491	4379560	99.2753	99.3141	30.9	59.2	SRR671747	lineage2	lineage2.2.1	2015	China	Eastern Asia
NC_000962	1	4411532	4351565	4400206	99.7433	99.588	34.7	59	SRR1723986	lineage4	lineage4.4.2	2007	China	Eastern Asia
NC_000962	1	4411532	2930969	4373626	99.1408	99.6309	39.5	58.8	SRR10040239	lineage2	lineage2.2.1	2013	China	Eastern Asia	67	80
NC_000962	1	4411532	4662720	4370411	99.0679	99.7151	35.7	59	SRR1710066	lineage2	lineage2.1	2010	China	Eastern Asia
NC_000962	1	4411532	4935963	4376216	99.1995	100.137	30.8	59.1	SRR671743	lineage2	lineage2.2.1	2012	China	Eastern Asia	1848	1988
NC_000962	1	4411532	4667627	4365222	98.9503	100.291	35.9	59	SRR1710058	lineage2	lineage2.1	2010	China	Eastern Asia
NC_000962	1	4411532	4944456	4375668	99.187	100.31	30.8	59.1	SRR671742	lineage2	lineage2.2.1	2012	China	Eastern Asia	979	1130
NC_000962	1	4411532	4947027	4373449	99.1367	100.367	30.8	59.1	SRR671745	lineage2	lineage2.2.1	2012	China	Eastern Asia		1130
NC_000962	1	4411532	4953417	4379273	99.2688	100.493	30.8	59.1	SRR671744	lineage2	lineage2.2.1	2012	China	Eastern Asia		1003
NC_000962	1	4411532	4958649	4374412	99.1586	100.604	30.8	59.2	SRR671738	lineage2	lineage2.2.1	2015	China	Eastern Asia	954	1113
NC_000962	1	4411532	4961456	4400143	99.7418	100.659	30.8	59.2	SRR671741	lineage3	lineage3	2015	China	Eastern Asia
NC_000962	1	4411532	2961889	4372983	99.1262	100.684	38.4	59	SRR10040202	lineage2	lineage2.2.1.1	2013	China	Eastern Asia
NC_000962	1	4411532	4969206	4375570	99.1848	100.82	30.8	59.2	SRR671746	lineage2	lineage2.2.1	2012	China	Eastern Asia	954	1113
NC_000962	1	4411532	4407295	4397058	99.6719	100.856	34.4	59.1	SRR1723975	lineage4	lineage4.4.2	2007	China	Eastern Asia
NC_000962	1	4411532	5012428	4377830	99.236	101.712	30.9	59.2	SRR671737	lineage2	lineage2.2.1	2012	China	Eastern Asia
NC_000962	1	4411532	5018328	4379306	99.2695	101.84	31.1	59.1	SRR671736	lineage2	lineage2.2.1	2012	China	Eastern Asia		1003
NC_000962	1	4411532	4452585	4375234	99.1772	101.904	34.7	58.9	SRR1723825	lineage2	lineage2.2.1	2007	China	Eastern Asia
NC_000962	1	4411532	4465184	4381213	99.3127	102.187	34.6	58.8	SRR1723819	lineage2	lineage2.2.1	2007	China	Eastern Asia
NC_000962	1	4411532	5035454	4379624	99.2767	102.207	31.1	59.1	SRR671730	lineage2	lineage2.2.1	2015	China	Eastern Asia
NC_000962	1	4411532	5035925	4374206	99.1539	102.208	31.1	59.1	SRR671739	lineage2	lineage2.2.1	2012	China	Eastern Asia	1131	1130
NC_000962	1	4411532	5036549	4385188	99.4028	102.22	31.1	59.2	SRR671727	lineage2	lineage2.2.1	2012	China	Eastern Asia
NC_000962	1	4411532	5039420	4379579	99.2757	102.282	31.2	59.1	SRR671728	lineage2	lineage2.2.1	2015	China	Eastern Asia
NC_000962	1	4411532	5040387	4372957	99.1256	102.311	31.2	59	SRR671731	lineage2	lineage2.2.1	2012	China	Eastern Asia	979	1130
NC_000962	1	4411532	5043138	4378481	99.2508	102.366	31.1	59.1	SRR671735	lineage2	lineage2.2.1	2012	China	Eastern Asia	1848	1988
NC_000962	1	4411532	4475280	4382296	99.3373	102.385	33.8	58.9	SRR1723858	lineage2	lineage2.2.1	2007	China	Eastern Asia
NC_000962	1	4411532	5044707	4384179	99.38	102.396	31.1	59.3	SRR671740	lineage4	lineage4.4.2	2015	China	Eastern Asia
NC_000962	1	4411532	4480217	4398333	99.7008	102.528	34.6	59	SRR1723943	lineage4	lineage4.5	2007	China	Eastern Asia
NC_000962	1	4411532	5053146	4374112	99.1518	102.573	31.2	59.1	SRR671734	lineage2	lineage2.2.1	2012	China	Eastern Asia	1131	1130
NC_000962	1	4411532	5058193	4374670	99.1644	102.696	31.3	59	SRR671732	lineage2	lineage2.2.1	2012	China	Eastern Asia
NC_000962	1	4411532	4489987	4373329	99.134	102.758	34.7	58.9	SRR1723466	lineage2	lineage2.2.1	2007	China	Eastern Asia
NC_000962	1	4411532	5062808	4378326	99.2473	102.78	31.2	59.1	SRR671733	lineage2	lineage2.2.1	2012	China	Eastern Asia
NC_000962	1	4411532	4494500	4403410	99.8159	102.856	34.5	59.1	SRR1723963	lineage4	lineage4.4.2	2007	China	Eastern Asia
NC_000962	1	4411532	4497582	4376321	99.2018	102.901	33.8	58.9	SRR1723880	lineage2	lineage2.2.1	2007	China	Eastern Asia
NC_000962	1	4411532	5070256	4376225	99.1997	102.931	31.3	59.1	SRR671729	lineage2	lineage2.2.1	2015	China	Eastern Asia
NC_000962	1	4411532	3041476	4379660	99.2775	103.387	38.5	59.1	SRR10040443	lineage2	lineage2.2.1	2013	China	Eastern Asia	105	128
NC_000962	1	4411532	3042457	4372414	99.1133	103.405	38.8	59	SRR10040368	lineage2	lineage2.2.1	2013	China	Eastern Asia
NC_000962	1	4411532	4530426	4376484	99.2055	103.682	34.6	58.9	SRR1723800	lineage2	lineage2.2.1	2007	China	Eastern Asia
NC_000962	1	4411532	4548922	4387990	99.4664	104.113	34.7	59.3	SRR1723967	lineage4	lineage4.4.2	2007	China	Eastern Asia
NC_000962	1	4411532	4553072	4394891	99.6228	104.207	34.7	59.2	SRR1724014	lineage4	lineage4.1.1.3	2007	China	Eastern Asia
NC_000962	1	4411532	3071416	4378295	99.2466	104.41	38.8	59	SRR10040192	lineage2	lineage2.2.1	2013	China	Eastern Asia
NC_000962	1	4411532	2677242	4402240	99.7894	104.465	35	59.3	SRR8651578	lineage4	lineage4.5	2016	China	Eastern Asia	1787	1875
NC_000962	1	4411532	4567335	4399341	99.7237	104.495	33.8	59	SRR1723410	lineage3	lineage3	2007	China	Eastern Asia
NC_000962	1	4411532	4572879	4381573	99.3209	104.616	33.7	58.9	SRR1723788	lineage2	lineage2.2.1	2007	China	Eastern Asia
NC_000962	1	4411532	5149247	4359741	98.826	104.726	32.7	59	SRR671758	lineage2	lineage2.2.1.1	2012	China	Eastern Asia
NC_000962	1	4411532	4579205	4387041	99.4448	104.779	34.4	59	SRR1723960	lineage4	lineage4	2007	China	Eastern Asia
NC_000962	1	4411532	3090415	4376214	99.1994	105.032	38.8	59	SRR10040228	lineage2	lineage2.2.1	2013	China	Eastern Asia		672
NC_000962	1	4411532	4912465	4375748	99.1889	105.271	35.7	59.1	SRR1710090	lineage2	lineage2.2.1	2010	China	Eastern Asia
NC_000962	1	4411532	4626476	4377219	99.2222	105.883	34.6	58.9	SRR1723754	lineage2	lineage2.2.1	2007	China	Eastern Asia		757
NC_000962	1	4411532	3117106	4400558	99.7512	105.957	38.8	59.2	SRR10040148	lineage4	lineage4.5	2013	China	Eastern Asia
NC_000962	1	4411532	4706251	4368463	99.0237	106.098	35.6	58.8	SRR8651619	lineage2	lineage2.2.1	2019	China	Eastern Asia
NC_000962	1	4411532	4640171	4380957	99.3069	106.162	33.8	58.9	SRR1723629	lineage2	lineage2.2.1	2007	China	Eastern Asia
NC_000962	1	4411532	4643722	4398715	99.7095	106.277	34.6	59.1	SRR1724001	lineage4	lineage4.2.2	2007	China	Eastern Asia
NC_000962	1	4411532	3133434	4361256	98.8604	106.509	38.5	59	SRR10040382	lineage2	lineage2.2.1	2016	China	Eastern Asia
NC_000962	1	4411532	4661574	4378603	99.2536	106.679	34.5	58.9	SRR1723537	lineage2	lineage2.2.1	2007	China	Eastern Asia
NC_000962	1	4411532	3128703	4383600	99.3668	106.972	37.9	59	SRR8651603	lineage2	lineage2.2.1	2016	China	Eastern Asia
NC_000962	1	4411532	4690675	4379429	99.2723	107.341	34.5	58.9	SRR1723797	lineage2	lineage2.2.1	2007	China	Eastern Asia
NC_000962	1	4411532	3167187	4383669	99.3684	107.63	38.5	59.4	CRR027470	lineage4	lineage4.5	2018	China	Eastern Asia		1261
NC_000962	1	4411532	3167330	4390043	99.5129	107.661	38.8	59.2	SRR10040455	lineage4	lineage4.5	2014	China	Eastern Asia
NC_000962	1	4411532	3174676	4380002	99.2853	107.916	38.8	59	SRR10040466	lineage2	lineage2.2.1	2013	China	Eastern Asia	1396	1822
NC_000962	1	4411532	5306731	4375565	99.1847	107.955	32.8	59.2	SRR671754	lineage2	lineage2.2.1	2012	China	Eastern Asia
NC_000962	1	4411532	5312365	4375479	99.1828	108.048	32.6	59.1	SRR671759	lineage2	lineage2.2.1	2012	China	Eastern Asia
NC_000962	1	4411532	4726159	4375309	99.1789	108.161	34.6	58.9	SRR1723889	lineage2	lineage2.2.1	2007	China	Eastern Asia
NC_000962	1	4411532	4730957	4397262	99.6765	108.263	34.4	59	SRR1723933	lineage4	lineage4.5	2007	China	Eastern Asia
NC_000962	1	4411532	5311802	4372288	99.1104	108.272	33.9	59.2	SRR671871	lineage2	lineage2.2.1	2015	China	Eastern Asia
NC_000962	1	4411532	3187994	4363659	98.9148	108.312	38.5	59.2	CRR027536	lineage2	lineage2.2.1	2007	China	Eastern Asia		274
NC_000962	1	4411532	5328686	4373233	99.1318	108.383	32.6	59.1	SRR671755	lineage2	lineage2.2.1	2012	China	Eastern Asia
NC_000962	1	4411532	5331872	4380337	99.2929	108.436	32.6	59.2	SRR671765	lineage2	lineage2.2.1	2015	China	Eastern Asia
NC_000962	1	4411532	5321900	4378559	99.2526	108.459	34	59	SRR671879	lineage2	lineage2.2.1	2015	China	Eastern Asia
NC_000962	1	4411532	5332879	4366615	98.9818	108.468	32.8	59.1	SRR671752	lineage2	lineage2.2.1	2012	China	Eastern Asia
NC_000962	1	4411532	5342602	4375604	99.1856	108.664	32.6	59	SRR671761	lineage2	lineage2.2.1.1	2012	China	Eastern Asia
NC_000962	1	4411532	4748279	4406760	99.8918	108.673	34.7	59.1	SRR1723894	lineage4	lineage4.5	2007	China	Eastern Asia
NC_000962	1	4411532	5343997	4372031	99.1046	108.69	32.7	59.2	SRR671753	lineage2	lineage2.2.2	2012	China	Eastern Asia
NC_000962	1	4411532	4750776	4406682	99.8901	108.695	33.8	59	SRR1723959	lineage4	lineage4.5	2007	China	Eastern Asia
NC_000962	1	4411532	5345400	4386692	99.4369	108.729	32.7	59.3	SRR671764	lineage4	lineage4.4.2	2015	China	Eastern Asia
NC_000962	1	4411532	5346397	4379597	99.2761	108.755	32.7	59	SRR671756	lineage2	lineage2.2.1	2015	China	Eastern Asia
NC_000962	1	4411532	5348446	4404957	99.851	108.792	32.6	59.4	SRR671762	lineage4	lineage4.4.2	2015	China	Eastern Asia
NC_000962	1	4411532	5348351	4401051	99.7624	108.808	32.7	59.4	SRR671749	lineage4	lineage4.4.2	2012	China	Eastern Asia
NC_000962	1	4411532	5350235	4377891	99.2374	108.834	32.7	59.1	SRR671748	lineage2	lineage2.2.1	2015	China	Eastern Asia
NC_000962	1	4411532	5350226	4387700	99.4598	108.837	32.6	59.3	SRR671763	lineage4	lineage4.5	2015	China	Eastern Asia
NC_000962	1	4411532	5351416	4395920	99.6461	108.859	32.8	59.3	SRR671750	lineage4	lineage4.5	2015	China	Eastern Asia
NC_000962	1	4411532	5353272	4395231	99.6305	108.899	32.7	59.3	SRR671757	lineage4	lineage4.5	2015	China	Eastern Asia
NC_000962	1	4411532	5356948	4395392	99.6341	108.962	32.7	59.3	SRR671760	lineage4	lineage4.4.2	2015	China	Eastern Asia
NC_000962	1	4411532	5358083	4396145	99.6512	108.999	32.7	59.3	SRR671773	lineage4	lineage4.5	2015	China	Eastern Asia
NC_000962	1	4411532	5359801	4401993	99.7838	109.04	32.8	59.3	SRR671751	lineage4	lineage4.5	2012	China	Eastern Asia
NC_000962	1	4411532	5365201	4379585	99.2758	109.159	32.9	59.1	SRR671771	lineage2	lineage2.2.1	2012	China	Eastern Asia
NC_000962	1	4411532	5367058	4376648	99.2093	109.189	32.9	59.1	SRR671770	lineage2	lineage2.2.1	2015	China	Eastern Asia
NC_000962	1	4411532	5366975	4400757	99.7558	109.193	32.9	59.3	SRR671772	lineage4	lineage4.5	2015	China	Eastern Asia
NC_000962	1	4411532	4772332	4396439	99.6579	109.218	34.5	59.1	SRR1723941	lineage4	lineage4.5	2007	China	Eastern Asia
NC_000962	1	4411532	5371992	4404159	99.8329	109.293	33	59.3	SRR671768	lineage4	lineage4.5	2012	China	Eastern Asia
NC_000962	1	4411532	5377442	4384263	99.3819	109.395	32.9	59.3	SRR671767	lineage4	lineage4.5	2015	China	Eastern Asia
NC_000962	1	4411532	3229751	4384923	99.3968	109.43	39.3	59.2	CRR027606	lineage2	lineage2.2.1	2018	China	Eastern Asia	345	393
NC_000962	1	4411532	4782739	4362330	98.8847	109.448	34.4	58.9	SRR1723443	lineage2	lineage2.2.1	2007	China	Eastern Asia	303	352
NC_000962	1	4411532	4787186	4376277	99.2008	109.547	34.4	58.9	SRR1723602	lineage2	lineage2.2.1	2007	China	Eastern Asia
NC_000962	1	4411532	5387222	4402159	99.7875	109.602	33	59.3	SRR671769	lineage4	lineage4.5	2015	China	Eastern Asia	1791	1879
NC_000962	1	4411532	5387496	4397283	99.677	109.613	32.9	59.3	SRR671766	lineage4	lineage4.5	2012	China	Eastern Asia
NC_000962	1	4411532	4792580	4396568	99.6608	109.643	33.9	59	SRR1723903	lineage4	lineage4.5	2007	China	Eastern Asia
NC_000962	1	4411532	5395160	4401905	99.7818	109.78	33	59.3	SRR671774	lineage4	lineage4.5	2015	China	Eastern Asia	1791	1879
NC_000962	1	4411532	4804638	4378978	99.2621	109.922	33.8	58.8	SRR1723704	lineage2	lineage2.2.1.1	2007	China	Eastern Asia
NC_000962	1	4411532	5406550	4375569	99.1848	109.941	33.2	59.1	SRR671721	lineage2	lineage2.2.1	2012	China	Eastern Asia		1733
NC_000962	1	4411532	5414319	4372723	99.1203	110.112	33.2	59.1	SRR671722	lineage2	lineage2.2.1	2012	China	Eastern Asia
NC_000962	1	4411532	4813410	4399657	99.7308	110.131	33.8	59.2	SRR1723995	lineage4	lineage4.4.2	2007	China	Eastern Asia
NC_000962	1	4411532	5408181	4376371	99.203	110.248	33.9	59	SRR671870	lineage2	lineage2.2.1	2015	China	Eastern Asia
NC_000962	1	4411532	4819657	4378884	99.2599	110.291	34.5	58.9	SRR1723884	lineage2	lineage2.2.1	2007	China	Eastern Asia
NC_000962	1	4411532	5430328	4378167	99.2437	110.449	33.2	59.1	SRR671720	lineage2	lineage2.2.1	2012	China	Eastern Asia
NC_000962	1	4411532	5421283	4393920	99.6008	110.508	33.8	59.1	SRR671873	lineage3	lineage3	2015	China	Eastern Asia
NC_000962	1	4411532	4831381	4381368	99.3162	110.534	33.8	58.8	SRR1723781	lineage2	lineage2.2.1	2007	China	Eastern Asia
NC_000962	1	4411532	4831576	4377360	99.2254	110.565	34.5	58.8	SRR1723697	lineage2	lineage2.2.1.1	2007	China	Eastern Asia		747
NC_000962	1	4411532	4831561	4374913	99.1699	110.567	34.7	58.8	SRR1723626	lineage2	lineage2.2.1	2007	China	Eastern Asia
NC_000962	1	4411532	4831750	4366171	98.9718	110.574	34.5	58.9	SRR1723553	lineage2	lineage2.2.1	2007	China	Eastern Asia
NC_000962	1	4411532	4832907	4380103	99.2876	110.597	34.6	58.9	SRR1723531	lineage2	lineage2.2.1	2007	China	Eastern Asia
NC_000962	1	4411532	4835649	4375840	99.1909	110.658	34.5	58.9	SRR1723818	lineage2	lineage2.2.1	2007	China	Eastern Asia
NC_000962	1	4411532	4840426	4380061	99.2866	110.744	33.8	58.9	SRR1723830	lineage2	lineage2.2.1	2007	China	Eastern Asia		550
NC_000962	1	4411532	4841237	4380305	99.2922	110.794	34.9	58.9	SRR1723565	lineage2	lineage2.2.1	2007	China	Eastern Asia
NC_000962	1	4411532	6541848	4379814	99.281	110.842	33.1	59	SRR671851	lineage2	lineage2.2.1	2015	China	Eastern Asia	559	659
NC_000962	1	4411532	3266301	4377146	99.2205	111.023	38.5	59.1	SRR10040339	lineage2	lineage2.2.1	2013	China	Eastern Asia	1943	1009
NC_000962	1	4411532	3267894	4384213	99.3807	111.086	38.7	59.3	SRR10040251	lineage4	lineage4.2.2	2013	China	Eastern Asia
NC_000962	1	4411532	6562796	4379975	99.2847	111.207	33.2	59	SRR671849	lineage2	lineage2.2.1	2012	China	Eastern Asia	559	659
NC_000962	1	4411532	6563961	4351540	98.6401	111.243	33.3	59	SRR671841	lineage2	lineage2.2.1.1	2012	China	Eastern Asia		1926
NC_000962	1	4411532	6567609	4386035	99.422	111.293	33.1	59.1	SRR671840	lineage2	lineage2.2.1	2012	China	Eastern Asia
NC_000962	1	4411532	6569681	4373670	99.1417	111.331	33.2	59	SRR671836	lineage2	lineage2.2.1	2015	China	Eastern Asia		1941
NC_000962	1	4411532	6572057	4397822	99.6892	111.355	33	59.4	SRR671835	lineage4	lineage4.4.2	2015	China	Eastern Asia
NC_000962	1	4411532	6571500	4400981	99.7608	111.364	33.1	59.2	SRR671833	lineage4	lineage4.5	2015	China	Eastern Asia
NC_000962	1	4411532	6573759	4401751	99.7783	111.4	33.2	59.2	SRR671850	lineage4	lineage4.5	2012	China	Eastern Asia		1704
NC_000962	1	4411532	6574772	4380975	99.3073	111.416	33.1	58.9	SRR671837	lineage2	lineage2.2.1	2012	China	Eastern Asia		911
NC_000962	1	4411532	6576304	4375096	99.1741	111.445	33.2	59	SRR671834	lineage2	lineage2.2.1	2012	China	Eastern Asia
NC_000962	1	4411532	3279844	4375408	99.1811	111.493	38.4	59.2	SRR10040401	lineage2	lineage2.2.2	2013	China	Eastern Asia
NC_000962	1	4411532	6579132	4380921	99.3061	111.498	33.3	59	SRR671848	lineage2	lineage2.2.1	2012	China	Eastern Asia
NC_000962	1	4411532	6579772	4372902	99.1243	111.509	33.3	59	SRR671844	lineage2	lineage2.2.1	2012	China	Eastern Asia		1941
NC_000962	1	4411532	5469778	4393708	99.596	111.515	34	59.3	SRR671874	lineage4	lineage4.5	2015	China	Eastern Asia
NC_000962	1	4411532	4874327	4379995	99.2851	111.552	34.7	58.9	SRR1723850	lineage2	lineage2.2.1	2007	China	Eastern Asia
NC_000962	1	4411532	5192290	4369639	99.0504	111.615	35.9	59	SRR1710071	lineage2	lineage2.1	2010	China	Eastern Asia		1670
NC_000962	1	4411532	5486664	4377702	99.2331	111.621	33.4	59	SRR671724	lineage2	lineage2.2.1	2012	China	Eastern Asia
NC_000962	1	4411532	6586346	4388468	99.4772	111.621	33.3	59	SRR671847	lineage2	lineage2.2.1	2015	China	Eastern Asia
NC_000962	1	4411532	6591118	4380195	99.2897	111.711	33.4	58.9	SRR671843	lineage2	lineage2.2.1	2012	China	Eastern Asia	127	150
NC_000962	1	4411532	6591373	4398887	99.7134	111.718	33.3	59.4	SRR671832	lineage4	lineage4.2.2	2015	China	Eastern Asia
NC_000962	1	4411532	3288112	4398483	99.7042	111.769	39.1	59.2	SRR10040514	lineage4	lineage4.5	2013	China	Eastern Asia
NC_000962	1	4411532	6596235	4374920	99.1701	111.796	33.4	59	SRR671845	lineage2	lineage2.2.1	2015	China	Eastern Asia
NC_000962	1	4411532	4886404	4394738	99.6193	111.798	33.9	59	SRR1723415	lineage3	lineage3	2007	China	Eastern Asia
NC_000962	1	4411532	6596825	4392789	99.5751	111.812	33.4	59.2	SRR671846	lineage4	lineage4.5	2015	China	Eastern Asia
NC_000962	1	4411532	4888098	4377184	99.2214	111.862	34.7	58.9	SRR1723791	lineage2	lineage2.2.1	2007	China	Eastern Asia	136	160
NC_000962	1	4411532	6611947	4398285	99.6997	112.078	33.4	59.2	SRR671838	lineage4	lineage4.5	2012	China	Eastern Asia
NC_000962	1	4411532	5519047	4377330	99.2247	112.296	33	59.2	SRR671719	lineage2	lineage2.2.1	2012	China	Eastern Asia
NC_000962	1	4411532	5509754	4375165	99.1756	112.338	34.1	59.1	SRR671877	lineage2	lineage2.2.1	2015	China	Eastern Asia
NC_000962	1	4411532	4910608	4393151	99.5833	112.388	34.8	59	SRR1723939	lineage4	lineage4.5	2007	China	Eastern Asia
NC_000962	1	4411532	4919034	4379531	99.2746	112.565	34.5	58.9	SRR1723628	lineage2	lineage2.2.1	2007	China	Eastern Asia
NC_000962	1	4411532	5552428	4378345	99.2477	112.586	35.5	59.1	SRR671824	lineage2	lineage2.2.2	2012	China	Eastern Asia		312
NC_000962	1	4411532	4920994	4398715	99.7095	112.628	34.7	59.1	SRR1723926	lineage4	lineage4.5	2007	China	Eastern Asia
NC_000962	1	4411532	4923628	4407267	99.9033	112.68	34.7	59	SRR1723996	lineage4	lineage4.4.2	2007	China	Eastern Asia
NC_000962	1	4411532	4924044	4378949	99.2614	112.69	34.7	58.9	SRR1723799	lineage2	lineage2.2.1	2007	China	Eastern Asia		2097
NC_000962	1	4411532	4941890	4362047	98.8783	113.098	34.8	58.9	SRR1723440	lineage2	lineage2.2.1	2007	China	Eastern Asia
NC_000962	1	4411532	5556688	4378314	99.247	113.117	33	59.1	SRR671723	lineage2	lineage2.2.1	2015	China	Eastern Asia
NC_000962	1	4411532	4954613	4379737	99.2793	113.393	34.7	58.9	SRR1723666	lineage2	lineage2.2.1	2007	China	Eastern Asia
NC_000962	1	4411532	4956138	4374187	99.1535	113.419	34.6	58.9	SRR1723773	lineage2	lineage2.2.1	2007	China	Eastern Asia
NC_000962	1	4411532	4960708	4388168	99.4704	113.52	34.5	59	SRR1723896	lineage4	lineage4.5	2007	China	Eastern Asia
NC_000962	1	4411532	3341652	4379635	99.277	113.593	38.4	59.1	SRR10040344	lineage2	lineage2.2.1	2013	China	Eastern Asia
NC_000962	1	4411532	5572836	4405321	99.8592	113.602	34	59.2	SRR671878	lineage4	lineage4.4.2	2015	China	Eastern Asia
NC_000962	1	4411532	5577654	4367679	99.0059	113.69	34.1	59	SRR671876	lineage2	lineage2.2.1	2015	China	Eastern Asia
NC_000962	1	4411532	4969602	4378194	99.2443	113.702	33.9	58.9	SRR1723528	lineage2	lineage2.2.1	2007	China	Eastern Asia
NC_000962	1	4411532	2479514	4377496	99.2285	113.717	36.3	59.2	SRR1710095	lineage2	lineage2.2.2	2010	China	Eastern Asia
NC_000962	1	4411532	3349646	4378754	99.257	113.862	38.7	59.1	SRR10040515	lineage2	lineage2.2.1	2013	China	Eastern Asia		691
NC_000962	1	4411532	4979735	4380759	99.3024	113.963	34.6	58.9	SRR1723517	lineage2	lineage2.2.1	2007	China	Eastern Asia
NC_000962	1	4411532	4982284	4393812	99.5983	113.983	33.9	59	SRR1723416	lineage3	lineage3	2007	China	Eastern Asia
NC_000962	1	4411532	4982562	4405766	99.8693	114.03	34.6	59	SRR1723973	lineage4	lineage4.4.2	2007	China	Eastern Asia
NC_000962	1	4411532	4989544	4375751	99.1889	114.186	34.6	59	SRR1723432	lineage2	lineage2.2.2	2007	China	Eastern Asia
NC_000962	1	4411532	4994969	4377366	99.2255	114.308	34.7	58.9	SRR1723790	lineage2	lineage2.2.1	2007	China	Eastern Asia	136	160
NC_000962	1	4411532	5004322	4380079	99.287	114.524	34.6	58.9	SRR1723733	lineage2	lineage2.2.1	2007	China	Eastern Asia
NC_000962	1	4411532	5008839	4374740	99.166	114.626	34.6	58.9	SRR1723716	lineage2	lineage2.2.1	2007	China	Eastern Asia
NC_000962	1	4411532	5627725	4350283	98.6116	114.632	34.6	59.1	SRR671726	lineage2	lineage2.2.1	2012	China	Eastern Asia
NC_000962	1	4411532	5011829	4410293	99.9719	114.696	34.7	58.8	SRR1723653	lineage2	lineage2.2.1	2007	China	Eastern Asia
NC_000962	1	4411532	6334284	4380090	99.2873	114.708	33.7	59.1	SRR671866	lineage2	lineage2.2.1	2012	China	Eastern Asia		2171
NC_000962	1	4411532	6334852	4367857	99.01	114.71	33.4	59.2	SRR671855	lineage2	lineage2.2.2	2012	China	Eastern Asia		1493
NC_000962	1	4411532	5014749	4374933	99.1704	114.766	34.8	58.9	SRR1723527	lineage2	lineage2.2.1	2007	China	Eastern Asia
NC_000962	1	4411532	5632300	4380628	99.2995	114.779	36.4	59	SRR671791	lineage2	lineage2.2.1	2012	China	Eastern Asia
NC_000962	1	4411532	5020475	4386421	99.4308	114.901	34.8	59.2	SRR1724006	lineage4	lineage4.2.2	2007	China	Eastern Asia
NC_000962	1	4411532	5642472	4402859	99.8034	114.939	34.5	59.3	SRR671725	lineage4	lineage4.4.2	2012	China	Eastern Asia		1651
NC_000962	1	4411532	5644220	4379125	99.2654	115.066	36.5	59	SRR671789	lineage2	lineage2.2.1	2012	China	Eastern Asia	1776	1861
NC_000962	1	4411532	6353462	4378781	99.2576	115.11	33.6	59	SRR671864	lineage2	lineage2.2.1	2012	China	Eastern Asia	1776	1861
NC_000962	1	4411532	6354510	4378829	99.2587	115.113	33.6	59	SRR671863	lineage2	lineage2.2.1	2012	China	Eastern Asia	1776	1861
NC_000962	1	4411532	6357929	4380385	99.294	115.17	33.4	59.1	SRR671856	lineage2	lineage2.2.1	2015	China	Eastern Asia
NC_000962	1	4411532	5651548	4375388	99.1807	115.202	34	59	SRR671875	lineage2	lineage2.2.1	2015	China	Eastern Asia
NC_000962	1	4411532	3390808	4376895	99.2149	115.239	38.1	59	SRR10040347	lineage2	lineage2.2.1.1	2013	China	Eastern Asia
NC_000962	1	4411532	5656766	4380522	99.2971	115.284	36.5	59.1	SRR671781	lineage2	lineage2.2.1	2012	China	Eastern Asia
NC_000962	1	4411532	6365380	4372933	99.125	115.301	33.7	59	SRR671867	lineage2	lineage2.2.1	2012	China	Eastern Asia
NC_000962	1	4411532	6367809	4373401	99.1357	115.346	33.4	59.1	SRR671852	lineage2	lineage2.2.1	2012	China	Eastern Asia
NC_000962	1	4411532	3395583	4375974	99.194	115.422	38.5	59.1	SRR10040359	lineage2	lineage2.2.1	2013	China	Eastern Asia
NC_000962	1	4411532	6372881	4371510	99.0928	115.459	33.4	59.1	SRR671854	lineage2	lineage2.2.1	2015	China	Eastern Asia
NC_000962	1	4411532	6374557	4377257	99.2231	115.487	33.7	59.1	SRR671869	lineage2	lineage2.2.1	2015	China	Eastern Asia
NC_000962	1	4411532	6374764	4401712	99.7774	115.504	33.5	59.2	SRR671853	lineage4	lineage4.5	2015	China	Eastern Asia
NC_000962	1	4411532	6376352	4369887	99.056	115.518	33.5	59.2	SRR671857	lineage2	lineage2.2.2	2012	China	Eastern Asia		1873
NC_000962	1	4411532	5049859	4367041	98.9915	115.56	34.5	58.8	SRR1723837	lineage2	lineage2.2.1	2007	China	Eastern Asia
NC_000962	1	4411532	5050236	4379079	99.2644	115.572	34.6	58.9	SRR1723801	lineage2	lineage2.2.1	2007	China	Eastern Asia		2150
NC_000962	1	4411532	6378899	4387075	99.4456	115.572	33.7	59	SRR671865	lineage2	lineage2.2.1	2012	China	Eastern Asia
NC_000962	1	4411532	5673703	4380555	99.2978	115.632	36.5	59	SRR671794	lineage2	lineage2.2.1	2012	China	Eastern Asia
NC_000962	1	4411532	5055442	4379168	99.2664	115.683	34.5	58.9	SRR1723575	lineage2	lineage2.2.1	2007	China	Eastern Asia
NC_000962	1	4411532	6385967	4402354	99.792	115.683	33.7	59.2	SRR671868	lineage4	lineage4.5	2012	China	Eastern Asia
NC_000962	1	4411532	6387056	4400673	99.7538	115.733	33.5	59.2	SRR671859	lineage4	lineage4.5	2015	China	Eastern Asia
NC_000962	1	4411532	6387215	4406868	99.8943	115.734	33.5	59.3	SRR671860	lineage4	lineage4.4.2	2015	China	Eastern Asia
NC_000962	1	4411532	3383286	4372643	99.1185	115.737	33.1	59.1	SRR10040299	lineage2	lineage2.2.1	2013	China	Eastern Asia		1701
NC_000962	1	4411532	6387947	4372303	99.1108	115.75	33.4	59.1	SRR671858	lineage2	lineage2.2.1	2015	China	Eastern Asia
NC_000962	1	4411532	6389989	4406845	99.8938	115.771	33.6	59.2	SRR671861	lineage4	lineage4.4.2	2012	China	Eastern Asia		1651
NC_000962	1	4411532	5681987	4379204	99.2672	115.794	36.4	59.2	SRR671795	lineage2	lineage2.2.1	2015	China	Eastern Asia
NC_000962	1	4411532	6392283	4400966	99.7605	115.808	33.7	59.3	SRR671862	lineage4	lineage4.4.2	2012	China	Eastern Asia
NC_000962	1	4411532	5682297	4380712	99.3014	115.825	36.4	59.1	SRR671800	lineage2	lineage2.2.1	2015	China	Eastern Asia
NC_000962	1	4411532	5688391	4377567	99.2301	115.895	36.4	59.1	SRR671799	lineage2	lineage2.2.1	2012	China	Eastern Asia
NC_000962	1	4411532	5064962	4373808	99.1449	115.909	34.6	58.9	SRR1723499	lineage2	lineage2.2.1	2007	China	Eastern Asia		170
NC_000962	1	4411532	5066568	4396684	99.6634	115.947	34.6	59	SRR1723988	lineage4	lineage4.4.2	2007	China	Eastern Asia
NC_000962	1	4411532	5067507	4378912	99.2606	115.965	34.5	58.9	SRR1723519	lineage2	lineage2.2.1	2007	China	Eastern Asia
NC_000962	1	4411532	5690249	4366774	98.9854	115.981	36.4	59.1	SRR671798	lineage2	lineage2.2.1	2012	China	Eastern Asia
NC_000962	1	4411532	5693220	4375138	99.175	116.041	35.1	59.1	SRR671818	lineage2	lineage2.2.1	2012	China	Eastern Asia
NC_000962	1	4411532	5691472	4370258	99.0644	116.041	34.7	59	SRR671825	lineage2	lineage2.2.1	2012	China	Eastern Asia
NC_000962	1	4411532	5697767	4376795	99.2126	116.129	35.1	59.2	SRR671813	lineage2	lineage2.2.2	2015	China	Eastern Asia
NC_000962	1	4411532	5698248	4377408	99.2265	116.136	36.4	59.1	SRR671792	lineage2	lineage2.2.1	2015	China	Eastern Asia
NC_000962	1	4411532	5697886	4375279	99.1782	116.137	36.3	59.2	SRR671797	lineage2	lineage2.2.2	2012	China	Eastern Asia		1493
NC_000962	1	4411532	3418308	4381213	99.3127	116.193	38.8	59	SRR10040172	lineage2	lineage2.2.1	2013	China	Eastern Asia		402
NC_000962	1	4411532	5402713	4368893	99.0335	116.205	35.9	59.1	SRR1710060	lineage2	lineage2.1	2010	China	Eastern Asia
NC_000962	1	4411532	5409516	4370716	99.0748	116.212	35.9	59	SRR1710072	lineage2	lineage2.1	2010	China	Eastern Asia		1670
NC_000962	1	4411532	5701025	4380893	99.3055	116.214	36.5	59	SRR671788	lineage2	lineage2.2.1	2015	China	Eastern Asia
NC_000962	1	4411532	5702962	4378492	99.2511	116.246	36.5	59	SRR671784	lineage2	lineage2.2.1	2012	China	Eastern Asia
NC_000962	1	4411532	5704405	4382520	99.3424	116.279	36.4	59.1	SRR671785	lineage2	lineage2.2.1	2012	China	Eastern Asia
NC_000962	1	4411532	5082899	4367936	99.0118	116.301	34	59	SRR1723463	lineage2	lineage2.2.1	2007	China	Eastern Asia
NC_000962	1	4411532	5707562	4383090	99.3553	116.346	36.5	59	SRR671787	lineage2	lineage2.2.1	2012	China	Eastern Asia
NC_000962	1	4411532	5709050	4379532	99.2746	116.368	36.4	59.1	SRR671793	lineage2	lineage2.2.1	2015	China	Eastern Asia
NC_000962	1	4411532	5710069	4383858	99.3727	116.397	36.3	59	SRR671802	lineage2	lineage2.2.1	2015	China	Eastern Asia		1507
NC_000962	1	4411532	5709818	4378683	99.2554	116.399	35	59	SRR671826	lineage2	lineage2.2.1	2012	China	Eastern Asia
NC_000962	1	4411532	5712876	4392259	99.5631	116.431	36.4	59	SRR671801	lineage2	lineage2.2.1	2012	China	Eastern Asia
NC_000962	1	4411532	5712364	4381912	99.3286	116.461	36.6	59	SRR671786	lineage2	lineage2.2.1.1	2015	China	Eastern Asia
NC_000962	1	4411532	5718268	4380017	99.2856	116.517	35.3	59	SRR671820	lineage2	lineage2.2.1	2012	China	Eastern Asia
NC_000962	1	4411532	5715536	4375814	99.1903	116.52	34.8	59	SRR671812	lineage2	lineage2.2.1	2012	China	Eastern Asia
NC_000962	1	4411532	5716384	4378126	99.2428	116.536	35.2	59.1	SRR671809	lineage2	lineage2.2.1	2012	China	Eastern Asia		1823
NC_000962	1	4411532	5715546	4372544	99.1162	116.538	35.1	59	SRR671828	lineage2	lineage2.2.1	2012	China	Eastern Asia
NC_000962	1	4411532	3428621	4378625	99.2541	116.543	38.4	59.2	SRR10040545	lineage2	lineage2.2.2	2013	China	Eastern Asia
NC_000962	1	4411532	5717731	4377189	99.2215	116.551	35.2	59.1	SRR671815	lineage2	lineage2.2.1	2015	China	Eastern Asia
NC_000962	1	4411532	5718489	4378796	99.2579	116.564	35.1	59	SRR671821	lineage2	lineage2.2.1	2012	China	Eastern Asia
NC_000962	1	4411532	5719569	4382003	99.3306	116.597	36.3	59.1	SRR671796	lineage2	lineage2.2.1	2012	China	Eastern Asia
NC_000962	1	4411532	5718894	4377008	99.2174	116.608	35.9	59	SRR671830	lineage2	lineage2.2.1.1	2015	China	Eastern Asia
NC_000962	1	4411532	5721286	4372146	99.1072	116.624	35.1	59	SRR671808	lineage2	lineage2.2.1	2015	China	Eastern Asia
NC_000962	1	4411532	5719966	4378431	99.2497	116.628	35	59.1	SRR671827	lineage2	lineage2.2.1	2015	China	Eastern Asia
NC_000962	1	4411532	5719881	4380274	99.2914	116.629	35.9	59	SRR671829	lineage2	lineage2.2.1	2012	China	Eastern Asia
NC_000962	1	4411532	5721823	4376488	99.2056	116.649	35	59.1	SRR671805	lineage2	lineage2.2.1	2015	China	Eastern Asia
NC_000962	1	4411532	5723083	4376908	99.2151	116.66	35.1	59.2	SRR671804	lineage2	lineage2.2.2	2015	China	Eastern Asia
NC_000962	1	4411532	5723445	4379904	99.2831	116.672	35.2	59	SRR671807	lineage2	lineage2.2.1	2012	China	Eastern Asia
NC_000962	1	4411532	5724084	4378510	99.2515	116.682	36.4	59	SRR671803	lineage2	lineage2.2.1	2015	China	Eastern Asia
NC_000962	1	4411532	5726018	4370718	99.0748	116.724	35.1	59	SRR671819	lineage2	lineage2.2.1	2015	China	Eastern Asia
NC_000962	1	4411532	5726392	4376894	99.2148	116.738	35.1	59	SRR671823	lineage2	lineage2.2.1	2015	China	Eastern Asia
NC_000962	1	4411532	5726966	4379284	99.269	116.765	35	59.1	SRR671816	lineage2	lineage2.2.1	2012	China	Eastern Asia	1180	1371
NC_000962	1	4411532	5728266	4379344	99.2704	116.78	34.9	59	SRR671814	lineage2	lineage2.2.1	2015	China	Eastern Asia
NC_000962	1	4411532	5729427	4378595	99.2534	116.8	35.2	59	SRR671822	lineage2	lineage2.2.1	2012	China	Eastern Asia
NC_000962	1	4411532	5730290	4375534	99.184	116.819	35.2	59.1	SRR671806	lineage2	lineage2.2.1	2012	China	Eastern Asia		1283
NC_000962	1	4411532	5730393	4379159	99.2662	116.827	35.1	59.1	SRR671817	lineage2	lineage2.2.1	2012	China	Eastern Asia	1180	1371
NC_000962	1	4411532	5732277	4398437	99.7032	116.861	36.6	59.4	SRR671782	lineage4	lineage4.2.2	2015	China	Eastern Asia
NC_000962	1	4411532	5732908	4365680	98.9606	116.887	35.2	59	SRR671810	lineage2	lineage2.2.1	2012	China	Eastern Asia
NC_000962	1	4411532	5734999	4378097	99.2421	116.91	36.6	59.2	SRR671783	lineage2	lineage2.2.1	2015	China	Eastern Asia
NC_000962	1	4411532	5734615	4380653	99.3	116.915	35.1	59.1	SRR671811	lineage2	lineage2.2.1	2012	China	Eastern Asia
NC_000962	1	4411532	5738929	4398040	99.6942	117.026	36	59.4	SRR671831	lineage4	lineage4.4.2	2015	China	Eastern Asia
NC_000962	1	4411532	5741969	4377519	99.229	117.084	36.5	59.4	SRR671790	lineage4	lineage4.4.2	2015	China	Eastern Asia
NC_000962	1	4411532	3449537	4368179	99.0173	117.148	39.4	59	CRR027472	lineage2	lineage2.2.1	2007	China	Eastern Asia	1906	2121
NC_000962	1	4411532	5120091	4404142	99.8325	117.176	34.6	59	SRR1723949	lineage4	lineage4.5	2007	China	Eastern Asia
NC_000962	1	4411532	3450137	4368760	99.0305	117.257	37.3	59.2	SRR10040416	lineage2	lineage2.2.1	2013	China	Eastern Asia		1146
NC_000962	1	4411532	3454485	4375441	99.1819	117.425	38.4	59.2	SRR10040138	lineage2	lineage2.2.2	2013	China	Eastern Asia
NC_000962	1	4411532	3457375	4358736	98.8032	117.525	39.2	58.9	SRR10040526	lineage2	lineage2.2.1	2014	China	Eastern Asia	1560	1530
NC_000962	1	4411532	5137280	4376334	99.2021	117.562	34.6	58.9	SRR1723817	lineage2	lineage2.2.1	2007	China	Eastern Asia
NC_000962	1	4411532	5138565	4389950	99.5108	117.596	34.6	59	SRR1723952	lineage4	lineage4.5	2007	China	Eastern Asia
NC_000962	1	4411532	3463925	4377056	99.2185	117.743	38.9	59	SRR10040197	lineage2	lineage2.2.1	2013	China	Eastern Asia	1943	1009
NC_000962	1	4411532	5151487	4393056	99.5812	117.893	34.8	59	SRR1723956	lineage4	lineage4.5	2007	China	Eastern Asia
NC_000962	1	4411532	3472323	4379651	99.2773	118.032	38.6	59	SRR10040315	lineage2	lineage2.2.1	2013	China	Eastern Asia		1822
NC_000962	1	4411532	5159784	4378832	99.2588	118.086	34.7	58.9	SRR1723821	lineage2	lineage2.2.1	2007	China	Eastern Asia
NC_000962	1	4411532	5174733	4396456	99.6583	118.432	34.8	59	SRR1723890	lineage4	lineage4.5	2007	China	Eastern Asia		2079
NC_000962	1	4411532	3485206	4372237	99.1093	118.469	38.5	59.2	SRR10040431	lineage2	lineage2.2.1	2013	China	Eastern Asia
NC_000962	1	4411532	3486377	4367434	99.0004	118.506	38.7	59	SRR10040538	lineage2	lineage2.2.1	2013	China	Eastern Asia	669	797
NC_000962	1	4411532	5828229	4361567	98.8674	118.732	34.7	59.1	SRR6280170	lineage2	lineage2.2.1	2013	China	Eastern Asia
NC_000962	1	4411532	5190164	4396953	99.6695	118.789	34.8	59.1	SRR1723913	lineage4	lineage4.5	2007	China	Eastern Asia
NC_000962	1	4411532	5193818	4380308	99.2922	118.863	34.6	58.9	SRR1723521	lineage2	lineage2.2.1	2007	China	Eastern Asia
NC_000962	1	4411532	3496744	4398382	99.7019	118.865	39.1	59.1	SRR10040497	lineage4	lineage4.4.2	2013	China	Eastern Asia
NC_000962	1	4411532	5551670	4369639	99.0504	119.333	35.9	59	SRR1710069	lineage2	lineage2.1	2010	China	Eastern Asia
NC_000962	1	4411532	5215329	4374577	99.1623	119.356	34.8	58.9	SRR1723501	lineage2	lineage2.2.1	2007	China	Eastern Asia
NC_000962	1	4411532	5220919	4381639	99.3224	119.484	34.8	58.9	SRR1723883	lineage2	lineage2.2.1	2007	China	Eastern Asia
NC_000962	1	4411532	3519606	4376827	99.2133	119.634	39	59.1	SRR10040340	lineage2	lineage2.2.1	2013	China	Eastern Asia		997
NC_000962	1	4411532	5231994	4381936	99.3291	119.735	34.8	58.9	SRR1723782	lineage2	lineage2.2.1	2007	China	Eastern Asia
NC_000962	1	4411532	5232715	4374629	99.1635	119.755	34.8	58.9	SRR1723775	lineage2	lineage2.2.1	2007	China	Eastern Asia
NC_000962	1	4411532	3525235	4362427	98.8869	119.808	37.3	59.2	SRR10040541	lineage2	lineage2.2.1	2013	China	Eastern Asia
NC_000962	1	4411532	5239256	4377775	99.2348	119.885	34.5	58.8	SRR1723643	lineage2	lineage2.2.1	2007	China	Eastern Asia
NC_000962	1	4411532	5240331	4374493	99.1604	119.931	34.8	59	SRR1723420	lineage2	lineage2.2.2	2007	China	Eastern Asia
NC_000962	1	4411532	5255268	4373045	99.1276	120.272	34.8	58.9	SRR1723690	lineage2	lineage2.2.1.1	2007	China	Eastern Asia
NC_000962	1	4411532	5262594	4380777	99.3028	120.426	34.6	58.9	SRR1723475	lineage2	lineage2.2.1	2007	China	Eastern Asia
NC_000962	1	4411532	3544850	4372650	99.1186	120.487	38.7	59.1	SRR10040489	lineage2	lineage2.2.1	2013	China	Eastern Asia
NC_000962	1	4411532	5267625	4375820	99.1905	120.554	34.6	58.9	SRR1723587	lineage2	lineage2.2.1	2007	China	Eastern Asia		1989
NC_000962	1	4411532	3548536	4388863	99.4861	120.596	37.7	59.5	SRR10040440	lineage4	lineage4.4.2	2013	China	Eastern Asia
NC_000962	1	4411532	5612033	4372184	99.1081	120.631	35.9	59	SRR1710062	lineage2	lineage2.1	2016	China	Eastern Asia
NC_000962	1	4411532	5279910	4375715	99.1881	120.84	34.9	58.9	SRR1723753	lineage2	lineage2.2.1	2007	China	Eastern Asia		757
NC_000962	1	4411532	3555446	4374391	99.1581	120.845	38.6	59.2	SRR10040216	lineage2	lineage2.2.2	2013	China	Eastern Asia
NC_000962	1	4411532	3569290	4401468	99.7719	121.336	39	59.4	SRR10040265	lineage4	lineage4.2.2	2013	China	Eastern Asia
NC_000962	1	4411532	3571031	4393159	99.5835	121.388	38.4	59.3	SRR10040370	lineage4	lineage4.4.2	2013	China	Eastern Asia
NC_000962	1	4411532	5305333	4393525	99.5918	121.423	34.8	59.1	SRR1723997	lineage4	lineage4.4	2007	China	Eastern Asia
NC_000962	1	4411532	5305767	4380987	99.3076	121.425	34.8	58.9	SRR1723742	lineage2	lineage2.2.1	2007	China	Eastern Asia
NC_000962	1	4411532	5306663	4379838	99.2816	121.443	34.6	58.9	SRR1723726	lineage2	lineage2.2.1	2007	China	Eastern Asia
NC_000962	1	4411532	3580936	4380338	99.2929	121.726	39.3	59	SRR10040471	lineage2	lineage2.2.1	2013	China	Eastern Asia
NC_000962	1	4411532	5320395	4406916	99.8954	121.753	34.6	59	SRR1723909	lineage4	lineage4.5	2007	China	Eastern Asia
NC_000962	1	4411532	5324181	4372596	99.1174	121.846	34.8	58.8	SRR1723740	lineage2	lineage2.2.1	2007	China	Eastern Asia
NC_000962	1	4411532	5678216	4373885	99.1466	121.881	35.9	59	SRR1710061	lineage2	lineage2.1	2010	China	Eastern Asia
NC_000962	1	4411532	5330355	4394003	99.6027	121.96	33.9	59.1	SRR1723999	lineage4	lineage4.2.2	2007	China	Eastern Asia
NC_000962	1	4411532	5331546	4377304	99.2241	122.011	34.6	58.9	SRR1723518	lineage2	lineage2.2.1	2007	China	Eastern Asia
NC_000962	1	4411532	3604202	4371627	99.0954	122.424	38.6	59	CRR027659	lineage2	lineage2.2.1	2018	China	Eastern Asia	1385	1598
NC_000962	1	4411532	3618343	4378372	99.2483	122.983	38.1	59.1	SRR10040342	lineage2	lineage2.2.1	2013	China	Eastern Asia
NC_000962	1	4411532	5382671	4381153	99.3114	123.178	34.7	58.9	SRR1723725	lineage2	lineage2.2.1	2007	China	Eastern Asia		444
NC_000962	1	4411532	5402711	4379995	99.2851	123.644	34.7	58.9	SRR1723713	lineage2	lineage2.2.1	2007	China	Eastern Asia
NC_000962	1	4411532	3623510	4378195	99.2443	123.944	32.8	59.2	SRR10040268	lineage2	lineage2.2.1	2013	China	Eastern Asia	966	575
NC_000962	1	4411532	5420160	4376388	99.2034	124.048	34.9	59	SRR1723421	lineage2	lineage2.2.2	2007	China	Eastern Asia
NC_000962	1	4411532	3653197	4371920	99.1021	124.182	39.1	59.1	SRR10040411	lineage2	lineage2.2.2	2013	China	Eastern Asia
NC_000962	1	4411532	5427000	4380535	99.2974	124.199	34.7	58.9	SRR1723650	lineage2	lineage2.2.1	2007	China	Eastern Asia
NC_000962	1	4411532	5431443	4407750	99.9143	124.307	34.8	59	SRR1723981	lineage4	lineage4.4.2	2007	China	Eastern Asia
NC_000962	1	4411532	3665458	4370357	99.0667	124.6	38.5	59.1	SRR10040365	lineage2	lineage2.2.1	2013	China	Eastern Asia	598	701
NC_000962	1	4411532	5456231	4376025	99.1951	124.874	34.7	59	SRR1723509	lineage2	lineage2.2.1	2007	China	Eastern Asia
NC_000962	1	4411532	5813375	4366178	98.9719	124.888	35.9	59.2	SRR1710101	lineage2	lineage2.2.1	2010	China	Eastern Asia
NC_000962	1	4411532	3675474	4377336	99.2248	124.939	38.5	59.1	SRR10040425	lineage2	lineage2.2.1	2013	China	Eastern Asia
NC_000962	1	4411532	3676149	4376622	99.2087	124.965	39	59	SRR10040460	lineage2	lineage2.1	2013	China	Eastern Asia	223	259
NC_000962	1	4411532	3683372	4379818	99.2811	125.21	39.2	59	SRR10040447	lineage2	lineage2.2.1	2013	China	Eastern Asia
NC_000962	1	4411532	3688690	4377714	99.2334	125.353	37.5	59.1	SRR10040400	lineage2	lineage2.2.1	2013	China	Eastern Asia
NC_000962	1	4411532	5484102	4376041	99.1955	125.506	34.6	58.9	SRR1723737	lineage2	lineage2.2.1	2007	China	Eastern Asia
NC_000962	1	4411532	3696491	4373962	99.1484	125.652	38.9	59	SRR10040472	lineage2	lineage2.2.1	2013	China	Eastern Asia
NC_000962	1	4411532	3706766	4373400	99.1356	125.993	38.8	59	SRR10040390	lineage2	lineage2.2.1	2013	China	Eastern Asia	669	797
NC_000962	1	4411532	5912264	4374858	99.1687	126.33	35.7	59	SRR1710108	lineage2	lineage2.2.1	2010	China	Eastern Asia
NC_000962	1	4411532	5525082	4379839	99.2816	126.45	34.9	58.9	SRR1723879	lineage2	lineage2.2.1	2007	China	Eastern Asia
NC_000962	1	4411532	5536691	4362860	98.8967	126.711	34.7	58.9	SRR1723442	lineage2	lineage2.2.1	2007	China	Eastern Asia	303	352
NC_000962	1	4411532	3735525	4375857	99.1913	126.977	38.7	59	SRR10040380	lineage2	lineage2.2.1	2013	China	Eastern Asia
NC_000962	1	4411532	3738395	4375685	99.1874	127.079	39.2	58.9	SRR10040441	lineage2	lineage2.2.1	2013	China	Eastern Asia	686	808
NC_000962	1	4411532	5558453	4380454	99.2955	127.212	34.9	58.9	SRR1723859	lineage2	lineage2.2.1	2007	China	Eastern Asia
NC_000962	1	4411532	5568583	4379481	99.2735	127.442	34.9	58.9	SRR1723831	lineage2	lineage2.2.1	2007	China	Eastern Asia		550
NC_000962	1	4411532	5569259	4401532	99.7733	127.465	34.9	59.1	SRR1723898	lineage4	lineage4.5	2007	China	Eastern Asia
NC_000962	1	4411532	3753720	4377465	99.2278	127.601	38.9	59.1	SRR10040407	lineage2	lineage2.2.1	2013	China	Eastern Asia
NC_000962	1	4411532	3760924	4378939	99.2612	127.846	39	59	SRR10040232	lineage2	lineage2.2.1	2013	China	Eastern Asia	1116	1305
NC_000962	1	4411532	3763236	4404293	99.8359	127.922	38.4	59.3	SRR10040279	lineage4	lineage4.4.2	2013	China	Eastern Asia
NC_000962	1	4411532	3785727	4377981	99.2395	128.689	38.9	59.1	SRR10040504	lineage2	lineage2.2.1	2013	China	Eastern Asia	552	650
NC_000962	1	4411532	3788042	4374456	99.1596	128.763	39.2	59	SRR10040540	lineage2	lineage2.2.1	2016	China	Eastern Asia	1667	1698
NC_000962	1	4411532	5626909	4370130	99.0615	128.773	34.9	58.9	SRR1723503	lineage2	lineage2.2.1	2007	China	Eastern Asia
NC_000962	1	4411532	5627694	4396299	99.6547	128.796	34.9	59.1	SRR1723965	lineage4	lineage4.4.2	2007	China	Eastern Asia
NC_000962	1	4411532	5708131	4366408	98.9771	128.94	35.5	58.9	SRR8651604	lineage2	lineage2.2.1	2014	China	Eastern Asia
NC_000962	1	4411532	5996758	4369007	99.036	128.994	35.9	59	SRR1710067	lineage2	lineage2.1	2011	China	Eastern Asia
NC_000962	1	4411532	3802411	4374021	99.1497	129.255	39.2	59	SRR10040345	lineage2	lineage2.2.1	2013	China	Eastern Asia
NC_000962	1	4411532	3803992	4379239	99.268	129.289	38.2	59.1	SRR10040169	lineage2	lineage2.2.1	2013	China	Eastern Asia
NC_000962	1	4411532	3807114	4373717	99.1428	129.411	38.3	59.1	SRR10040477	lineage2	lineage2.2.1.1	2013	China	Eastern Asia	1535	1341
NC_000962	1	4411532	3812464	4380951	99.3068	129.591	38.8	59	SRR10040336	lineage2	lineage2.2.1	2013	China	Eastern Asia	1017	1181
NC_000962	1	4411532	5666762	4407745	99.9142	129.694	34.9	59.1	SRR1723974	lineage4	lineage4.4.2	2007	China	Eastern Asia		1765
NC_000962	1	4411532	3819782	4367985	99.0129	129.845	38.9	59.1	SRR10040444	lineage2	lineage2.2.1	2013	China	Eastern Asia
NC_000962	1	4411532	3826842	4378399	99.2489	130.082	38.4	59.1	SRR10040394	lineage2	lineage2.2.1	2013	China	Eastern Asia	260	297
NC_000962	1	4411532	3829508	4374997	99.1718	130.171	39	59.2	SRR10040353	lineage2	lineage2.2.2	2013	China	Eastern Asia
NC_000962	1	4411532	3836451	4375754	99.189	130.413	39.5	58.9	SRR10040328	lineage2	lineage2.2.1	2014	China	Eastern Asia
NC_000962	1	4411532	3841356	4378973	99.262	130.566	38.8	59	SRR10040316	lineage2	lineage2.2.1	2013	China	Eastern Asia
NC_000962	1	4411532	3843475	4396634	99.6623	130.657	38.6	59.4	SRR10040517	lineage4	lineage4.2.2	2013	China	Eastern Asia
NC_000962	1	4411532	5803889	4347666	98.5523	131.497	63.2	59.2	SRR6280285	lineage2	lineage2.2.1.1	2013	China	Eastern Asia
NC_000962	1	4411532	5809204	4349310	98.5896	131.615	63.2	59.1	SRR6280280	lineage2	lineage2.2.1	2013	China	Eastern Asia	383	442
NC_000962	1	4411532	3873106	4374840	99.1683	131.645	38.6	59	SRR10040310	lineage2	lineage2.2.1	2013	China	Eastern Asia
NC_000962	1	4411532	3873471	4354804	98.7141	131.651	37.9	59.2	SRR10040456	lineage2	lineage2.2.1	2013	China	Eastern Asia
NC_000962	1	4411532	3874771	4363882	98.9199	131.702	38.6	59	SRR10040245	lineage2	lineage2.2.1.1	2013	China	Eastern Asia
NC_000962	1	4411532	3881057	4374230	99.1544	131.917	38.8	59	SRR10040249	lineage2	lineage2.2.1	2014	China	Eastern Asia	1667	1698
NC_000962	1	4411532	3881289	4380265	99.2912	131.939	38.8	59.1	SRR10040139	lineage2	lineage2.2.1	2013	China	Eastern Asia
NC_000962	1	4411532	3895152	4399454	99.7262	132.409	38.7	59.3	SRR10040531	lineage4	lineage4.5	2013	China	Eastern Asia
NC_000962	1	4411532	3899102	4373166	99.1303	132.539	38.9	58.9	SRR10040151	lineage2	lineage2.2.1	2013	China	Eastern Asia	1704	1746
NC_000962	1	4411532	3910602	4376319	99.2018	132.918	38.7	59	SRR10040227	lineage2	lineage2.2.1	2013	China	Eastern Asia	67	80
NC_000962	1	4411532	5870721	4328243	98.112	133.022	63.5	59.1	SRR6280244	lineage2	lineage2.2.1	2014	China	Eastern Asia
NC_000962	1	4411532	5875058	4358096	98.7887	133.116	63.5	59.2	SRR6280172	lineage2	lineage2.2.1	2014	China	Eastern Asia	1827	1947
NC_000962	1	4411532	5886846	4341696	98.417	133.386	63.5	59.2	SRR6280247	lineage2	lineage2.2.1	2014	China	Eastern Asia
NC_000962	1	4411532	5830270	4389756	99.5064	133.435	34.9	59	SRR1723954	lineage4	lineage4.5	2007	China	Eastern Asia
NC_000962	1	4411532	3931003	4371733	99.0978	133.538	38.4	59.1	CRR027682	lineage2	lineage2.2.1	2018	China	Eastern Asia
NC_000962	1	4411532	3930365	4378147	99.2432	133.598	38.8	59	SRR10040284	lineage2	lineage2.2.1	2013	China	Eastern Asia
NC_000962	1	4411532	5841408	4371304	99.0881	133.688	34.9	58.9	SRR1723511	lineage2	lineage2.2.1	2007	China	Eastern Asia
NC_000962	1	4411532	5847208	4392723	99.5736	133.815	34.7	58.9	SRR1723532	lineage2	lineage2.2.1	2007	China	Eastern Asia
NC_000962	1	4411532	3938277	4369684	99.0514	133.871	38.5	59.1	SRR10040291	lineage2	lineage2.2.1	2015	China	Eastern Asia	663	791
NC_000962	1	4411532	4015881	4397798	99.6887	134.118	38.8	59.4	SRR6280330	lineage4	lineage4.2.2	2012	China	Eastern Asia
NC_000962	1	4411532	3952952	4374819	99.1678	134.341	37.6	59.2	SRR10040205	lineage2	lineage2.2.1	2013	China	Eastern Asia
NC_000962	1	4411532	3951983	4363444	98.9099	134.344	39.1	59.2	SRR10040173	lineage2	lineage2.2.2	2014	China	Eastern Asia
NC_000962	1	4411532	3955263	4379597	99.2761	134.449	38.6	59.1	SRR10040354	lineage2	lineage2.2.1	2013	China	Eastern Asia	105	128
NC_000962	1	4411532	5882876	4395656	99.6401	134.606	34.2	59.1	SRR1723891	lineage4	lineage4.5	2007	China	Eastern Asia		2079
NC_000962	1	4411532	3979157	4378433	99.2497	135.255	38.6	59.1	SRR10040212	lineage2	lineage2.2.1	2013	China	Eastern Asia
NC_000962	1	4411532	3982355	4379263	99.2685	135.368	38.8	59.4	SRR10040391	lineage4	lineage4.2.2	2014	China	Eastern Asia
NC_000962	1	4411532	5917983	4377105	99.2196	135.433	35	58.9	SRR1723536	lineage2	lineage2.2.1	2007	China	Eastern Asia
NC_000962	1	4411532	3994919	4374088	99.1512	135.802	38.7	59.1	SRR10040198	lineage2	lineage2.2.1	2013	China	Eastern Asia		1400
NC_000962	1	4411532	4000264	4404414	99.8387	135.984	38.8	59.3	SRR10040487	lineage4	lineage4.4.2	2013	China	Eastern Asia
NC_000962	1	4411532	4007651	4370256	99.0644	136.231	39	59.1	SRR10040280	lineage2	lineage2.2.1	2013	China	Eastern Asia	1092	1282
NC_000962	1	4411532	4013165	4373535	99.1387	136.412	39	59	SRR10040262	lineage2	lineage2.2.1	2013	China	Eastern Asia
NC_000962	1	4411532	4015695	4371062	99.0826	136.501	38.7	59.1	SRR10040134	lineage2	lineage2.2.1	2013	China	Eastern Asia	1	4
NC_000962	1	4411532	4033806	4379456	99.2729	137.1	38.2	59.1	SRR10040278	lineage2	lineage2.2.1	2013	China	Eastern Asia	1636	128
NC_000962	1	4411532	4050072	4401430	99.771	137.3	37.9	59.2	SRR8651561	lineage4	lineage4.5	2014	China	Eastern Asia
NC_000962	1	4411532	4043941	4370748	99.0755	137.466	39.2	59.2	SRR10040307	lineage2	lineage2.2.2	2013	China	Eastern Asia
NC_000962	1	4411532	4053566	4375261	99.1778	137.78	38.1	59.3	SRR10040384	lineage2	lineage2.2.2	2013	China	Eastern Asia	1324	1473
NC_000962	1	4411532	4055050	4377189	99.2215	137.844	38.7	59.2	SRR10040180	lineage2	lineage2.2.2	2013	China	Eastern Asia	1324	1473
NC_000962	1	4411532	4058342	4373917	99.1473	137.95	38.8	59.1	SRR10040408	lineage2	lineage2.2.1	2013	China	Eastern Asia
NC_000962	1	4411532	4060828	4380382	99.2939	138.037	38.8	59	SRR10040259	lineage2	lineage2.2.1	2013	China	Eastern Asia
NC_000962	1	4411532	4069543	4379956	99.2842	138.33	38.6	59.1	SRR10040247	lineage2	lineage2.2.1	2013	China	Eastern Asia
NC_000962	1	4411532	4069678	4369996	99.0585	138.336	38.8	59.1	SRR10040264	lineage2	lineage2.2.1	2014	China	Eastern Asia	1948	2206
NC_000962	1	4411532	6047178	4380879	99.3052	138.389	34.8	58.9	SRR1723824	lineage2	lineage2.2.1	2007	China	Eastern Asia
NC_000962	1	4411532	4074173	4393410	99.5892	138.474	38.1	59.3	SRR10040424	lineage4	lineage4.4.2	2013	China	Eastern Asia
NC_000962	1	4411532	4073987	4375185	99.1761	138.484	38.7	59.1	SRR10040386	lineage2	lineage2.2.1	2013	China	Eastern Asia	248	142
NC_000962	1	4411532	4076917	4383128	99.3561	138.526	37.5	59.1	SRR10040321	lineage2	lineage2.2.1	2013	China	Eastern Asia
NC_000962	1	4411532	4083687	4404049	99.8304	138.822	39.1	59.4	SRR10040501	lineage4	lineage4.4.2	2013	China	Eastern Asia
NC_000962	1	4411532	6137849	4348266	98.5659	139.064	64.2	59.3	SRR6280222	lineage2	lineage2.2.1	2014	China	Eastern Asia
NC_000962	1	4411532	4095442	4380909	99.3058	139.211	39.2	58.9	SRR10040314	lineage2	lineage2.2.1	2013	China	Eastern Asia	299	128
NC_000962	1	4411532	4098006	4376390	99.2034	139.307	39	59	SRR10040184	lineage2	lineage2.2.1	2013	China	Eastern Asia
NC_000962	1	4411532	6149904	4365656	98.9601	139.33	64.2	59.2	SRR6280223	lineage2	lineage2.2.1	2014	China	Eastern Asia
NC_000962	1	4411532	4102951	4402463	99.7944	139.472	39.3	59.2	SRR10040452	lineage4	lineage4.4.2	2013	China	Eastern Asia
NC_000962	1	4411532	4103574	4376124	99.1974	139.486	38.8	58.9	SRR10040298	lineage2	lineage2.2.1	2015	China	Eastern Asia
NC_000962	1	4411532	4105450	4373517	99.1383	139.542	39.2	58.9	SRR10040238	lineage2	lineage2.2.1	2015	China	Eastern Asia
NC_000962	1	4411532	4114364	4377661	99.2322	139.843	38.6	59.1	SRR10040470	lineage2	lineage2.2.1	2013	China	Eastern Asia		1279
NC_000962	1	4411532	4116969	4378738	99.2566	139.938	38.9	59	SRR10040326	lineage2	lineage2.2.1	2013	China	Eastern Asia
NC_000962	1	4411532	4119602	4371598	99.0948	140.04	38.8	58.9	SRR10040421	lineage2	lineage2.2.1	2013	China	Eastern Asia	1	4
NC_000962	1	4411532	6183391	4379407	99.2718	140.104	63.7	59.4	SRR6280173	lineage4	lineage4.5	2013	China	Eastern Asia	886	1023
NC_000962	1	4411532	4126335	4375176	99.1759	140.132	38.7	59	CRR027491	lineage2	lineage2.2.1	2007	China	Eastern Asia	132	154
NC_000962	1	4411532	4125514	4380924	99.3062	140.24	39.2	59	SRR10040319	lineage4	lineage4.4.2	2014	China	Eastern Asia
NC_000962	1	4411532	6194282	4359833	98.8281	140.34	63.8	59.1	SRR6280245	lineage2	lineage2.2.1	2014	China	Eastern Asia	383	442
NC_000962	1	4411532	6193822	4358649	98.8013	140.341	64.6	59.2	SRR6280220	lineage2	lineage2.2.1	2014	China	Eastern Asia	1321	1163
NC_000962	1	4411532	4133453	4408579	99.9331	140.506	38.4	59.3	SRR10040405	lineage4	lineage4.4	2013	China	Eastern Asia
NC_000962	1	4411532	4138596	4396540	99.6602	140.679	38.8	59.2	SRR10040141	lineage4	lineage4.4.2	2013	China	Eastern Asia
NC_000962	1	4411532	4147068	4374696	99.165	140.964	38.9	59.2	SRR10040273	lineage2	lineage2.2.2	2013	China	Eastern Asia
NC_000962	1	4411532	4150167	4372690	99.1195	141.078	38.8	59	SRR10040181	lineage2	lineage2.2.1	2013	China	Eastern Asia	1786	1874
NC_000962	1	4411532	6240415	4360591	98.8453	141.385	64.7	59.2	SRR6280218	lineage2	lineage2.2.1	2014	China	Eastern Asia
NC_000962	1	4411532	4167496	4388794	99.4846	141.648	37.6	59.4	SRR10040274	lineage4	lineage4.5	2017	China	Eastern Asia
NC_000962	1	4411532	6252843	4375369	99.1803	141.688	63.8	59.4	SRR6280186	lineage4	lineage4.5	2013	China	Eastern Asia	886	1023
NC_000962	1	4411532	6256320	4367420	99.0001	141.746	64.5	59.2	SRR6280342	lineage2	lineage2.2.1	2013	China	Eastern Asia	1001	1163
NC_000962	1	4411532	6256022	4354610	98.7097	141.761	64.7	59.4	SRR6280251	lineage2	lineage2.2.2	2014	China	Eastern Asia
NC_000962	1	4411532	4183692	4387437	99.4538	141.777	39.7	58.9	SRR8651562	lineage2	lineage2.2.1	2014	China	Eastern Asia
NC_000962	1	4411532	4176300	4371489	99.0923	141.929	37.8	59.2	SRR10040398	lineage2	lineage2.1	2013	China	Eastern Asia
NC_000962	1	4411532	4177880	4379498	99.2739	142.022	38.9	59	SRR10040327	lineage2	lineage2.2.1	2013	China	Eastern Asia
NC_000962	1	4411532	4179305	4378437	99.2498	142.065	38.8	59.1	SRR10040346	lineage2	lineage2.2.2	2013	China	Eastern Asia
NC_000962	1	4411532	6272020	4362200	98.8817	142.118	63.8	59.1	SRR6280243	lineage2	lineage2.2.1	2014	China	Eastern Asia	383	442
NC_000962	1	4411532	6279496	4338473	98.3439	142.296	64.7	59.2	SRR6280219	lineage2	lineage2.2.1	2014	China	Eastern Asia
NC_000962	1	4411532	6286616	4358710	98.8026	142.45	64.4	59.2	SRR6280142	lineage2	lineage2.2.1.1	2013	China	Eastern Asia	1697	1734
NC_000962	1	4411532	4191756	4377086	99.2192	142.493	38.7	59.2	SRR10040544	lineage2	lineage2.2.1	2013	China	Eastern Asia
NC_000962	1	4411532	6295922	4352067	98.6521	142.653	64.5	59.2	SRR6280227	lineage2	lineage2.2.1	2014	China	Eastern Asia
NC_000962	1	4411532	6295327	4348016	98.5602	142.657	64.7	59.2	SRR6280249	lineage2	lineage2.2.1	2014	China	Eastern Asia
NC_000962	1	4411532	6307258	4338679	98.3486	142.91	64.5	59.3	SRR6280180	lineage2	lineage2.2.1	2013	China	Eastern Asia
NC_000962	1	4411532	6308995	4365497	98.9565	142.96	64.5	59.2	SRR6280194	lineage2	lineage2.2.1.1	2013	China	Eastern Asia
NC_000962	1	4411532	4208426	4373969	99.1485	143.052	38.5	59.2	SRR10040474	lineage2	lineage2.2.1	2013	China	Eastern Asia
NC_000962	1	4411532	6318937	4366096	98.9701	143.179	64.5	59.2	SRR6280339	lineage2	lineage2.2.1	2014	China	Eastern Asia	1001	1163
NC_000962	1	4411532	6324101	4359073	98.8109	143.3	64.5	59.2	SRR6280192	lineage2	lineage2.2.1	2013	China	Eastern Asia
NC_000962	1	4411532	4218989	4377477	99.228	143.413	39.2	59.1	SRR10040361	lineage2	lineage2.2.1	2013	China	Eastern Asia
NC_000962	1	4411532	4219737	4378162	99.2436	143.437	38.7	59	SRR10040352	lineage2	lineage2.2.1	2013	China	Eastern Asia	669	797
NC_000962	1	4411532	6333057	4367125	98.9934	143.501	64.5	59.2	SRR6280140	lineage2	lineage2.2.1	2013	China	Eastern Asia	1827	1947
NC_000962	1	4411532	4223242	4365506	98.9567	143.545	38.7	59.1	SRR10040334	lineage2	lineage2.2.1	2013	China	Eastern Asia		1530
NC_000962	1	4411532	6338027	4370872	99.0783	143.597	64.7	59.1	SRR6280338	lineage2	lineage2.2.1	2014	China	Eastern Asia	1487	2214
NC_000962	1	4411532	4225817	4370924	99.0795	143.651	38.7	59	SRR10040389	lineage2	lineage2.1	2013	China	Eastern Asia
NC_000962	1	4411532	6343372	4361073	98.8562	143.728	64.5	59.3	SRR6280337	lineage2	lineage2.2.1	2014	China	Eastern Asia
NC_000962	1	4411532	4231776	4377203	99.2218	143.838	38.4	59	SRR10040486	lineage2	lineage2.2.1	2013	China	Eastern Asia
NC_000962	1	4411532	6354855	4335451	98.2754	143.997	64.5	59.2	SRR6280340	lineage2	lineage2.2.1	2014	China	Eastern Asia	1904	2116
NC_000962	1	4411532	4239468	4373066	99.1281	144.096	38	59.1	SRR10040219	lineage2	lineage2.2.1	2013	China	Eastern Asia
NC_000962	1	4411532	4246251	4378349	99.2478	144.342	39.1	59	SRR10040189	lineage2	lineage2.2.1	2013	China	Eastern Asia
NC_000962	1	4411532	4259769	4403545	99.819	144.807	38.8	59.3	SRR10040333	lineage4	lineage4.4.2	2013	China	Eastern Asia
NC_000962	1	4411532	6392664	4361291	98.8611	144.839	64.5	59.2	SRR6280161	lineage2	lineage2.2.1	2013	China	Eastern Asia	1321	1163
NC_000962	1	4411532	4263344	4376351	99.2025	144.913	38.7	59.1	SRR10040469	lineage2	lineage2.2.1	2013	China	Eastern Asia
NC_000962	1	4411532	6396724	4336346	98.2957	144.945	64.5	59.2	SRR6280343	lineage2	lineage2.2.1	2014	China	Eastern Asia	1904	2116
NC_000962	1	4411532	4264114	4376984	99.2169	144.947	39.2	58.9	SRR10040136	lineage2	lineage2.2.1	2013	China	Eastern Asia	1704	1746
NC_000962	1	4411532	6400631	4376970	99.2166	144.963	64.7	59.1	SRR6280336	lineage2	lineage2.2.1	2014	China	Eastern Asia	1487	2214
NC_000962	1	4411532	6399991	4365952	98.9668	145.009	64.6	59.2	SRR6280345	lineage2	lineage2.2.1	2014	China	Eastern Asia	1001	1163
NC_000962	1	4411532	6408690	4366468	98.9785	145.209	64.5	59.1	SRR6280181	lineage2	lineage2.2.1	2013	China	Eastern Asia		442
NC_000962	1	4411532	6408381	4356497	98.7525	145.213	64.4	59.2	SRR6280184	lineage2	lineage2.2.1.1	2013	China	Eastern Asia
NC_000962	1	4411532	4282424	4373048	99.1276	145.467	38.7	58.9	CRR027672	lineage2	lineage2.2.1	2007	China	Eastern Asia		213
NC_000962	1	4411532	4284424	4371300	99.088	145.627	38.1	59.1	SRR10040413	lineage2	lineage2.2.1	2013	China	Eastern Asia
NC_000962	1	4411532	6430857	4366875	98.9877	145.712	64.5	59.2	SRR6280167	lineage2	lineage2.2.1	2013	China	Eastern Asia		255
NC_000962	1	4411532	6430746	4346983	98.5368	145.721	64.5	59.2	SRR6280147	lineage2	lineage2.2.1	2013	China	Eastern Asia
NC_000962	1	4411532	6431287	4357824	98.7826	145.731	64.5	59.2	SRR6280143	lineage2	lineage2.2.1	2013	China	Eastern Asia	318	368
NC_000962	1	4411532	6440031	4346017	98.5149	145.935	64.5	59.1	SRR6280141	lineage2	lineage2.2.1.1	2013	China	Eastern Asia		1734
NC_000962	1	4411532	4293819	4376386	99.2033	145.951	38.6	59.1	SRR10040317	lineage2	lineage2.2.1	2013	China	Eastern Asia	161	190
NC_000962	1	4411532	4303546	4371901	99.1016	146.197	38.7	59.1	CRR027467	lineage2	lineage2.2.1	2018	China	Eastern Asia	1423	1747
NC_000962	1	4411532	4302796	4369349	99.0438	146.262	39.1	59.2	SRR10040366	lineage2	lineage2.2.2	2013	China	Eastern Asia
NC_000962	1	4411532	4302878	4378021	99.2404	146.271	39.1	59	SRR10040454	lineage2	lineage2.2.1	2013	China	Eastern Asia
NC_000962	1	4411532	4304850	4382514	99.3422	146.333	38.7	59.1	SRR10040155	lineage2	lineage2.2.1	2013	China	Eastern Asia
NC_000962	1	4411532	6465292	4336174	98.2918	146.423	64.2	59.2	SRR6280190	lineage2	lineage2.2.1.1	2013	China	Eastern Asia
NC_000962	1	4411532	4314995	4363996	98.9225	146.677	39.1	59.2	SRR10040263	lineage2	lineage2.2.1	2013	China	Eastern Asia
NC_000962	1	4411532	4319026	4374511	99.1608	146.806	38.2	59	SRR10040331	lineage2	lineage2.2.1	2013	China	Eastern Asia	1786	1874
NC_000962	1	4411532	4323614	4401627	99.7755	146.97	39	59.2	SRR10040306	lineage4	lineage4.5	2013	China	Eastern Asia
NC_000962	1	4411532	4328172	4379250	99.2682	147.125	39	59	SRR10040509	lineage2	lineage2.2.1	2013	China	Eastern Asia
NC_000962	1	4411532	4332728	4378777	99.2575	147.283	39	58.9	SRR10040185	lineage2	lineage2.2.1	2013	China	Eastern Asia
NC_000962	1	4411532	4334132	4378640	99.2544	147.325	39.1	58.9	SRR10040518	lineage2	lineage2.2.1	2013	China	Eastern Asia	490	577
NC_000962	1	4411532	4336481	4376585	99.2078	147.367	37.8	59.1	SRR10040463	lineage2	lineage2.2.1	2013	China	Eastern Asia	873	1009
NC_000962	1	4411532	4338367	4374964	99.1711	147.472	38.8	59	SRR10040343	lineage2	lineage2.2.1	2013	China	Eastern Asia
NC_000962	1	4411532	4345150	4398080	99.6951	147.71	39.1	59.4	SRR10040356	lineage4	lineage4.2.2	2013	China	Eastern Asia
NC_000962	1	4411532	4320916	4379087	99.2645	147.858	39	59	SRR10040178	lineage2	lineage2.2.1	2013	China	Eastern Asia	127	150
NC_000962	1	4411532	4351880	4399634	99.7303	147.937	39.1	59.2	SRR10040439	lineage4	lineage4.5	2013	China	Eastern Asia
NC_000962	1	4411532	6889630	4369275	99.0421	147.98	35.9	59.2	SRR1710077	lineage2	lineage2.2.2	2009	China	Eastern Asia
NC_000962	1	4411532	4353194	4368275	99.0195	147.981	39.1	59	SRR10040335	lineage2	lineage2.2.1	2014	China	Eastern Asia
NC_000962	1	4411532	4364484	4374589	99.1626	148.367	38.7	59.2	SRR10040520	lineage2	lineage2.2.2	2013	China	Eastern Asia
NC_000962	1	4411532	4381820	4373223	99.1316	148.942	38	59.1	SRR10040410	lineage2	lineage2.2.1.1	2013	China	Eastern Asia	1535	1341
NC_000962	1	4411532	4410121	4379253	99.2683	149.902	38.7	59	SRR10040412	lineage2	lineage2.2.1	2013	China	Eastern Asia
NC_000962	1	4411532	4423043	4393913	99.6006	149.926	39.7	59	SRR8651575	lineage2	lineage2.2.1	2015	China	Eastern Asia
NC_000962	1	4411532	4414717	4379262	99.2685	150.051	38.4	59.1	SRR10040395	lineage2	lineage2.2.1	2013	China	Eastern Asia
NC_000962	1	4411532	4418504	4360842	98.851	150.203	38.9	59.1	SRR10040320	lineage2	lineage2.2.1	2013	China	Eastern Asia
NC_000962	1	4411532	6641047	4372486	99.1149	150.386	64.2	59.2	SRR6280144	lineage2	lineage2.2.1	2013	China	Eastern Asia
NC_000962	1	4411532	4425271	4377883	99.2372	150.425	38.7	59.1	SRR10040524	lineage2	lineage2.2.1	2013	China	Eastern Asia
NC_000962	1	4411532	4426597	4368970	99.0352	150.473	39.2	59	SRR10040311	lineage2	lineage2.2.1	2016	China	Eastern Asia		1701
NC_000962	1	4411532	4434120	4409346	99.9504	150.737	39.2	59.4	SRR10040338	lineage4	lineage4.4.2	2013	China	Eastern Asia
NC_000962	1	4411532	4435597	4394228	99.6078	150.788	38.9	59.4	SRR10040547	lineage4	lineage4.4.2	2013	China	Eastern Asia
NC_000962	1	4411532	4437086	4378073	99.2416	150.832	39.1	58.9	SRR10040176	lineage2	lineage2.2.1	2013	China	Eastern Asia	1201	1387
NC_000962	1	4411532	4439794	4361599	98.8681	150.918	38.6	59.2	SRR10040254	lineage2	lineage2.2.1	2015	China	Eastern Asia
NC_000962	1	4411532	4445683	4367525	99.0025	151.112	38.3	59.1	SRR10040282	lineage2	lineage2.2.1	2013	China	Eastern Asia
NC_000962	1	4411532	4523475	4407650	99.912	151.511	38.8	59.3	SRR6280196	lineage4	lineage4.4.2	2013	China	Eastern Asia
NC_000962	1	4411532	4459946	4371787	99.0991	151.6	39.1	59.1	SRR10040271	lineage2	lineage2.2.1	2016	China	Eastern Asia
NC_000962	1	4411532	4468881	4365916	98.966	151.912	38.7	59	SRR10040290	lineage2	lineage2.2.1	2013	China	Eastern Asia
NC_000962	1	4411532	4479223	4378572	99.2529	152.265	38.7	59	SRR10040246	lineage2	lineage2.2.1	2013	China	Eastern Asia	1116	1305
NC_000962	1	4411532	4487475	4393746	99.5968	152.544	38.6	59.4	SRR10040383	lineage4	lineage4.2.2	2013	China	Eastern Asia
NC_000962	1	4411532	4487833	4353330	98.6807	152.549	39.1	59.1	SRR10040508	lineage2	lineage2.2.1	2013	China	Eastern Asia	1560	1530
NC_000962	1	4411532	4503976	4407959	99.919	153.107	38.7	59.2	SRR10040135	lineage4	lineage4.5	2013	China	Eastern Asia
NC_000962	1	4411532	4506474	4398900	99.7137	153.188	39.2	59.4	SRR10040459	lineage4	lineage4.2.2	2015	China	Eastern Asia
NC_000962	1	4411532	4508798	4375774	99.1894	153.248	39.1	59.1	SRR10040233	lineage2	lineage2.2.1	2013	China	Eastern Asia
NC_000962	1	4411532	4512515	4375994	99.1944	153.397	39	59	SRR10040149	lineage2	lineage2.2.1	2013	China	Eastern Asia	116	142
NC_000962	1	4411532	7141192	4367489	99.0016	153.403	35.9	59	SRR1710100	lineage2	lineage2.2.1	2010	China	Eastern Asia		1315
NC_000962	1	4411532	4054042	4364758	98.9397	153.967	34.6	59	SRR8651579	lineage2	lineage2.2.1	2016	China	Eastern Asia
NC_000962	1	4411532	4533229	4378642	99.2545	154.084	38.7	59.1	SRR10040201	lineage2	lineage2.2.1	2013	China	Eastern Asia	1798	1890
NC_000962	1	4411532	4543370	4376397	99.2036	154.401	37.7	59.2	SRR10040323	lineage2	lineage2.2.1	2013	China	Eastern Asia
NC_000962	1	4411532	4543824	4375222	99.1769	154.448	38.8	59	SRR10040224	lineage2	lineage2.2.1	2013	China	Eastern Asia	1667	1698
NC_000962	1	4411532	7197280	4375024	99.1724	154.493	35.8	59.1	SRR1710087	lineage2	lineage2.2.1	2010	China	Eastern Asia
NC_000962	1	4411532	4550883	4395460	99.6357	154.684	39.6	59.2	SRR10040372	lineage4	lineage4.4.2	2014	China	Eastern Asia
NC_000962	1	4411532	4558368	4386809	99.4396	154.942	39	59.1	SRR10040379	lineage2	lineage2.2.1	2013	China	Eastern Asia
NC_000962	1	4411532	4564896	4385587	99.4119	155.155	38.1	59.3	SRR10040465	lineage4	lineage4.5	2013	China	Eastern Asia
NC_000962	1	4411532	4578757	4368843	99.0323	155.623	37.7	59.2	SRR10040457	lineage2	lineage2.2.1	2013	China	Eastern Asia
NC_000962	1	4411532	4589114	4393077	99.5817	155.977	39.2	59.2	SRR10040437	lineage4	lineage4.5	2013	China	Eastern Asia
NC_000962	1	4411532	4589961	4378900	99.2603	156.03	38.8	59	SRR10040186	lineage2	lineage2.2.1	2013	China	Eastern Asia		1507
NC_000962	1	4411532	4592708	4373125	99.1294	156.123	38.5	59	SRR10040381	lineage2	lineage2.2.1	2013	China	Eastern Asia	1017	1181
NC_000962	1	4411532	4604047	4379018	99.263	156.503	39.2	59	SRR10040467	lineage2	lineage2.2.1	2013	China	Eastern Asia	1396	1822
NC_000962	1	4411532	4609854	4377330	99.2247	156.697	39.1	59	SRR10040225	lineage2	lineage2.2.1	2013	China	Eastern Asia		1279
NC_000962	1	4411532	4617187	4375588	99.1852	156.953	39.2	59	SRR10040448	lineage2	lineage2.2.1	2016	China	Eastern Asia
NC_000962	1	4411532	4602390	4377965	99.2391	157.029	39.8	59.1	SRR8651659	lineage2	lineage2.2.1	2014	China	Eastern Asia
NC_000962	1	4411532	4623991	4408979	99.9421	157.185	39.1	59.2	SRR10040530	lineage4	lineage4.5	2013	China	Eastern Asia
NC_000962	1	4411532	4628952	4376718	99.2108	157.348	39	59	SRR10040237	lineage2	lineage2.2.1	2013	China	Eastern Asia
NC_000962	1	4411532	4635471	4396072	99.6496	157.575	38.8	59.3	SRR10040458	lineage4	lineage4.2.2	2013	China	Eastern Asia
NC_000962	1	4411532	4650974	4369731	99.0525	158.081	38.2	59.1	SRR10040506	lineage2	lineage2.2.1	2013	China	Eastern Asia	1633	1530
NC_000962	1	4411532	4653267	4378387	99.2487	158.169	39	58.9	SRR10040496	lineage2	lineage2.2.1	2013	China	Eastern Asia
NC_000962	1	4411532	4664105	4378816	99.2584	158.545	38.9	59.1	SRR10040261	lineage2	lineage2.2.1	2013	China	Eastern Asia
NC_000962	1	4411532	4664642	4375455	99.1822	158.565	39.3	58.9	SRR10040532	lineage2	lineage2.2.1	2013	China	Eastern Asia	686	808
NC_000962	1	4411532	4650618	4374574	99.1622	158.78	40.3	59	SRR8651589	lineage2	lineage2.2.1	2015	China	Eastern Asia
NC_000962	1	4411532	4677531	4383906	99.3738	159.002	39.2	59	SRR10040277	lineage2	lineage2.2.1	2013	China	Eastern Asia
NC_000962	1	4411532	4680156	4380482	99.2962	159.075	37.8	59.2	SRR10040289	lineage2	lineage2.2.1	2013	China	Eastern Asia		1555
NC_000962	1	4411532	4682186	4377313	99.2243	159.152	38.9	59	SRR10040507	lineage2	lineage2.2.1	2015	China	Eastern Asia		672
NC_000962	1	4411532	4686749	4379933	99.2837	159.251	38	59.2	SRR10040286	lineage2	lineage2.2.1	2017	China	Eastern Asia
NC_000962	1	4411532	4700096	4399105	99.7183	159.639	38.7	59.3	CRR027641	lineage4	lineage4.5	2007	China	Eastern Asia	927	1079
NC_000962	1	4411532	4696570	4376575	99.2076	159.646	38.9	58.9	SRR10040385	lineage2	lineage2.2.1	2014	China	Eastern Asia
NC_000962	1	4411532	4717587	4378014	99.2402	160.351	38.1	59.1	SRR10040480	lineage2	lineage2.2.1	2013	China	Eastern Asia
NC_000962	1	4411532	4719879	4403619	99.8206	160.451	38.7	59.4	SRR10040157	lineage4	lineage4.4.2	2013	China	Eastern Asia
NC_000962	1	4411532	4728570	4369374	99.0444	160.742	38.9	59.2	SRR10040491	lineage2	lineage2.2.1	2014	China	Eastern Asia	1092	1282
NC_000962	1	4411532	4731364	4374818	99.1678	160.837	38.9	59.1	SRR10040527	lineage2	lineage2.2.1	2013	China	Eastern Asia
NC_000962	1	4411532	4743450	4406663	99.8896	161.242	38.7	59.3	SRR10040478	lineage4	lineage4.4.2	2013	China	Eastern Asia
NC_000962	1	4411532	4744620	4381267	99.314	161.283	39.1	59	SRR10040285	lineage2	lineage2.2.1	2016	China	Eastern Asia
NC_000962	1	4411532	4758910	4400352	99.7466	161.763	38.7	59.2	SRR10040214	lineage4	lineage4.5	2013	China	Eastern Asia
NC_000962	1	4411532	4768211	4362190	98.8815	162.061	38.1	59.3	SRR10040358	lineage2	lineage2.2.2	2013	China	Eastern Asia		1639
NC_000962	1	4411532	4771083	4379321	99.2698	162.17	39.2	58.8	SRR10040312	lineage2	lineage2.2.1	2013	China	Eastern Asia
NC_000962	1	4411532	4771682	4379210	99.2673	162.196	38.7	59	SRR10040375	lineage2	lineage2.2.1	2013	China	Eastern Asia
NC_000962	1	4411532	4773137	4373456	99.1369	162.254	39	59	SRR10040537	lineage2	lineage2.2.1	2013	China	Eastern Asia
NC_000962	1	4411532	4790699	4371144	99.0845	162.843	39.2	59.2	SRR10040523	lineage2	lineage2.2.2	2013	China	Eastern Asia
NC_000962	1	4411532	4793581	4380312	99.2923	162.94	38.3	59.1	SRR10040330	lineage2	lineage2.2.1	2013	China	Eastern Asia
NC_000962	1	4411532	4801149	4371695	99.097	163.199	38.7	59	SRR10040218	lineage2	lineage2.2.1	2013	China	Eastern Asia
NC_000962	1	4411532	7612987	4362090	98.8793	163.448	35.9	59.1	SRR1710082	lineage2	lineage2.2.1	2009	China	Eastern Asia
NC_000962	1	4411532	4815564	4366036	98.9687	163.672	38	59.3	SRR10040296	lineage2	lineage2.2.1	2013	China	Eastern Asia
NC_000962	1	4411532	4822472	4379598	99.2761	163.93	39.1	59	SRR10040217	lineage2	lineage2.2.1	2013	China	Eastern Asia	966	575
NC_000962	1	4411532	4804216	4367961	99.0123	163.939	39.8	59	SRR8651572	lineage2	lineage2.2.1	2014	China	Eastern Asia
NC_000962	1	4411532	4806738	4400644	99.7532	164.029	39.7	59	SRR8651651	lineage2	lineage2.2.1	2014	China	Eastern Asia
NC_000962	1	4411532	7177465	4380881	99.3052	164.261	35.2	58.9	SRR1723497	lineage2	lineage2.2.1	2007	China	Eastern Asia		2115
NC_000962	1	4411532	7277331	4378922	99.2608	164.791	64.6	59.2	SRR6280162	lineage2	lineage2.2.1	2013	China	Eastern Asia
NC_000962	1	4411532	4863639	4380429	99.295	165.321	38.4	59.2	SRR10040449	lineage2	lineage2.2.1	2013	China	Eastern Asia
NC_000962	1	4411532	4881266	4370745	99.0754	165.474	39.7	59.1	SRR8651568	lineage2	lineage2.2.1	2015	China	Eastern Asia		599
NC_000962	1	4411532	4876516	4368774	99.0308	165.761	38.2	59.3	SRR10040304	lineage2	lineage2.2.2	2013	China	Eastern Asia		1873
NC_000962	1	4411532	4880835	4376409	99.2038	165.917	38.6	59	SRR10040150	lineage2	lineage2.2.1.1	2013	China	Eastern Asia
NC_000962	1	4411532	5092002	4372204	99.1085	166.2	38.7	59.1	SRR8651580	lineage2	lineage2.2.1	2016	China	Eastern Asia		248
NC_000962	1	4411532	4866656	4378755	99.257	166.535	38.9	58.9	SRR10040422	lineage2	lineage2.2.1	2013	China	Eastern Asia
NC_000962	1	4411532	4913371	4377827	99.236	167.022	38.9	59.2	SRR10040525	lineage2	lineage2.2.2	2013	China	Eastern Asia
NC_000962	1	4411532	4913790	4379552	99.2751	167.026	38.7	59.1	SRR10040415	lineage2	lineage2.2.1	2013	China	Eastern Asia		864
NC_000962	1	4411532	4922899	4373649	99.1413	167.341	38.6	59.1	SRR10040177	lineage2	lineage2.2.1	2013	China	Eastern Asia
NC_000962	1	4411532	7391350	4360325	98.8392	167.414	64.5	59.2	SRR6280145	lineage2	lineage2.2.1	2013	China	Eastern Asia	318	368
NC_000962	1	4411532	4926785	4379358	99.2707	167.479	38.7	59	SRR10040166	lineage2	lineage2.2.1	2013	China	Eastern Asia
NC_000962	1	4411532	4951336	4404770	99.8467	168.316	38.9	59.2	SRR10040451	lineage4	lineage4.5	2013	China	Eastern Asia
NC_000962	1	4411532	7835202	4369976	99.058	168.326	35.9	59.1	SRR1710078	lineage2	lineage2.2.1	2009	China	Eastern Asia		1315
NC_000962	1	4411532	4958296	4377192	99.2216	168.551	38.9	59	SRR10040301	lineage2	lineage2.2.1	2013	China	Eastern Asia
NC_000962	1	4411532	4960924	4395605	99.639	168.615	37.9	59.4	SRR10040427	lineage4	lineage4.5	2016	China	Eastern Asia
NC_000962	1	4411532	4966788	4389226	99.4944	168.812	37.8	59.5	SRR10040468	lineage4	lineage4.2.2	2013	China	Eastern Asia
NC_000962	1	4411532	4934408	4377218	99.2222	168.857	39	59.2	SRR10040313	lineage2	lineage2.2.2	2013	China	Eastern Asia
NC_000962	1	4411532	4972943	4370753	99.0756	169.046	38.7	59	SRR10040377	lineage2	lineage2.2.1	2014	China	Eastern Asia	972	1125
NC_000962	1	4411532	7471975	4370870	99.0783	169.24	64.6	59.2	SRR6280139	lineage2	lineage2.2.1.1	2013	China	Eastern Asia	1697	1734
NC_000962	1	4411532	4983868	4398206	99.6979	169.418	39.1	59.3	SRR10040276	lineage4	lineage4.4.2	2013	China	Eastern Asia
NC_000962	1	4411532	4988577	4377569	99.2301	169.572	39.1	59	SRR10040302	lineage2	lineage2.2.1	2016	China	Eastern Asia
NC_000962	1	4411532	4995509	4375509	99.1834	169.804	39.2	58.9	SRR10040550	lineage2	lineage2.2.1	2013	China	Eastern Asia
NC_000962	1	4411532	5001312	4364431	98.9323	170.006	38.9	59	SRR10040183	lineage2	lineage2.2.1	2013	China	Eastern Asia	1632	1318
NC_000962	1	4411532	5007892	4383168	99.357	170.227	39	58.8	SRR10040234	lineage2	lineage2.2.1	2013	China	Eastern Asia
NC_000962	1	4411532	4983494	4379057	99.2639	170.534	38.9	59.1	SRR10040203	lineage2	lineage2.2.1	2013	China	Eastern Asia		1162
NC_000962	1	4411532	5019470	4372794	99.1219	170.625	39	59.1	SRR10040534	lineage2	lineage2.2.1	2013	China	Eastern Asia
NC_000962	1	4411532	5026165	4374434	99.1591	170.849	39.2	59.2	SRR10040403	lineage2	lineage2.2.2	2013	China	Eastern Asia
NC_000962	1	4411532	5027373	4377240	99.2227	170.867	37.9	59.1	SRR10040196	lineage2	lineage2.2.1	2013	China	Eastern Asia	1251	1438
NC_000962	1	4411532	7972653	4367652	99.0053	170.948	35.8	59	SRR1710086	lineage2	lineage2.2.1	2010	China	Eastern Asia
NC_000962	1	4411532	5039662	4376598	99.2081	171.31	39.2	59	SRR10040190	lineage2	lineage2.2.1	2013	China	Eastern Asia		1701
NC_000962	1	4411532	5043436	4378794	99.2579	171.413	37.7	59.1	SRR10040164	lineage2	lineage2.2.1	2017	China	Eastern Asia	1667	1698
NC_000962	1	4411532	5045308	4379600	99.2762	171.508	38.9	58.9	SRR10040429	lineage2	lineage2.2.1	2013	China	Eastern Asia
NC_000962	1	4411532	5069824	4364550	98.935	171.876	39.6	59.1	SRR8651648	lineage2	lineage2.2.1	2014	China	Eastern Asia
NC_000962	1	4411532	5062006	4369857	99.0553	172.068	39	59	SRR10040267	lineage2	lineage2.2.1	2014	China	Eastern Asia	663	791
NC_000962	1	4411532	5076522	4380596	99.2987	172.566	38.7	59.1	SRR10040199	lineage2	lineage2.2.1	2013	China	Eastern Asia	260	297
NC_000962	1	4411532	5077240	4359331	98.8167	172.575	37.9	59.1	SRR10040348	lineage2	lineage2.2.1	2013	China	Eastern Asia
NC_000962	1	4411532	5081884	4381922	99.3288	172.74	39.1	59	SRR10040442	lineage2	lineage2.2.1	2013	China	Eastern Asia
NC_000962	1	4411532	5093077	4371518	99.093	172.932	38.1	59	CRR027473	lineage2	lineage2.2.1	2007	China	Eastern Asia	1906	2121
NC_000962	1	4411532	5094394	4380124	99.288	173.176	38.8	59.4	SRR10040337	lineage1	lineage1.1.2	2013	China	Eastern Asia
NC_000962	1	4411532	5096410	4376819	99.2131	173.251	38.8	59.2	SRR10040300	lineage2	lineage2.2.2	2013	China	Eastern Asia		1473
NC_000962	1	4411532	8742328	4380225	99.2903	173.447	34.1	59	SRR1710104	lineage2	lineage2.2.1	2010	China	Eastern Asia		168
NC_000962	1	4411532	5102718	4384573	99.3889	173.455	39	58.9	SRR10040430	lineage2	lineage2.2.1.1	2013	China	Eastern Asia
NC_000962	1	4411532	5108695	4369651	99.0506	173.646	38.1	59.2	SRR10040349	lineage2	lineage2.2.1	2016	China	Eastern Asia	1948	2206
NC_000962	1	4411532	5113516	4376234	99.1999	173.82	39.1	59	SRR10040393	lineage2	lineage2.2.1	2013	China	Eastern Asia	72	85
NC_000962	1	4411532	5131016	4378915	99.2606	174.393	38	59.1	SRR10040542	lineage2	lineage2.2.1	2013	China	Eastern Asia		391
NC_000962	1	4411532	5109670	4404495	99.8405	174.398	39.7	59.2	SRR8651588	lineage4	lineage4.4.2	2015	China	Eastern Asia
NC_000962	1	4411532	5147167	4371123	99.084	174.963	38.8	59	SRR10040364	lineage2	lineage2.2.1	2013	China	Eastern Asia		1701
NC_000962	1	4411532	5158032	4366948	98.9894	175.314	38	59.2	SRR10040392	lineage2	lineage2.1	2013	China	Eastern Asia
NC_000962	1	4411532	5167540	4387538	99.4561	175.635	37.8	59.3	SRR10040293	lineage4	lineage4.4.2	2013	China	Eastern Asia
NC_000962	1	4411532	5186568	4393476	99.5907	175.975	39.6	58.9	SRR8651652	lineage2	lineage2.1	2014	China	Eastern Asia
NC_000962	1	4411532	8230296	4367318	98.9978	176.877	35.9	59.2	SRR1710075	lineage2	lineage2.2.1	2009	China	Eastern Asia
NC_000962	1	4411532	7752860	4378385	99.2486	177.442	35.4	59	SRR1723852	lineage2	lineage2.2.1	2007	China	Eastern Asia
NC_000962	1	4411532	5223174	4370198	99.063	177.554	38.9	59	SRR10040350	lineage2	lineage2.2.1	2013	China	Eastern Asia		1814
NC_000962	1	4411532	5230533	4408044	99.9209	177.805	39.1	59.3	SRR10040351	lineage4	lineage4.4.2	2013	China	Eastern Asia
NC_000962	1	4411532	5246815	4378969	99.2619	178.338	38.2	59.1	SRR10040221	lineage2	lineage2.2.1	2013	China	Eastern Asia
NC_000962	1	4411532	5252251	4378543	99.2522	178.528	39.1	59	SRR10040206	lineage2	lineage2.2.1	2013	China	Eastern Asia
NC_000962	1	4411532	5266347	4392953	99.5789	178.616	39.7	58.9	SRR8651654	lineage2	lineage2.2.1	2014	China	Eastern Asia
NC_000962	1	4411532	5281100	4379205	99.2672	179.491	38	59.1	SRR10040288	lineage2	lineage2.2.1.1	2016	China	Eastern Asia	1148	1341
NC_000962	1	4411532	5289712	4377524	99.2291	179.818	38.9	59.1	SRR10040378	lineage2	lineage2.2.1	2013	China	Eastern Asia	116	142
NC_000962	1	4411532	5293562	4377451	99.2275	179.936	38.8	59	SRR10040495	lineage2	lineage2.2.1	2013	China	Eastern Asia	1201	1387
NC_000962	1	4411532	5272862	4375921	99.1928	179.986	39.7	58.9	SRR8651644	lineage2	lineage2.2.1.1	2014	China	Eastern Asia
NC_000962	1	4411532	5298496	4399664	99.731	180.098	39.2	59.2	SRR10040332	lineage4	lineage4.5	2013	China	Eastern Asia
NC_000962	1	4411532	5299451	4368675	99.0285	180.137	39	59	SRR10040418	lineage2	lineage2.2.1	2013	China	Eastern Asia	1	4
NC_000962	1	4411532	5313368	4364991	98.945	180.583	38.1	59.1	SRR10040308	lineage2	lineage2.2.1	2013	China	Eastern Asia
NC_000962	1	4411532	5332127	4381304	99.3148	180.792	39.6	59.4	SRR8651653	lineage2	lineage2.2.2	2014	China	Eastern Asia		889
NC_000962	1	4411532	5324589	4375901	99.1923	180.998	38.5	59	SRR10040140	lineage2	lineage2.2.1	2013	China	Eastern Asia
NC_000962	1	4411532	5337405	4373566	99.1394	181.438	38.8	59	SRR10040387	lineage2	lineage2.2.1	2013	China	Eastern Asia	1017	1181
NC_000962	1	4411532	5342377	4388807	99.4849	181.496	38.3	59.1	SRR10040426	lineage2	lineage2.2.1	2013	China	Eastern Asia
NC_000962	1	4411532	5325013	4375053	99.1731	181.781	39.6	59.1	SRR8651560	lineage2	lineage2.2.1	2014	China	Eastern Asia
NC_000962	1	4411532	5358621	4379724	99.279	182.105	37.9	59.1	SRR10040483	lineage2	lineage2.2.1	2013	China	Eastern Asia
NC_000962	1	4411532	5366195	4372838	99.1229	182.397	37.9	59.2	SRR10040294	lineage2	lineage2.2.1	2013	China	Eastern Asia
NC_000962	1	4411532	5360977	4393190	99.5842	183.245	38.7	58.9	SRR8651630	lineage2	lineage2.2.1	2016	China	Eastern Asia
NC_000962	1	4411532	5400145	4376938	99.2158	183.564	39.1	59	SRR10040498	lineage2	lineage2.2.1	2014	China	Eastern Asia
NC_000962	1	4411532	5404353	4375872	99.1917	183.713	38.9	59	SRR10040305	lineage2	lineage2.2.1	2013	China	Eastern Asia		2115
NC_000962	1	4411532	5430976	4400088	99.7406	184.318	39.5	59.3	SRR8651635	lineage4	lineage4.5	2016	China	Eastern Asia
NC_000962	1	4411532	5426754	4377713	99.2334	184.434	38	59.1	SRR10040516	lineage2	lineage2.2.1.1	2017	China	Eastern Asia	1148	1341
NC_000962	1	4411532	5391275	4374349	99.1571	184.485	39.1	59	SRR10040522	lineage2	lineage2.2.1.1	2016	China	Eastern Asia	1535	1341
NC_000962	1	4411532	5430459	4377143	99.2205	185.377	39.8	59	SRR8651576	lineage2	lineage2.2.1	2015	China	Eastern Asia
NC_000962	1	4411532	5429035	4385198	99.4031	185.64	39.7	58.9	SRR8651655	lineage2	lineage2.2.1	2014	China	Eastern Asia	371	429
NC_000962	1	4411532	8638484	4371797	99.0993	185.642	35.9	59.2	SRR1710076	lineage2	lineage2.2.2	2009	China	Eastern Asia		312
NC_000962	1	4411532	5462835	4371623	99.0953	185.668	38.1	59.1	SRR10040494	lineage2	lineage2.2.1	2017	China	Eastern Asia
NC_000962	1	4411532	5447226	4381523	99.3198	186.03	39.7	58.9	SRR8651632	lineage2	lineage2.2.1	2017	China	Eastern Asia
NC_000962	1	4411532	5438160	4376603	99.2082	186.089	39.1	59	SRR10040450	lineage2	lineage2.2.1	2013	China	Eastern Asia		1814
NC_000962	1	4411532	5481946	4378279	99.2462	186.348	38.8	59	SRR10040200	lineage2	lineage2.2.1	2013	China	Eastern Asia	1798	1890
NC_000962	1	4411532	10089665	4376901	99.215	186.362	33.7	58.9	SRR1710098	lineage2	lineage2.2.1	2010	China	Eastern Asia		682
NC_000962	1	4411532	5494352	4380125	99.2881	186.399	39.7	58.9	SRR8651612	lineage2	lineage2.2.1	2016	China	Eastern Asia
NC_000962	1	4411532	5506536	4387594	99.4574	187.196	38.6	59.3	SRR10040142	lineage4	lineage4.2.2	2013	China	Eastern Asia
NC_000962	1	4411532	5514211	4379631	99.2769	187.442	39	59	SRR10040240	lineage2	lineage2.2.1	2013	China	Eastern Asia
NC_000962	1	4411532	8689608	4380097	99.2874	187.818	35.7	59.2	SRR2024990	lineage2	lineage2.2.1	2009	China	Eastern Asia		1797
NC_000962	1	4411532	8755921	4371426	99.0909	187.843	35.8	59.2	SRR1710083	lineage2	lineage2.2.2	2010	China	Eastern Asia
NC_000962	1	4411532	9337192	4399866	99.7356	188.034	34.4	59.3	SRR2024914	lineage4	lineage4.2.2	2009	China	Eastern Asia
NC_000962	1	4411532	8218721	4388790	99.4845	188.077	35.4	58.9	SRR1723615	lineage2	lineage2.2.1	2007	China	Eastern Asia
NC_000962	1	4411532	5536486	4384011	99.3762	188.17	37.9	59.1	SRR10040546	lineage2	lineage2.2.1	2013	China	Eastern Asia		575
NC_000962	1	4411532	5544219	4400674	99.7539	188.46	39.1	59.3	SRR10040363	lineage4	lineage4.4.2	2015	China	Eastern Asia
NC_000962	1	4411532	5517657	4399405	99.7251	188.475	39.7	59.4	SRR8651629	lineage4	lineage4.4.2	2016	China	Eastern Asia
NC_000962	1	4411532	5547721	4375413	99.1813	188.579	39.1	58.9	SRR10040473	lineage2	lineage2.2.1	2013	China	Eastern Asia	686	808
NC_000962	1	4411532	5549613	4377339	99.2249	188.648	38.6	59	SRR10040163	lineage2	lineage2.2.1	2013	China	Eastern Asia
NC_000962	1	4411532	5550023	4384734	99.3925	188.662	39.1	59.4	SRR10040402	lineage4	lineage4.2.2	2013	China	Eastern Asia
NC_000962	1	4411532	5553031	4337202	98.3151	188.77	38.6	59.1	SRR10040423	lineage2	lineage2.2.1	2013	China	Eastern Asia
NC_000962	1	4411532	5555197	4376750	99.2116	188.825	38.3	59	SRR10040318	lineage2	lineage2.2.1	2013	China	Eastern Asia
NC_000962	1	4411532	5766655	4404016	99.8296	189.043	38.8	59.3	SRR8651581	lineage4	lineage4.5	2016	China	Eastern Asia	1787	1875
NC_000962	1	4411532	5567489	4368662	99.0282	189.213	38.3	59.1	SRR10040435	lineage2	lineage2.2.1	2013	China	Eastern Asia		1181
NC_000962	1	4411532	5531907	4379883	99.2826	189.297	38.9	59.1	SRR10040357	lineage2	lineage2.2.1	2013	China	Eastern Asia	299	128
NC_000962	1	4411532	5586612	4377507	99.2287	189.888	38.2	59	SRR10040505	lineage2	lineage2.2.1.1	2013	China	Eastern Asia
NC_000962	1	4411532	5554848	4375669	99.1871	190.084	39	59.1	SRR10040397	lineage2	lineage2.2.1	2016	China	Eastern Asia
NC_000962	1	4411532	5626743	4378442	99.2499	190.894	39.6	59	SRR8651624	lineage2	lineage2.2.1	2016	China	Eastern Asia
NC_000962	1	4411532	5621365	4370242	99.064	191.087	38.7	59.1	SRR10040371	lineage2	lineage2.2.1	2013	China	Eastern Asia
NC_000962	1	4411532	5623747	4377795	99.2353	191.153	39.1	59	SRR10040488	lineage2	lineage2.2.1	2013	China	Eastern Asia
NC_000962	1	4411532	5637421	4376844	99.2137	191.341	39.5	59.3	SRR8651558	lineage2	lineage2.2.2	2014	China	Eastern Asia
NC_000962	1	4411532	5633021	4410816	99.9838	191.481	39.1	59.2	SRR10040533	lineage4	lineage4.4.2	2013	China	Eastern Asia		1765
NC_000962	1	4411532	5604154	4379570	99.2755	191.491	39.6	59	SRR8651577	lineage2	lineage2.2.1	2015	China	Eastern Asia
NC_000962	1	4411532	5648668	4376061	99.1959	191.975	38.1	59.1	SRR10040193	lineage2	lineage2.2.1	2013	China	Eastern Asia		1797
NC_000962	1	4411532	5796085	4377495	99.2285	192.004	38.8	59.1	SRR8651620	lineage2	lineage2.2.1	2016	China	Eastern Asia
NC_000962	1	4411532	5656091	4375246	99.1775	192.268	38.8	59.1	SRR10040521	lineage2	lineage2.2.1	2013	China	Eastern Asia
NC_000962	1	4411532	5620284	4398703	99.7092	192.317	39	59.1	SRR10040222	lineage1	lineage1.2.1	2013	China	Eastern Asia
NC_000962	1	4411532	5658644	4401368	99.7696	192.361	38.9	59.3	SRR10040535	lineage4	lineage4.5	2013	China	Eastern Asia
NC_000962	1	4411532	5667824	4376785	99.2124	192.652	38.7	59.1	SRR10040500	lineage2	lineage2.2.1	2013	China	Eastern Asia	1251	1438
NC_000962	1	4411532	5702929	4375034	99.1727	193.499	39.6	59	SRR8651656	lineage2	lineage2.2.1	2014	China	Eastern Asia
NC_000962	1	4411532	5697137	4371736	99.0979	193.615	38.2	59.1	SRR10040167	lineage2	lineage2.2.1	2013	China	Eastern Asia
NC_000962	1	4411532	9694477	4376946	99.216	193.792	34.2	58.9	SRR2024966	lineage2	lineage2.2.1	2010	China	Eastern Asia
NC_000962	1	4411532	5708962	4378992	99.2624	194.061	38.7	59.1	SRR10040162	lineage2	lineage2.2.1	2013	China	Eastern Asia		796
NC_000962	1	4411532	5711943	4378648	99.2546	194.157	38.5	59.1	SRR10040297	lineage2	lineage2.2.1	2013	China	Eastern Asia
NC_000962	1	4411532	5715386	4380057	99.2865	194.278	38.8	59	SRR10040325	lineage2	lineage2.2.1	2013	China	Eastern Asia	1636	128
NC_000962	1	4411532	5723910	4396823	99.6666	194.581	38.7	59.3	SRR10040539	lineage4	lineage4.5	2014	China	Eastern Asia
NC_000962	1	4411532	5744262	4369279	99.0422	195.267	38.8	59	SRR10040436	lineage2	lineage2.2.1.1	2013	China	Eastern Asia	1602	1595
NC_000962	1	4411532	5750922	4373874	99.1464	195.472	38.1	59	SRR10040492	lineage2	lineage2.2.1	2017	China	Eastern Asia
NC_000962	1	4411532	5769513	4399151	99.7193	196.111	38.4	59.5	SRR10040269	lineage4	lineage4.4.2	2016	China	Eastern Asia
NC_000962	1	4411532	5775950	4377745	99.2341	196.329	39.1	59	SRR10040229	lineage2	lineage2.2.1	2013	China	Eastern Asia
NC_000962	1	4411532	5776512	4376244	99.2001	196.346	39.2	58.9	SRR10040235	lineage2	lineage2.2.1	2013	China	Eastern Asia	26	36
NC_000962	1	4411532	5797355	4376325	99.2019	197.067	39.1	59.3	SRR10040204	lineage2	lineage2.2.2	2013	China	Eastern Asia	409	480
NC_000962	1	4411532	5798487	4379392	99.2715	197.103	38.8	59	SRR10040414	lineage2	lineage2.2.1	2016	China	Eastern Asia
NC_000962	1	4411532	5798917	4377107	99.2197	197.117	38.7	59.3	SRR10040188	lineage2	lineage2.2.2	2013	China	Eastern Asia
NC_000962	1	4411532	5801228	4382224	99.3357	197.198	39	59	SRR10040510	lineage2	lineage2.2.1	2013	China	Eastern Asia	72	85
NC_000962	1	4411532	5801788	4374537	99.1614	197.217	39	58.9	SRR10040272	lineage2	lineage2.2.1	2013	China	Eastern Asia
NC_000962	1	4411532	5821227	4375274	99.1781	197.884	38.6	59.1	SRR10040476	lineage2	lineage2.2.1	2013	China	Eastern Asia		1733
NC_000962	1	4411532	5815433	4374487	99.1603	198.689	39.7	59.2	SRR8651638	lineage2	lineage2.2.1	2017	China	Eastern Asia
NC_000962	1	4411532	6237994	4375341	99.1796	199.042	37.9	59.1	SRR8651582	lineage2	lineage2.2.1	2016	China	Eastern Asia
NC_000962	1	4411532	5857849	4382671	99.3458	199.115	38.5	59.1	SRR10040174	lineage2	lineage2.1	2013	China	Eastern Asia	223	259
NC_000962	1	4411532	5830101	4383688	99.3688	199.226	40	58.9	SRR8651593	lineage2	lineage2.2.1	2016	China	Eastern Asia	981	1318
NC_000962	1	4411532	5862896	4380685	99.3008	199.261	38.1	59.2	SRR10040329	lineage2	lineage2.2.1	2013	China	Eastern Asia
NC_000962	1	4411532	5867459	4375225	99.177	199.449	39.1	59	SRR10040195	lineage2	lineage2.2.1	2013	China	Eastern Asia
NC_000962	1	4411532	5871357	4379857	99.282	199.576	39.1	59	SRR10040281	lineage2	lineage2.2.1	2013	China	Eastern Asia	299	128
NC_000962	1	4411532	5844231	4381997	99.3305	199.721	39.6	59	SRR8651565	lineage2	lineage2.2.1	2016	China	Eastern Asia
NC_000962	1	4411532	5893805	4376713	99.2107	200.338	38.5	59	SRR10040409	lineage2	lineage2.2.1	2016	China	Eastern Asia
NC_000962	1	4411532	5906322	4400988	99.761	200.435	38.3	58.9	SRR8651554	lineage2	lineage2.2.1	2014	China	Eastern Asia
NC_000962	1	4411532	5919741	4371363	99.0895	201.231	39	59	SRR10040156	lineage2	lineage2.2.1	2013	China	Eastern Asia
NC_000962	1	4411532	5927587	4362683	98.8927	201.493	39.2	59.2	SRR10040503	lineage2	lineage2.2.1	2013	China	Eastern Asia
NC_000962	1	4411532	5946885	4376970	99.2166	201.791	39.6	59	SRR8651614	lineage2	lineage2.2.1	2016	China	Eastern Asia	981	1133
NC_000962	1	4411532	5943338	4368418	99.0227	202.022	38.3	59.2	SRR10040257	lineage2	lineage2.2.1	2013	China	Eastern Asia		769
NC_000962	1	4411532	5953229	4377760	99.2345	202.357	38.4	59.3	SRR10040433	lineage2	lineage2.2.2	2013	China	Eastern Asia
NC_000962	1	4411532	5965875	4379522	99.2744	202.776	38.1	59.1	SRR10040165	lineage2	lineage2.2.1	2013	China	Eastern Asia
NC_000962	1	4411532	6467291	4397234	99.6759	202.876	37.6	59.1	SRR8651598	lineage2	lineage2.2.1	2016	China	Eastern Asia
NC_000962	1	4411532	5936932	4375344	99.1797	202.878	39.7	58.9	SRR8651569	lineage2	lineage2.2.1	2016	China	Eastern Asia
NC_000962	1	4411532	5976156	4379738	99.2793	203.135	38.3	59.1	SRR10040287	lineage2	lineage2.2.1	2013	China	Eastern Asia
NC_000962	1	4411532	5998145	4400499	99.7499	203.703	38.5	59.3	SRR10040367	lineage4	lineage4.5	2017	China	Eastern Asia
NC_000962	1	4411532	5962030	4366994	98.9904	203.777	40.1	58.9	SRR8651594	lineage2	lineage2.2.1	2016	China	Eastern Asia		1436
NC_000962	1	4411532	6010574	4383476	99.364	204.233	38.3	59.2	SRR10040256	lineage2	lineage2.2.1	2013	China	Eastern Asia	260	297
NC_000962	1	4411532	6008693	4375631	99.1862	204.249	39	59	SRR10040369	lineage2	lineage2.2.1	2013	China	Eastern Asia
NC_000962	1	4411532	5997924	4379159	99.2662	204.996	40	59	SRR8651587	lineage2	lineage2.2.1	2015	China	Eastern Asia
NC_000962	1	4411532	6016067	4396674	99.6632	205.598	39.9	58.9	SRR8651622	lineage2	lineage2.2.1	2016	China	Eastern Asia
NC_000962	1	4411532	6051113	4380218	99.2902	205.644	37.7	59.1	SRR10040513	lineage2	lineage2.2.1	2013	China	Eastern Asia	641	765
NC_000962	1	4411532	6053302	4371717	99.0975	205.69	38.3	59.1	SRR10040445	lineage2	lineage2.2.1	2017	China	Eastern Asia	873	1009
NC_000962	1	4411532	9581877	4375473	99.1826	205.87	35.9	59.1	SRR1710084	lineage2	lineage2.2.1	2010	China	Eastern Asia	1233	1422
NC_000962	1	4411532	6063089	4374045	99.1502	207.253	39.6	58.9	SRR8651591	lineage2	lineage2.2.1.1	2015	China	Eastern Asia
NC_000962	1	4411532	6113916	4378661	99.2549	207.439	39.5	59	SRR8651646	lineage2	lineage2.2.1	2014	China	Eastern Asia	1780	1436
NC_000962	1	4411532	6103097	4381405	99.3171	207.447	38.3	59.1	SRR10040187	lineage2	lineage2.2.1	2013	China	Eastern Asia
NC_000962	1	4411532	6079839	4381039	99.3088	207.712	39.6	59	SRR8651574	lineage2	lineage2.2.1	2015	China	Eastern Asia
NC_000962	1	4411532	6132353	4373252	99.1323	208.43	37.9	59.3	SRR10040453	lineage2	lineage2.2.2	2013	China	Eastern Asia
NC_000962	1	4411532	6132981	4376095	99.1967	208.477	39.1	59.1	SRR10040258	lineage2	lineage2.2.1	2013	China	Eastern Asia
NC_000962	1	4411532	10827216	4369960	99.0577	208.685	33.9	59.1	SRR2024953	lineage2	lineage2.2.1	2009	China	Eastern Asia
NC_000962	1	4411532	10818811	4390665	99.527	209.279	33.9	59.3	SRR2024937	lineage4	lineage4.2.2	2009	China	Eastern Asia
NC_000962	1	4411532	6168534	4381100	99.3102	209.284	39.6	59	SRR8651634	lineage2	lineage2.2.1	2016	China	Eastern Asia		765
NC_000962	1	4411532	6169644	4378346	99.2477	209.711	38.6	59.1	SRR10040434	lineage2	lineage2.2.1	2013	China	Eastern Asia
NC_000962	1	4411532	6177464	4371758	99.0984	209.972	38.3	59.1	SRR10040482	lineage2	lineage2.2.1	2013	China	Eastern Asia
NC_000962	1	4411532	6153536	4399770	99.7334	210.327	39.6	59.5	SRR8651640	lineage4	lineage4.4.2	2016	China	Eastern Asia
NC_000962	1	4411532	6213716	4378756	99.257	211.211	38.5	59.1	SRR10040208	lineage2	lineage2.2.1	2016	China	Eastern Asia	1394	1959
NC_000962	1	4411532	6217722	4378542	99.2522	211.342	38.4	59.2	SRR10040376	lineage2	lineage2.2.1	2013	China	Eastern Asia
NC_000962	1	4411532	6219367	4375612	99.1858	211.403	39	59	SRR10040159	lineage2	lineage2.2.1	2013	China	Eastern Asia
NC_000962	1	4411532	6223419	4377498	99.2285	211.512	38.1	59.2	SRR10040158	lineage2	lineage2.2.1	2013	China	Eastern Asia		769
NC_000962	1	4411532	6248433	4380091	99.2873	212.396	38.8	59	SRR10040295	lineage2	lineage2.2.1.1	2013	China	Eastern Asia	1666	128
NC_000962	1	4411532	6260252	4371378	99.0898	212.81	38.9	59.1	SRR10040283	lineage2	lineage2.2.1	2013	China	Eastern Asia		2209
NC_000962	1	4411532	6267397	4368015	99.0136	213.035	38.5	59.1	SRR10040404	lineage2	lineage2.2.1	2013	China	Eastern Asia
NC_000962	1	4411532	9929262	4376023	99.1951	213.579	35.9	59.1	SRR1710085	lineage2	lineage2.2.1	2010	China	Eastern Asia
NC_000962	1	4411532	9946674	4375601	99.1855	213.8	35.9	59.1	SRR1710073	lineage2	lineage2.2.1	2008	China	Eastern Asia	1233	1422
NC_000962	1	4411532	6297886	4377354	99.2253	214.066	38.3	59.1	SRR10040464	lineage2	lineage2.2.1	2016	China	Eastern Asia	1888	2076
NC_000962	1	4411532	9890977	4376604	99.2083	214.071	35.7	59	SRR2024979	lineage2	lineage2.2.1	2009	China	Eastern Asia
NC_000962	1	4411532	6308129	4383732	99.3698	214.11	39.5	59.3	SRR8651615	lineage2	lineage2.2.2	2016	China	Eastern Asia
NC_000962	1	4411532	6317094	4376485	99.2056	214.724	38.5	59.1	SRR10040355	lineage2	lineage2.2.1	2013	China	Eastern Asia
NC_000962	1	4411532	6367442	4382269	99.3367	216.046	39.5	59.5	SRR8651657	lineage4	lineage4.2.2	2014	China	Eastern Asia
NC_000962	1	4411532	6361934	4373154	99.1301	216.257	38.5	59.2	SRR10040152	lineage2	lineage2.2.1	2013	China	Eastern Asia
NC_000962	1	4411532	6373418	4376549	99.207	216.648	38.3	59.2	SRR10040543	lineage2	lineage2.2.1	2013	China	Eastern Asia	161	190
NC_000962	1	4411532	6390952	4380167	99.289	216.898	39.5	59.1	SRR8651649	lineage2	lineage2.2.1	2014	China	Eastern Asia	1614	1616
NC_000962	1	4411532	6386243	4378057	99.2412	217.075	38.5	59.1	SRR10040519	lineage2	lineage2.2.1	2013	China	Eastern Asia	552	650
NC_000962	1	4411532	10102124	4375927	99.1929	217.316	35.9	59.2	SRR1710080	lineage2	lineage2.2.1	2009	China	Eastern Asia
NC_000962	1	4411532	6400704	4376023	99.1951	217.583	38.5	59.1	SRR10040175	lineage2	lineage2.2.1	2013	China	Eastern Asia
NC_000962	1	4411532	6406440	4380421	99.2948	218.924	39.7	59	SRR8651636	lineage2	lineage2.2.1	2016	China	Eastern Asia
NC_000962	1	4411532	6441425	4377012	99.2175	218.96	38.6	59	SRR10040241	lineage2	lineage2.2.1	2013	China	Eastern Asia
NC_000962	1	4411532	6462833	4378094	99.242	219.553	38.4	59	SRR10040160	lineage2	lineage2.2.1	2013	China	Eastern Asia
NC_000962	1	4411532	4626397	4406403	99.8837	219.605	36.3	59.4	SRR2024901	lineage4	lineage4.4.2	2009	China	Eastern Asia
NC_000962	1	4411532	6482147	4401826	99.78	220.347	38.8	59.2	SRR10040481	lineage4	lineage4.5	2013	China	Eastern Asia
NC_000962	1	4411532	6518133	4405009	99.8521	221.239	39.6	59.2	SRR8651650	lineage4	lineage4.1.2.1	2014	China	Eastern Asia
NC_000962	1	4411532	6520853	4379343	99.2703	221.353	39.6	58.9	SRR8651627	lineage2	lineage2.2.1	2016	China	Eastern Asia
NC_000962	1	4411532	6479939	4406429	99.8843	221.442	39.6	59.3	SRR8651626	lineage4	lineage4.4.2	2016	China	Eastern Asia
NC_000962	1	4411532	6522629	4382812	99.349	221.443	39.6	59	SRR8651573	lineage2	lineage2.2.1	2015	China	Eastern Asia
NC_000962	1	4411532	6565490	4384186	99.3801	222.827	39.5	59.1	SRR8651645	lineage2	lineage2.2.1	2014	China	Eastern Asia	1614	1616
NC_000962	1	4411532	6534168	4381213	99.3127	223.312	39.6	59	SRR8651602	lineage2	lineage2.2.1	2016	China	Eastern Asia
NC_000962	1	4411532	10334573	4379340	99.2703	223.468	35.7	59.1	SRR2024976	lineage2	lineage2.2.1	2009	China	Eastern Asia
NC_000962	1	4411532	6577633	4377843	99.2363	223.558	37.5	59.1	CRR027579	lineage2	lineage2.2.1	2007	China	Eastern Asia
NC_000962	1	4411532	6584519	4376418	99.204	223.824	38.7	59.2	SRR10040230	lineage2	lineage2.1	2013	China	Eastern Asia
NC_000962	1	4411532	6584438	4375428	99.1816	225.046	39.6	59	SRR8651623	lineage2	lineage2.2.1	2016	China	Eastern Asia
NC_000962	1	4411532	11639062	4372441	99.1139	225.356	33.9	59	SRR2024930	lineage2	lineage2.2.1	2009	China	Eastern Asia
NC_000962	1	4411532	6658719	4375595	99.1854	226.31	38.1	59.1	SRR10040170	lineage2	lineage2.2.1	2013	China	Eastern Asia
NC_000962	1	4411532	6701482	4394222	99.6076	227.456	39.5	59.4	SRR8651643	lineage4	lineage4.4.2	2014	China	Eastern Asia	1938	2198
NC_000962	1	4411532	6709443	4353074	98.6749	228.068	38.3	59.1	SRR10040255	lineage2	lineage2.2.1	2013	China	Eastern Asia	1633	1530
NC_000962	1	4411532	6690516	4382139	99.3337	228.684	39.6	59.3	SRR8651592	lineage2	lineage2.2.2	2016	China	Eastern Asia
NC_000962	1	4411532	6736681	4390153	99.5154	228.735	39.5	59.2	SRR8651647	lineage2	lineage2.2.2	2014	China	Eastern Asia
NC_000962	1	4411532	4861223	4388953	99.4882	229.031	36.3	59.2	SRR2024902	lineage2	lineage2.2.1	2012	China	Eastern Asia	663	791
NC_000962	1	4411532	6767164	4384224	99.381	229.998	38.3	59.2	SRR10040248	lineage2	lineage2.2.1	2017	China	Eastern Asia	1394	1959
NC_000962	1	4411532	11898948	4379603	99.2762	230.164	33.9	59	SRR2024918	lineage2	lineage2.2.1	2009	China	Eastern Asia
NC_000962	1	4411532	6794086	4383362	99.3614	230.61	39.5	58.9	SRR8651570	lineage2	lineage2.2.1	2015	China	Eastern Asia	371	429
NC_000962	1	4411532	6808661	4393920	99.6008	231.117	39.6	59.2	SRR8651557	lineage4	lineage4.5	2014	China	Eastern Asia
NC_000962	1	4411532	12037869	4374030	99.1499	232.018	33.9	59.1	SRR2024950	lineage2	lineage2.2.1	2009	China	Eastern Asia
NC_000962	1	4411532	6830556	4386168	99.4251	233.469	39.6	59	SRR8651611	lineage2	lineage2.2.1	2016	China	Eastern Asia
NC_000962	1	4411532	6869850	4378541	99.2522	233.505	38.2	59.1	SRR10040493	lineage2	lineage2.2.1	2013	China	Eastern Asia
NC_000962	1	4411532	6871197	4373623	99.1407	233.524	37.5	59	CRR027561	lineage2	lineage2.2.1.1	2018	China	Eastern Asia		747
NC_000962	1	4411532	6885842	4407403	99.9064	233.716	39.4	59.2	SRR8651660	lineage4	lineage4.4.2	2014	China	Eastern Asia
NC_000962	1	4411532	6898811	4371947	99.1027	234.316	38.9	59	CRR027484	lineage2	lineage2.2.1	2007	China	Eastern Asia		1973
NC_000962	1	4411532	6902590	4399770	99.7334	234.589	38.2	59.3	SRR10040462	lineage4	lineage4.5	2013	China	Eastern Asia
NC_000962	1	4411532	6920115	4373768	99.144	235.14	38.2	59	SRR10040223	lineage2	lineage2.2.1	2013	China	Eastern Asia		796
NC_000962	1	4411532	11666300	4379134	99.2656	236.259	34.4	59	SRR2024881	lineage2	lineage2.2.1	2009	China	Eastern Asia
NC_000962	1	4411532	11654311	4373584	99.1398	238.474	34.3	59	SRR2024957	lineage2	lineage2.2.1	2009	China	Eastern Asia
NC_000962	1	4411532	7032261	4373365	99.1348	240.619	33.7	59.3	SRR10040292	lineage2	lineage2.2.1	2013	China	Eastern Asia
NC_000962	1	4411532	12451183	4405190	99.8562	240.904	33.9	59.3	SRR2024949	lineage4	lineage4.4.2	2010	China	Eastern Asia
NC_000962	1	4411532	7114226	4387327	99.4513	241.395	38.2	59.1	CRR027464	lineage2	lineage2.2.1	2018	China	Eastern Asia	903	1049
NC_000962	1	4411532	12114943	4377966	99.2391	242.68	34.2	58.9	SRR2024948	lineage2	lineage2.2.1	2009	China	Eastern Asia
NC_000962	1	4411532	7190937	4377265	99.2232	244.387	38.4	59.2	SRR10040529	lineage2	lineage2.2.1	2013	China	Eastern Asia
NC_000962	1	4411532	7148363	4394154	99.6061	244.455	40	59.3	SRR8651555	lineage4	lineage4.4.2	2014	China	Eastern Asia
NC_000962	1	4411532	7216322	4372126	99.1068	245.311	38.8	59.2	SRR10040536	lineage2	lineage2.2.2	2013	China	Eastern Asia		1493
NC_000962	1	4411532	7229643	4383560	99.3659	245.704	38.3	59.1	SRR10040322	lineage2	lineage2.2.1	2013	China	Eastern Asia
NC_000962	1	4411532	12922738	4363014	98.9002	248.623	33.9	58.9	SRR2024968	lineage2	lineage2.2.1	2009	China	Eastern Asia
NC_000962	1	4411532	12472971	4379818	99.2811	248.793	34.2	58.8	SRR2024941	lineage2	lineage2.2.1	2009	China	Eastern Asia
NC_000962	1	4411532	12489797	4374830	99.168	249.764	34.2	58.9	SRR2024972	lineage2	lineage2.2.1	2010	China	Eastern Asia
NC_000962	1	4411532	7412072	4399285	99.7224	251.936	37.6	59.3	CRR027556	lineage4	lineage4.5	2007	China	Eastern Asia
NC_000962	1	4411532	7463687	4378932	99.261	253.698	38.6	59	CRR027513	lineage2	lineage2.2.1	2018	China	Eastern Asia
NC_000962	1	4411532	7470755	4385632	99.4129	253.918	37.7	59.1	CRR027555	lineage2	lineage2.2.1	2018	China	Eastern Asia
NC_000962	1	4411532	7471663	4384456	99.3862	253.958	38.6	59.2	CRR027623	lineage2	lineage2.2.1	2007	China	Eastern Asia	902	1046
NC_000962	1	4411532	7491907	4379115	99.2652	254.672	38.7	59	CRR027655	lineage2	lineage2.2.1	2018	China	Eastern Asia	1377	2030
NC_000962	1	4411532	7517205	4372854	99.1233	255.562	38.4	59.1	SRR10040479	lineage2	lineage2.2.1	2013	China	Eastern Asia
NC_000962	1	4411532	8078804	4379011	99.2628	256.235	37.8	59	SRR8651596	lineage2	lineage2.2.1	2016	China	Eastern Asia		691
NC_000962	1	4411532	7581754	4372185	99.1081	257.72	38.5	59.1	CRR027676	lineage2	lineage2.2.1	2007	China	Eastern Asia
NC_000962	1	4411532	7601174	4375424	99.1815	258.355	37.6	59.1	CRR027551	lineage2	lineage2.2.1	2007	China	Eastern Asia
NC_000962	1	4411532	7626766	4397360	99.6788	259.074	39.1	59.4	CRR027664	lineage4	lineage4.2.2	2007	China	Eastern Asia	1767	1818
NC_000962	1	4411532	7625458	4372877	99.1238	259.238	38.4	58.9	SRR10040417	lineage2	lineage2.2.1	2013	China	Eastern Asia
NC_000962	1	4411532	7643997	4397216	99.6755	259.592	39.1	59.2	CRR027499	lineage4	lineage4.5	2007	China	Eastern Asia		427
NC_000962	1	4411532	7609744	4385819	99.4171	260.098	39.5	59	SRR8651631	lineage2	lineage2.2.1	2016	China	Eastern Asia		599
NC_000962	1	4411532	7685385	4376108	99.197	261.191	38.4	59.1	SRR10040260	lineage2	lineage2.2.1	2013	China	Eastern Asia
NC_000962	1	4411532	7691783	4407694	99.913	261.47	38.6	59.1	CRR027501	lineage2	lineage2.2.1	2018	China	Eastern Asia
NC_000962	1	4411532	7694087	4378438	99.2498	261.55	38.4	58.9	SRR10040226	lineage2	lineage2.2.1	2013	China	Eastern Asia
NC_000962	1	4411532	13116209	4379998	99.2852	262.092	34.2	59	SRR2024906	lineage2	lineage2.2.1	2009	China	Eastern Asia
NC_000962	1	4411532	7710496	4377246	99.2228	262.131	38.4	59	SRR10040210	lineage2	lineage2.2.1	2013	China	Eastern Asia	248	142
NC_000962	1	4411532	7730908	4379065	99.264	262.764	37.7	59.1	CRR027604	lineage2	lineage2.2.1	2007	China	Eastern Asia	1792	1880
NC_000962	1	4411532	13130764	4376056	99.1958	264.621	34.3	58.9	SRR2024986	lineage2	lineage2.2.1.1	2011	China	Eastern Asia
NC_000962	1	4411532	7786067	4371171	99.0851	264.635	37.6	59.2	CRR027523	lineage2	lineage2.2.1	2007	China	Eastern Asia
NC_000962	1	4411532	7786851	4371053	99.0824	264.726	38.4	59.1	SRR10040270	lineage2	lineage2.2.1	2013	China	Eastern Asia
NC_000962	1	4411532	7787972	4377482	99.2282	264.74	38.7	59	CRR027560	lineage2	lineage2.2.1.1	2007	China	Eastern Asia
NC_000962	1	4411532	7815858	4380259	99.2911	265.709	38.5	58.9	SRR10040171	lineage2	lineage2.2.1	2013	China	Eastern Asia	1396	1822
NC_000962	1	4411532	7805243	4396227	99.6531	266.967	39.9	59.3	SRR8651637	lineage4	lineage4.4.2	2017	China	Eastern Asia
NC_000962	1	4411532	12365455	4379584	99.2758	268.133	35.8	59.2	SRR2024947	lineage2	lineage2.2.1	2009	China	Eastern Asia
NC_000962	1	4411532	7903090	4380267	99.2913	268.635	38.5	59.1	CRR027618	lineage2	lineage2.2.1	2018	China	Eastern Asia	1838	1964
NC_000962	1	4411532	7861088	4393693	99.5956	268.86	39.9	59.5	SRR8651625	lineage4	lineage4.4.2	2016	China	Eastern Asia	1938	2198
NC_000962	1	4411532	13507846	4369082	99.0377	269.453	34.1	58.9	SRR2024924	lineage2	lineage2.2.1	2009	China	Eastern Asia
NC_000962	1	4411532	7879717	4400271	99.7447	269.521	39.8	59.6	SRR8651563	lineage4	lineage4.4.2	2014	China	Eastern Asia
NC_000962	1	4411532	7910289	4375627	99.1861	270.536	39.9	59	SRR8651628	lineage2	lineage2.2.1	2016	China	Eastern Asia		248
NC_000962	1	4411532	7970243	4381290	99.3145	270.924	38.7	59	CRR027616	lineage2	lineage2.2.1	2007	China	Eastern Asia	1072	1252
NC_000962	1	4411532	7982206	4372545	99.1162	271.102	38.8	59	CRR027518	lineage2	lineage2.2.1	2018	China	Eastern Asia	1486	1965
NC_000962	1	4411532	7990118	4374415	99.1586	271.604	38.8	59.1	CRR027569	lineage2	lineage2.2.1	2007	China	Eastern Asia
NC_000962	1	4411532	8027691	4378721	99.2562	272.921	38.4	59.2	SRR10040475	lineage2	lineage2.2.2	2013	China	Eastern Asia	409	480
NC_000962	1	4411532	13787547	4379835	99.2815	273.144	34.1	58.9	SRR2024934	lineage2	lineage2.2.1	2009	China	Eastern Asia
NC_000962	1	4411532	8053442	4368382	99.0219	273.787	38.4	59	SRR10040213	lineage2	lineage2.1	2017	China	Eastern Asia
NC_000962	1	4411532	8009430	4373226	99.1317	273.985	39.9	59.1	SRR8651595	lineage2	lineage2.2.1	2016	China	Eastern Asia
NC_000962	1	4411532	12643566	4378846	99.2591	274.557	35.8	59	SRR2024943	lineage2	lineage2.2.1.1	2009	China	Eastern Asia	214	249
NC_000962	1	4411532	8078133	4376849	99.2138	274.568	37.7	59	CRR027577	lineage2	lineage2.2.1	2007	China	Eastern Asia
NC_000962	1	4411532	8331720	4377680	99.2326	274.879	38.9	59.1	SRR8651599	lineage2	lineage2.2.1	2016	China	Eastern Asia
NC_000962	1	4411532	8134299	4358866	98.8062	276.481	37.9	59.1	CRR027562	lineage2	lineage2.2.1	2007	China	Eastern Asia
NC_000962	1	4411532	8143256	4370598	99.0721	276.795	38.8	59	CRR027534	lineage2	lineage2.2.1	2018	China	Eastern Asia
NC_000962	1	4411532	8154190	4378712	99.256	277.215	38.4	59	SRR10040179	lineage2	lineage2.2.1	2013	China	Eastern Asia
NC_000962	1	4411532	8167215	4370940	99.0799	277.649	38.3	58.9	SRR10040243	lineage2	lineage2.2.1	2013	China	Eastern Asia
NC_000962	1	4411532	8173388	4378211	99.2447	277.838	38.7	59.2	CRR027528	lineage2	lineage2.2.1	2007	China	Eastern Asia
NC_000962	1	4411532	8231287	4373118	99.1292	279.772	37.7	59.1	CRR027583	lineage2	lineage2.2.1	2007	China	Eastern Asia
NC_000962	1	4411532	8235975	4404146	99.8326	280.003	38.4	59.2	SRR10040182	lineage4	lineage4.4.2	2017	China	Eastern Asia
NC_000962	1	4411532	8256996	4378892	99.2601	280.639	38.2	59.1	CRR027570	lineage2	lineage2.2.1	2007	China	Eastern Asia	937	1089
NC_000962	1	4411532	8275027	4365271	98.9514	281.315	38.4	59.1	SRR10040374	lineage2	lineage2.2.1	2017	China	Eastern Asia
NC_000962	1	4411532	8282002	4378725	99.2563	281.56	38.4	58.9	SRR10040499	lineage2	lineage2.2.1	2013	China	Eastern Asia	1116	1305
NC_000962	1	4411532	8877178	4383828	99.372	282.179	37.9	59.1	SRR8651564	lineage2	lineage2.2.1	2016	China	Eastern Asia		1823
NC_000962	1	4411532	8306052	4409579	99.9557	282.304	38.3	59.3	CRR027502	lineage4	lineage4.5	2007	China	Eastern Asia	1914	2146
NC_000962	1	4411532	8312339	4381543	99.3202	282.565	38.6	59	CRR027573	lineage2	lineage2.2.1	2007	China	Eastern Asia
NC_000962	1	4411532	8348694	4379432	99.2724	283.794	38.6	59.1	CRR027667	lineage2	lineage2.2.1	2007	China	Eastern Asia	1937	1547
NC_000962	1	4411532	8377272	4379840	99.2816	284.512	39.1	59.1	CRR027652	lineage2	lineage2.2.1	2007	China	Eastern Asia	1036	1205
NC_000962	1	4411532	8414957	4393362	99.5881	286.05	38.5	59.4	CRR027626	lineage4	lineage4.2.2	2018	China	Eastern Asia	1759	1842
NC_000962	1	4411532	14393183	4378807	99.2582	287.596	34.3	58.8	SRR2024975	lineage2	lineage2.2.1	2009	China	Eastern Asia
NC_000962	1	4411532	8474117	4400439	99.7485	288.099	38.4	59.2	SRR10040490	lineage4	lineage4.5	2013	China	Eastern Asia
NC_000962	1	4411532	8496702	4382389	99.3394	288.798	38.3	59.1	CRR027521	lineage2	lineage2.2.1	2018	China	Eastern Asia
NC_000962	1	4411532	8496473	4367596	99.0041	288.825	38.8	59.1	CRR027635	lineage2	lineage2.2.1	2007	China	Eastern Asia
NC_000962	1	4411532	8529782	4373607	99.1403	289.371	38.3	59.1	CRR027466	lineage2	lineage2.2.1	2018	China	Eastern Asia		793
NC_000962	1	4411532	8521024	4379653	99.2774	289.66	38.7	59.1	CRR027622	lineage2	lineage2.2.1	2007	China	Eastern Asia	1000	1162
NC_000962	1	4411532	8593274	4376384	99.2033	292.145	38.4	59.1	SRR10040266	lineage2	lineage2.2.2	2013	China	Eastern Asia
NC_000962	1	4411532	8613481	4381591	99.3213	292.773	38.3	59	CRR027512	lineage2	lineage2.2.1	2018	China	Eastern Asia
NC_000962	1	4411532	14721917	4380011	99.2855	293.631	34.1	58.8	SRR2024909	lineage2	lineage2.2.1	2009	China	Eastern Asia
NC_000962	1	4411532	8641033	4387082	99.4458	293.712	38.3	59.1	CRR027480	lineage2	lineage2.2.1	2018	China	Eastern Asia
NC_000962	1	4411532	8656785	4370991	99.081	294.3	38.4	59	SRR10040373	lineage2	lineage2.2.1	2013	China	Eastern Asia
NC_000962	1	4411532	8663496	4378958	99.2616	294.478	38.4	59.1	CRR027524	lineage2	lineage2.2.1	2007	China	Eastern Asia
NC_000962	1	4411532	13993621	4380867	99.3049	295.629	34.5	59	SRR1710112	lineage2	lineage2.2.1	2009	China	Eastern Asia
NC_000962	1	4411532	8714014	4378026	99.2405	296.211	38.7	59.1	CRR027559	lineage2	lineage2.2.1	2007	China	Eastern Asia
NC_000962	1	4411532	9360834	4376218	99.1995	296.603	37.8	59	SRR8651663	lineage2	lineage2.2.1	2016	China	Eastern Asia
NC_000962	1	4411532	8728784	4381096	99.3101	296.675	38.2	59.1	CRR027578	lineage2	lineage2.2.1	2018	China	Eastern Asia		1724
NC_000962	1	4411532	8770617	4380720	99.3016	298.095	38.1	59.1	CRR027580	lineage2	lineage2.2.1	2007	China	Eastern Asia
NC_000962	1	4411532	8774275	4375107	99.1743	298.264	38.7	59.1	CRR027540	lineage2	lineage2.2.1	2018	China	Eastern Asia
NC_000962	1	4411532	8775925	4411266	99.994	298.279	38	59.4	CRR027474	lineage4	lineage4.4.2	2018	China	Eastern Asia
NC_000962	1	4411532	8793895	4380843	99.3043	298.887	38.2	59.1	CRR027564	lineage2	lineage2.2.1.1	2007	China	Eastern Asia	299	128
NC_000962	1	4411532	8812956	4373366	99.1349	299.573	38.4	59	SRR10040432	lineage2	lineage2.2.1	2013	China	Eastern Asia		530
NC_000962	1	4411532	8828375	4371313	99.0883	300.139	38.4	59.1	SRR10040147	lineage2	lineage2.2.1	2013	China	Eastern Asia
NC_000962	1	4411532	8845578	4377596	99.2307	300.686	38.6	59.1	CRR027487	lineage2	lineage2.2.1	2018	China	Eastern Asia
NC_000962	1	4411532	15117666	4376556	99.2072	302.164	34.3	58.9	SRR2024992	lineage2	lineage2.2.1	2011	China	Eastern Asia
NC_000962	1	4411532	8935429	4376698	99.2104	303.736	38.7	59.1	CRR027668	lineage2	lineage2.2.1	2018	China	Eastern Asia	1832	1952
NC_000962	1	4411532	8965229	4375821	99.1905	304.565	39.1	59	CRR027621	lineage2	lineage2.2.1	2018	China	Eastern Asia	257	293
NC_000962	1	4411532	8977449	4364201	98.9271	305.165	38.7	59.1	CRR027614	lineage2	lineage2.2.1	2007	China	Eastern Asia
NC_000962	1	4411532	8992289	4379103	99.2649	305.705	38.4	59	SRR10040485	lineage2	lineage2.2.1	2017	China	Eastern Asia
NC_000962	1	4411532	14936590	4370064	99.06	305.966	34.2	58.9	SRR2024946	lineage2	lineage2.2.1	2009	China	Eastern Asia
NC_000962	1	4411532	9009391	4377877	99.2371	306.284	38.4	58.9	SRR10040396	lineage2	lineage2.2.1	2013	China	Eastern Asia		650
NC_000962	1	4411532	9049670	4379358	99.2707	307.334	39.1	59	CRR027666	lineage2	lineage2.2.1	2007	China	Eastern Asia	1035	1202
NC_000962	1	4411532	9049073	4379230	99.2678	307.639	38.4	59	SRR10040209	lineage2	lineage2.2.1	2013	China	Eastern Asia	641	765
NC_000962	1	4411532	9052866	4365032	98.9459	307.768	38.4	58.9	SRR10040399	lineage2	lineage2.2.1	2013	China	Eastern Asia	26	36
NC_000962	1	4411532	9071818	4394420	99.6121	308.423	38.5	59.4	SRR10040146	lineage4	lineage4.4.2	2017	China	Eastern Asia
NC_000962	1	4411532	9362974	4381979	99.3301	308.513	38.9	59.1	SRR8651618	lineage2	lineage2.2.1	2016	China	Eastern Asia
NC_000962	1	4411532	15423674	4379975	99.2847	308.626	34.2	58.9	SRR2024952	lineage2	lineage2.2.1	2009	China	Eastern Asia
NC_000962	1	4411532	9081702	4373088	99.1286	308.731	38.4	59	SRR10040446	lineage2	lineage2.2.1	2013	China	Eastern Asia		1279
NC_000962	1	4411532	9113666	4395430	99.635	309.757	38.3	59.5	CRR027482	lineage4	lineage4.2.2	2018	China	Eastern Asia
NC_000962	1	4411532	9140002	4380479	99.2961	310.68	38.4	59.1	CRR027500	lineage2	lineage2.2.1	2018	China	Eastern Asia	299	128
NC_000962	1	4411532	9408495	4372465	99.1144	310.932	38.9	59.1	SRR8651608	lineage2	lineage2.2.1	2016	China	Eastern Asia
NC_000962	1	4411532	9167665	4376683	99.21	311.66	38.4	59	SRR10040502	lineage2	lineage2.2.1	2017	China	Eastern Asia
NC_000962	1	4411532	9174642	4384501	99.3873	311.843	38.2	59.2	CRR027507	lineage2	lineage2.2.1	2018	China	Eastern Asia
NC_000962	1	4411532	9189877	4373331	99.1341	312.426	38.4	59	SRR10040275	lineage2	lineage2.2.1	2013	China	Eastern Asia		170
NC_000962	1	4411532	9204720	4378543	99.2522	312.849	38.2	59.1	CRR027584	lineage2	lineage2.2.1	2007	China	Eastern Asia		1798
NC_000962	1	4411532	9217386	4379245	99.2681	313.121	39.1	58.9	CRR027658	lineage2	lineage2.2.1	2007	China	Eastern Asia	621	736
NC_000962	1	4411532	9224432	4407815	99.9157	313.546	38.5	59.3	CRR027497	lineage4	lineage4.5	2007	China	Eastern Asia	1914	2146
NC_000962	1	4411532	9229491	4384368	99.3843	313.699	38.3	59.1	CRR027485	lineage2	lineage2.2.1	2007	China	Eastern Asia		1973
NC_000962	1	4411532	9246227	4379928	99.2836	314.307	38.6	59.1	CRR027670	lineage2	lineage2.2.1	2007	China	Eastern Asia	1595	1545
NC_000962	1	4411532	9247256	4377974	99.2393	314.313	38.2	59.1	CRR027531	lineage2	lineage2.2.1	2007	China	Eastern Asia
NC_000962	1	4411532	9278056	4379121	99.2653	315.422	38.4	58.9	SRR10040428	lineage2	lineage2.2.1	2017	China	Eastern Asia
NC_000962	1	4411532	9302052	4376962	99.2164	316.163	37.7	59.1	CRR027589	lineage2	lineage2.2.1	2007	China	Eastern Asia
NC_000962	1	4411532	9314300	4378760	99.2571	316.62	38.8	59.1	CRR027576	lineage2	lineage2.2.1	2018	China	Eastern Asia
NC_000962	1	4411532	9323448	4354175	98.6998	316.894	37.8	59	CRR027496	lineage2	lineage2.2.1	2018	China	Eastern Asia
NC_000962	1	4411532	9380526	4374806	99.1675	318.908	38.4	59	SRR10040324	lineage2	lineage2.2.1	2013	China	Eastern Asia
NC_000962	1	4411532	9384383	4396961	99.6697	319.01	38.5	59.4	CRR027674	lineage4	lineage4.2.2	2007	China	Eastern Asia	1613	1614
NC_000962	1	4411532	15921039	4371575	99.0943	319.042	34.3	59	SRR2024995	lineage2	lineage2.2.1	2011	China	Eastern Asia
NC_000962	1	4411532	10074782	4383155	99.3568	319.109	37.8	59	SRR8651609	lineage2	lineage2.2.1	2016	China	Eastern Asia
NC_000962	1	4411532	16067840	4380029	99.2859	321.116	34.3	59	SRR2024936	lineage2	lineage2.2.1	2009	China	Eastern Asia
NC_000962	1	4411532	16047198	4378519	99.2517	321.268	34.2	59	SRR2024996	lineage2	lineage2.2.1	2011	China	Eastern Asia
NC_000962	1	4411532	9456497	4369844	99.055	321.484	38.5	58.9	SRR10040207	lineage2	lineage2.2.1	2017	China	Eastern Asia	972	1125
NC_000962	1	4411532	9469754	4375751	99.1889	321.667	38.5	59.1	CRR027546	lineage2	lineage2.2.1	2007	China	Eastern Asia
NC_000962	1	4411532	9501083	4399393	99.7248	322.724	38.9	59.2	CRR027495	lineage4	lineage4.5	2007	China	Eastern Asia		642
NC_000962	1	4411532	16143932	4379703	99.2785	322.888	34.2	58.9	SRR2024879	lineage2	lineage2.2.1	2009	China	Eastern Asia
NC_000962	1	4411532	9509441	4373835	99.1455	323.235	38.2	59.1	CRR027609	lineage2	lineage2.2.1	2007	China	Eastern Asia	1431	2096
NC_000962	1	4411532	9517942	4401210	99.766	323.581	38.4	58.9	SRR10040242	lineage2	lineage2.2.1	2013	China	Eastern Asia
NC_000962	1	4411532	9523178	4371652	99.096	323.757	38.4	59	SRR10040144	lineage2	lineage2.2.1	2013	China	Eastern Asia
NC_000962	1	4411532	9535062	4377584	99.2305	324.118	38.7	59.1	CRR027675	lineage2	lineage2.2.1	2007	China	Eastern Asia	1277	1458
NC_000962	1	4411532	9545770	4382921	99.3514	324.439	38.1	59.2	CRR027539	lineage2	lineage2.2.1	2007	China	Eastern Asia
NC_000962	1	4411532	10203412	4374141	99.1524	324.59	37.9	59.1	SRR8651607	lineage2	lineage2.2.1	2016	China	Eastern Asia		1436
NC_000962	1	4411532	9572646	4374624	99.1634	325.441	38.4	59.1	SRR10040236	lineage2	lineage2.2.1	2017	China	Eastern Asia
NC_000962	1	4411532	16120142	4380296	99.2919	325.855	34.4	59	SRR2024977	lineage2	lineage2.2.1	2009	China	Eastern Asia
NC_000962	1	4411532	9599758	4379580	99.2757	326.318	38.6	59	CRR027677	lineage2	lineage2.2.1	2018	China	Eastern Asia	1247	1434
NC_000962	1	4411532	9602288	4372811	99.1223	326.407	38.6	59.1	CRR027679	lineage2	lineage2.2.1	2007	China	Eastern Asia	363	419
NC_000962	1	4411532	9631911	4374988	99.1716	327.42	38.8	59.1	CRR027585	lineage2	lineage2.2.1	2007	China	Eastern Asia
NC_000962	1	4411532	9655913	4380558	99.2979	328.219	38.6	59.1	CRR027549	lineage2	lineage2.2.1	2018	China	Eastern Asia
NC_000962	1	4411532	9667590	4380456	99.2956	328.593	38.2	59.1	CRR027519	lineage2	lineage2.2.1	2007	China	Eastern Asia
NC_000962	1	4411532	9668485	4379358	99.2707	328.656	38.7	59	CRR027557	lineage2	lineage2.2.1	2007	China	Eastern Asia
NC_000962	1	4411532	9671041	4382792	99.3485	328.718	38.2	59.1	CRR027530	lineage2	lineage2.2.1	2007	China	Eastern Asia
NC_000962	1	4411532	9730800	4382578	99.3437	330.756	38.3	59.2	CRR027503	lineage2	lineage2.2.1	2018	China	Eastern Asia
NC_000962	1	4411532	9736502	4407301	99.9041	330.985	38.7	59.2	CRR027509	lineage4	lineage4.5	2007	China	Eastern Asia
NC_000962	1	4411532	9748750	4379484	99.2735	331.39	38.6	59.1	CRR027541	lineage2	lineage2.2.1	2018	China	Eastern Asia		1827
NC_000962	1	4411532	9756744	4387813	99.4623	331.611	38.2	59.1	CRR027547	lineage2	lineage2.2.1	2007	China	Eastern Asia
NC_000962	1	4411532	9771195	4408940	99.9412	332.121	38.3	59.4	CRR027493	lineage4	lineage4.4.2	2007	China	Eastern Asia
NC_000962	1	4411532	9789105	4376467	99.2052	332.752	38.7	59.2	CRR027680	lineage2	lineage2.2.1	2018	China	Eastern Asia
NC_000962	1	4411532	16683022	4369139	99.039	334.184	34.3	59	SRR2024961	lineage2	lineage2.2.1	2010	China	Eastern Asia
NC_000962	1	4411532	9847908	4380393	99.2941	334.753	38.6	59.1	CRR027653	lineage2	lineage2.2.1	2018	China	Eastern Asia	1774	1858
NC_000962	1	4411532	9850320	4376017	99.195	334.803	38.3	59.1	CRR027514	lineage2	lineage2.2.1	2018	China	Eastern Asia
NC_000962	1	4411532	9860089	4377875	99.2371	335.179	38.6	59.2	CRR027525	lineage2	lineage2.2.1	2007	China	Eastern Asia
NC_000962	1	4411532	9883612	4380001	99.2853	335.956	38.5	59	CRR027678	lineage2	lineage2.2.1	2007	China	Eastern Asia	1243	1430
NC_000962	1	4411532	9889421	4380848	99.3045	336.124	38.2	59.1	CRR027572	lineage2	lineage2.2.1	2007	China	Eastern Asia		755
NC_000962	1	4411532	9915390	4393595	99.5934	336.863	39.2	59.2	CRR027600	lineage3	lineage3	2007	China	Eastern Asia	1184	1374
NC_000962	1	4411532	16839454	4380072	99.2869	336.875	34.2	59	SRR2024939	lineage2	lineage2.2.1	2009	China	Eastern Asia
NC_000962	1	4411532	16675682	4376025	99.1951	337.023	34.4	59	SRR2024945	lineage2	lineage2.2.1	2009	China	Eastern Asia
NC_000962	1	4411532	16911920	4380064	99.2867	338.409	34.2	58.9	SRR2024951	lineage2	lineage2.2.1	2009	China	Eastern Asia
NC_000962	1	4411532	9967531	4380966	99.3071	338.783	38.2	59.1	CRR027563	lineage2	lineage2.2.1.1	2018	China	Eastern Asia	1666	128
NC_000962	1	4411532	16918479	4370971	99.0806	338.906	34.2	59	SRR2024978	lineage2	lineage2.2.1	2009	China	Eastern Asia
NC_000962	1	4411532	9988827	4407814	99.9157	339.53	38.3	59.2	CRR027532	lineage4	lineage4.4.2	2018	China	Eastern Asia
NC_000962	1	4411532	10002514	4380165	99.289	340.021	38.8	59	CRR027508	lineage2	lineage2.2.1	2007	China	Eastern Asia	1342	466
NC_000962	1	4411532	10003543	4380661	99.3002	340.044	38.3	59.1	CRR027637	lineage2	lineage2.2.1	2018	China	Eastern Asia	1680	1717
NC_000962	1	4411532	10040443	4374609	99.163	341.259	38.2	59.1	CRR027575	lineage2	lineage2.2.1	2007	China	Eastern Asia
NC_000962	1	4411532	10046409	4372385	99.1126	341.544	38.4	59	SRR10040145	lineage2	lineage2.2.1	2013	China	Eastern Asia
NC_000962	1	4411532	10053778	4371304	99.0881	341.751	38.3	59.1	CRR027671	lineage2	lineage2.2.1	2007	China	Eastern Asia	400	465
NC_000962	1	4411532	10072035	4387094	99.446	342.341	38.3	59.1	CRR027587	lineage2	lineage2.2.1	2007	China	Eastern Asia
NC_000962	1	4411532	10090277	4379039	99.2635	343.04	38.4	59	SRR10040512	lineage2	lineage2.2.1	2013	China	Eastern Asia	966	575
NC_000962	1	4411532	10151369	4383427	99.3629	344.72	39	58.9	CRR027492	lineage2	lineage2.2.1	2007	China	Eastern Asia	132	154
NC_000962	1	4411532	17323158	4380341	99.293	345.228	34.2	59	SRR2024928	lineage2	lineage2.2.1	2009	China	Eastern Asia
NC_000962	1	4411532	17280834	4375891	99.1921	345.653	34.2	58.9	SRR2024964	lineage2	lineage2.2.1	2010	China	Eastern Asia
NC_000962	1	4411532	10200632	4377874	99.237	346.74	38.8	59.1	CRR027571	lineage2	lineage2.2.1	2007	China	Eastern Asia	937	1089
NC_000962	1	4411532	10903367	4376075	99.1963	346.818	37.9	59	SRR8651597	lineage2	lineage2.2.1	2016	China	Eastern Asia
NC_000962	1	4411532	17321515	4376742	99.2114	347.019	34.3	58.9	SRR2024980	lineage2	lineage2.2.1.1	2011	China	Eastern Asia
NC_000962	1	4411532	17345966	4408635	99.9343	347.633	34.3	58.9	SRR2024944	lineage2	lineage2.2.1	2009	China	Eastern Asia
NC_000962	1	4411532	17162886	4381625	99.3221	348.421	34.4	58.9	SRR2024989	lineage2	lineage2.2.1	2011	China	Eastern Asia
NC_000962	1	4411532	17411744	4380898	99.3056	348.986	34.3	58.8	SRR2024958	lineage2	lineage2.2.1	2009	China	Eastern Asia
NC_000962	1	4411532	10272990	4379769	99.28	349.198	38.6	59.1	CRR027617	lineage2	lineage2.2.1	2007	China	Eastern Asia	1531	2063
NC_000962	1	4411532	10284897	4376695	99.2103	349.603	38.6	59.1	CRR027535	lineage2	lineage2.2.1	2007	China	Eastern Asia
NC_000962	1	4411532	17483955	4378796	99.2579	349.641	34.2	59	SRR2024963	lineage2	lineage2.2.1	2009	China	Eastern Asia
NC_000962	1	4411532	10293502	4379105	99.2649	349.888	38.6	59.1	CRR027506	lineage2	lineage2.2.1	2018	China	Eastern Asia	999	1160
NC_000962	1	4411532	10305439	4377398	99.2263	350.305	38.7	59.1	CRR027610	lineage2	lineage2.2.1.1	2007	China	Eastern Asia	39	49
NC_000962	1	4411532	17456119	4375161	99.1755	350.397	34.3	59	SRR2024913	lineage2	lineage2.2.1	2009	China	Eastern Asia
NC_000962	1	4411532	10640380	4379981	99.2848	350.91	38.9	59.5	SRR8651601	lineage4	lineage4.4.2	2016	China	Eastern Asia
NC_000962	1	4411532	10357783	4379293	99.2692	352.037	38.2	59.2	CRR027552	lineage2	lineage2.2.1	2018	China	Eastern Asia
NC_000962	1	4411532	16462526	4376730	99.2111	352.175	35.7	59.2	SRR2024911	lineage2	lineage2.2.1	2009	China	Eastern Asia
NC_000962	1	4411532	10372404	4380530	99.2973	352.558	38.2	59.2	CRR027581	lineage2	lineage2.2.1	2018	China	Eastern Asia
NC_000962	1	4411532	10389546	4378551	99.2524	353.126	38.3	59.1	CRR027591	lineage2	lineage2.2.1	2007	China	Eastern Asia
NC_000962	1	4411532	10393842	4408112	99.9225	353.289	38.3	59.3	CRR027488	lineage4	lineage4.4.2	2018	China	Eastern Asia
NC_000962	1	4411532	10405996	4410601	99.9789	353.701	38.3	59.3	CRR027590	lineage4	lineage4.5	2018	China	Eastern Asia
NC_000962	1	4411532	17697962	4375214	99.1767	353.849	34.3	58.8	SRR2024880	lineage2	lineage2.2.1	2008	China	Eastern Asia
NC_000962	1	4411532	10413256	4379989	99.285	353.931	38.2	59.1	CRR027538	lineage2	lineage2.2.1	2007	China	Eastern Asia		1827
NC_000962	1	4411532	10424396	4395012	99.6255	354.122	38.8	59.3	CRR027490	lineage4	lineage4.5	2007	China	Eastern Asia	1507	1665
NC_000962	1	4411532	17447083	4379910	99.2832	354.147	34.5	59	SRR2024932	lineage2	lineage2.2.1	2009	China	Eastern Asia
NC_000962	1	4411532	16587439	4375198	99.1764	355.169	35.7	59.1	SRR2024885	lineage2	lineage2.2.1	2009	China	Eastern Asia
NC_000962	1	4411532	10479653	4384008	99.3761	356.058	38.8	59.1	CRR027511	lineage2	lineage2.2.1	2007	China	Eastern Asia		197
NC_000962	1	4411532	17681901	4371910	99.1019	356.307	34.3	59	SRR1710096	lineage2	lineage2.2.1	2010	China	Eastern Asia
NC_000962	1	4411532	17647558	4379228	99.2677	356.447	34.4	58.8	SRR2024987	lineage2	lineage2.2.1	2011	China	Eastern Asia
NC_000962	1	4411532	17875952	4374351	99.1572	356.757	34.3	58.8	SRR2024915	lineage2	lineage2.2.1	2009	China	Eastern Asia
NC_000962	1	4411532	17674639	4379118	99.2652	358.044	34.4	58.9	SRR2024969	lineage2	lineage2.2.1	2009	China	Eastern Asia
NC_000962	1	4411532	10543657	4382915	99.3513	358.369	38.3	59.1	CRR027582	lineage2	lineage2.2.1	2018	China	Eastern Asia
NC_000962	1	4411532	10901055	4376043	99.1955	358.871	38.9	59	SRR8651600	lineage2	lineage2.2.1	2016	China	Eastern Asia		911
NC_000962	1	4411532	10561047	4397005	99.6707	358.972	38.3	59.3	CRR027565	lineage4	lineage4.4.2	2007	China	Eastern Asia
NC_000962	1	4411532	17779054	4378820	99.2585	359.495	34.4	59	SRR2024967	lineage2	lineage2.2.1	2009	China	Eastern Asia		1823
NC_000962	1	4411532	10591656	4378056	99.2412	359.981	38.1	59.1	CRR027558	lineage2	lineage2.2.1.1	2018	China	Eastern Asia
NC_000962	1	4411532	17942030	4380391	99.2941	359.997	34.3	58.8	SRR2024956	lineage2	lineage2.2.1	2009	China	Eastern Asia
NC_000962	1	4411532	17722263	4378981	99.2621	360.52	34.5	58.9	SRR2024954	lineage2	lineage2.2.1	2009	China	Eastern Asia
NC_000962	1	4411532	10619327	4382576	99.3436	360.927	38.2	59	CRR027598	lineage2	lineage2.2.1.1	2007	China	Eastern Asia	456	541
NC_000962	1	4411532	10659675	4382136	99.3337	362.299	38.2	59.1	CRR027601	lineage2	lineage2.2.1	2018	China	Eastern Asia	1703	1745
NC_000962	1	4411532	10663420	4381250	99.3136	362.442	38.5	59	CRR027612	lineage2	lineage2.2.1	2007	China	Eastern Asia	1072	1252
NC_000962	1	4411532	10673847	4380305	99.2922	362.809	38.3	59.1	CRR027522	lineage2	lineage2.2.1	2007	China	Eastern Asia
NC_000962	1	4411532	17866050	4380788	99.3031	362.888	34.5	58.9	SRR2024960	lineage2	lineage2.2.1	2009	China	Eastern Asia
NC_000962	1	4411532	10682295	4380221	99.2902	363.076	38.2	59.1	CRR027568	lineage2	lineage2.2.1.1	2007	China	Eastern Asia
NC_000962	1	4411532	10702294	4403520	99.8184	363.742	38.5	59.3	CRR027615	lineage4	lineage4.5	2018	China	Eastern Asia	1926	2167
NC_000962	1	4411532	18249915	4379849	99.2818	364.655	34.3	58.9	SRR2024935	lineage2	lineage2.2.1	2009	China	Eastern Asia
NC_000962	1	4411532	10742572	4381918	99.3287	365.17	38.3	59.2	CRR027647	lineage2	lineage2.2.1	2007	China	Eastern Asia	1269	1454
NC_000962	1	4411532	18297291	4379153	99.266	366.344	34.2	58.9	SRR2024927	lineage2	lineage2.2.1	2009	China	Eastern Asia
NC_000962	1	4411532	18145692	4379843	99.2817	367.024	34.4	59	SRR2024942	lineage2	lineage2.2.1	2009	China	Eastern Asia
NC_000962	1	4411532	10801079	4378202	99.2445	367.163	38.5	59.1	CRR027529	lineage2	lineage2.2.1	2007	China	Eastern Asia
NC_000962	1	4411532	10864731	4387828	99.4627	369.294	38.3	59.1	CRR027486	lineage2	lineage2.2.1	2007	China	Eastern Asia
NC_000962	1	4411532	10910404	4382379	99.3392	370.825	38.3	59.2	CRR027595	lineage2	lineage2.2.1	2007	China	Eastern Asia	1912	2135
NC_000962	1	4411532	18251005	4381245	99.3135	371.041	34.5	58.8	SRR2024892	lineage2	lineage2.2.1	2009	China	Eastern Asia
NC_000962	1	4411532	10932534	4369469	99.0465	371.669	38.4	59	SRR10040303	lineage2	lineage2.2.1	2013	China	Eastern Asia	598	701
NC_000962	1	4411532	10937188	4377917	99.238	371.739	38.2	59.2	CRR027533	lineage2	lineage2.2.1	2007	China	Eastern Asia
NC_000962	1	4411532	18290018	4381854	99.3273	371.951	34.5	59.1	SRR2024907	lineage2	lineage2.2.2	2009	China	Eastern Asia
NC_000962	1	4411532	10990216	4382007	99.3307	373.543	38.2	59	CRR027599	lineage2	lineage2.2.1.1	2007	China	Eastern Asia	456	541
NC_000962	1	4411532	10991761	4376677	99.2099	373.636	38.3	59.1	CRR027648	lineage2	lineage2.2.1	2018	China	Eastern Asia	790	924
NC_000962	1	4411532	11000897	4379571	99.2755	373.901	38.2	59.1	CRR027605	lineage2	lineage2.2.1	2018	China	Eastern Asia	1823	1937
NC_000962	1	4411532	11016176	4382908	99.3512	374.426	38.3	59.1	CRR027592	lineage2	lineage2.2.1	2018	China	Eastern Asia
NC_000962	1	4411532	18755394	4380722	99.3016	375.514	34.3	58.8	SRR2024933	lineage2	lineage2.2.1	2009	China	Eastern Asia
NC_000962	1	4411532	11983377	4382200	99.3351	377.905	37.7	59	SRR8651605	lineage2	lineage2.2.1	2016	China	Eastern Asia
NC_000962	1	4411532	18887766	4377729	99.2338	378.049	34.2	59	SRR2024923	lineage2	lineage2.2.2	2009	China	Eastern Asia
NC_000962	1	4411532	11148008	4409466	99.9532	378.955	38.2	59.4	CRR027638	lineage4	lineage4.4.2	2007	China	Eastern Asia	85	98
NC_000962	1	4411532	11921939	4366402	98.977	379.205	37.9	59	SRR8651610	lineage2	lineage2.2.1.1	2016	China	Eastern Asia
NC_000962	1	4411532	11176074	4382855	99.35	379.645	39.1	58.9	CRR027660	lineage2	lineage2.2.1	2018	China	Eastern Asia	1385	1598
NC_000962	1	4411532	18599392	4378284	99.2463	379.763	34.5	58.9	SRR2024919	lineage2	lineage2.2.1	2009	China	Eastern Asia
NC_000962	1	4411532	11217168	4384273	99.3821	381.273	38.3	59.2	CRR027520	lineage2	lineage2.2.1	2018	China	Eastern Asia		1454
NC_000962	1	4411532	11247162	4383205	99.3579	382.22	38	59.2	CRR027593	lineage2	lineage2.2.1	2007	China	Eastern Asia
NC_000962	1	4411532	11251105	4374299	99.156	382.44	38.6	59.1	CRR027607	lineage2	lineage2.2.1	2007	China	Eastern Asia	772	907
NC_000962	1	4411532	18970916	4376444	99.2046	385.7	34.5	58.8	SRR2024916	lineage2	lineage2.2.1	2009	China	Eastern Asia
NC_000962	1	4411532	19369761	4380838	99.3042	387.369	34.2	58.8	SRR2024920	lineage2	lineage2.2.1	2009	China	Eastern Asia
NC_000962	1	4411532	11560118	4375653	99.1867	392.697	39.2	59.1	CRR027613	lineage2	lineage2.2.1	2007	China	Eastern Asia	479	567
NC_000962	1	4411532	11584703	4381514	99.3196	393.761	38.4	59.1	CRR027602	lineage2	lineage2.2.1	2007	China	Eastern Asia	161	190
NC_000962	1	4411532	11585157	4378718	99.2562	393.815	38.9	59.1	CRR027586	lineage2	lineage2.2.1	2018	China	Eastern Asia
NC_000962	1	4411532	18661640	4367502	99.0019	394.02	34.5	59	SRR1710109	lineage2	lineage2.2.1	2010	China	Eastern Asia
NC_000962	1	4411532	11606095	4375422	99.1815	394.284	39.2	59.2	CRR027608	lineage2	lineage2.2.2	2007	China	Eastern Asia	1626	1639
NC_000962	1	4411532	11624564	4382295	99.3373	395.096	38.3	59	CRR027594	lineage2	lineage2.2.1.1	2007	China	Eastern Asia	1813	1916
NC_000962	1	4411532	11631245	4383632	99.3676	395.345	38.5	59.1	CRR027620	lineage2	lineage2.2.1	2018	China	Eastern Asia	299	128
NC_000962	1	4411532	11643291	4374591	99.1626	395.508	38.6	59.1	CRR027543	lineage2	lineage2.2.1	2007	China	Eastern Asia
NC_000962	1	4411532	19770059	4379521	99.2744	395.936	34.2	58.9	SRR2024938	lineage2	lineage2.2.1	2009	China	Eastern Asia
NC_000962	1	4411532	11684809	4379673	99.2778	397.184	38.4	59.3	CRR027656	lineage2	lineage2.2.2	2018	China	Eastern Asia	961	1120
NC_000962	1	4411532	19705050	4375820	99.1905	399.184	34.4	59	SRR2024962	lineage2	lineage2.2.2	2009	China	Eastern Asia
NC_000962	1	4411532	11811571	4383713	99.3694	401.452	38.2	59.1	CRR027597	lineage2	lineage2.2.1	2007	China	Eastern Asia	1046	1223
NC_000962	1	4411532	11837319	4383552	99.3658	402.345	38.5	59.1	CRR027619	lineage2	lineage2.2.1	2007	China	Eastern Asia	1475	2138
NC_000962	1	4411532	19756720	4380186	99.2895	403.266	34.5	58.8	SRR2024917	lineage2	lineage2.2.1	2009	China	Eastern Asia
NC_000962	1	4411532	19960763	4379677	99.2779	405.783	34.5	59	SRR2024925	lineage2	lineage2.2.1	2009	China	Eastern Asia
NC_000962	1	4411532	11981619	4375765	99.1892	407.263	38.7	59.2	CRR027481	lineage2	lineage2.2.1	2007	China	Eastern Asia
NC_000962	1	4411532	19519757	4378163	99.2436	408.523	35	59	SRR2024921	lineage2	lineage2.2.1	2009	China	Eastern Asia
NC_000962	1	4411532	19575970	4373441	99.1366	409.443	35	59	SRR2024983	lineage2	lineage2.2.1	2011	China	Eastern Asia
NC_000962	1	4411532	12058468	4383071	99.3548	409.861	38.5	59.2	CRR027611	lineage2	lineage2.2.1	2007	China	Eastern Asia	1219	1409
NC_000962	1	4411532	12073817	4377848	99.2365	410.417	38.3	59.1	CRR027636	lineage2	lineage2.2.1	2007	China	Eastern Asia	169	200
NC_000962	1	4411532	20505989	4378614	99.2538	410.73	34.3	58.9	SRR2024997	lineage2	lineage2.2.1	2011	China	Eastern Asia
NC_000962	1	4411532	12157174	4390318	99.5191	412.835	39	59	CRR027527	lineage2	lineage2.2.1	2007	China	Eastern Asia		627
NC_000962	1	4411532	12145025	4380457	99.2956	412.855	38.5	59.1	CRR027669	lineage2	lineage2.2.1	2007	China	Eastern Asia	1595	1545
NC_000962	1	4411532	20427259	4378969	99.2619	417.467	34.6	59	SRR2024908	lineage2	lineage2.2.1	2009	China	Eastern Asia
NC_000962	1	4411532	12294935	4375042	99.1728	417.606	38.6	59	CRR027542	lineage2	lineage2.2.1	2007	China	Eastern Asia
NC_000962	1	4411532	12351102	4382794	99.3486	419.607	39.1	59.1	CRR027628	lineage2	lineage2.2.1	2018	China	Eastern Asia	238	271
NC_000962	1	4411532	12350729	4395588	99.6386	419.843	38.3	59.5	CRR027654	lineage4	lineage4.4	2007	China	Eastern Asia	1442	1940
NC_000962	1	4411532	20953969	4370718	99.0748	420.081	34.3	58.9	SRR2024955	lineage2	lineage2.2.1	2010	China	Eastern Asia
NC_000962	1	4411532	21028596	4381131	99.3109	421.342	34.2	59	SRR2024926	lineage2	lineage2.2.1	2009	China	Eastern Asia
NC_000962	1	4411532	12478728	4379879	99.2825	424.187	38.4	59.3	CRR027681	lineage2	lineage2.2.2	2007	China	Eastern Asia
NC_000962	1	4411532	12581894	4386056	99.4225	427.417	38.6	59.4	CRR027574	lineage4	lineage4.4.2	2018	China	Eastern Asia		1185
NC_000962	1	4411532	20471350	4378083	99.2418	431.095	34.5	59	SRR1710110	lineage2	lineage2.2.1	2011	China	Eastern Asia
NC_000962	1	4411532	20866880	4377587	99.2305	437.209	35	59	SRR2024982	lineage2	lineage2.2.1	2011	China	Eastern Asia
NC_000962	1	4411532	20256625	4380698	99.3011	439.223	35.7	59.2	SRR2024971	lineage2	lineage2.2.1	2010	China	Eastern Asia
NC_000962	1	4411532	22064688	4380919	99.3061	440.828	34.2	58.9	SRR2024940	lineage2	lineage2.2.1	2009	China	Eastern Asia
NC_000962	1	4411532	13035478	4380739	99.302	442.81	39.2	58.8	CRR027673	lineage2	lineage2.2.1	2007	China	Eastern Asia	178	213
NC_000962	1	4411532	22150945	4377412	99.2266	444.469	34.3	59	SRR2024929	lineage2	lineage2.2.1	2009	China	Eastern Asia
NC_000962	1	4411532	13372609	4379402	99.2717	454.276	39	59.1	CRR027468	lineage2	lineage2.2.1	2018	China	Eastern Asia	1423	1747
NC_000962	1	4411532	13521290	4382512	99.3422	459.402	39	59	CRR027646	lineage2	lineage2.2.1	2018	China	Eastern Asia	960	1119
NC_000962	1	4411532	14096421	4387488	99.455	478.966	39.1	59.4	CRR027596	lineage4	lineage4.2.2	2007	China	Eastern Asia	731	859
NC_000962	1	4411532	21240272	4378611	99.2538	481.117	64.1	59	SRR6280202	lineage2	lineage2.2.1	2010	China	Eastern Asia	421	493
NC_000962	1	4411532	14244291	4376183	99.1987	483.871	38.7	59.1	CRR027550	lineage2	lineage2.2.1	2018	China	Eastern Asia		1883
NC_000962	1	4411532	23058869	4382899	99.351	489.217	34.6	59.1	SRR1710111	lineage2	lineage2.2.2	2009	China	Eastern Asia
NC_000962	1	4411532	14604466	4379191	99.2669	496.079	38.6	59	CRR027544	lineage2	lineage2.2.1	2018	China	Eastern Asia	685	128
NC_000962	1	4411532	14690646	4388817	99.4851	499.159	38.8	59.1	CRR027505	lineage2	lineage2.2.1	2007	China	Eastern Asia		1660
NC_000962	1	4411532	14770791	4382589	99.3439	501.899	39	59.1	CRR027650	lineage2	lineage2.2.1	2007	China	Eastern Asia	1036	1205
NC_000962	1	4411532	14938837	4378429	99.2496	507.626	38.9	59.1	CRR027630	lineage2	lineage2.2.1	2007	China	Eastern Asia	1262	613
NC_000962	1	4411532	15540371	4379146	99.2659	528.01	38.8	59	CRR027516	lineage2	lineage2.2.1	2007	China	Eastern Asia		48
NC_000962	1	4411532	15629773	4382317	99.3378	531.139	38.9	59.2	CRR027644	lineage2	lineage2.2.1	2018	China	Eastern Asia	1089	1279
NC_000962	1	4411532	15723802	4400063	99.74	534.384	38.8	59.3	CRR027640	lineage4	lineage4.5	2018	China	Eastern Asia	1105	1294
NC_000962	1	4411532	15991154	4373959	99.1483	543.21	38.7	59	CRR027554	lineage2	lineage2.2.1	2007	China	Eastern Asia
NC_000962	1	4411532	15993564	4407046	99.8983	543.534	38.7	59.3	CRR027632	lineage4	lineage4.5	2018	China	Eastern Asia	737	862
NC_000962	1	4411532	16021269	4385061	99.4	544.254	38.9	59	CRR027662	lineage2	lineage2.2.1.1	2018	China	Eastern Asia	1252	1439
NC_000962	1	4411532	16795844	4392291	99.5638	570.778	38.8	59.4	CRR027471	lineage4	lineage4.5	2007	China	Eastern Asia		1261
NC_000962	1	4411532	17281220	4377220	99.2222	587.037	38.7	59	CRR027553	lineage2	lineage2.2.1	2007	China	Eastern Asia		391
NC_000962	1	4411532	17718035	4379031	99.2633	601.946	38.9	59.1	CRR027537	lineage2	lineage2.2.1	2007	China	Eastern Asia		274
NC_000962	1	4411532	17821335	4407304	99.9042	605.064	38.9	59.3	CRR027478	lineage4	lineage4.4.2	2018	China	Eastern Asia		1881
NC_000962	1	4411532	28587462	4377941	99.2386	622.641	35.8	59.1	SRR2024922	lineage2	lineage2.2.1	2009	China	Eastern Asia
NC_000962	1	4411532	22837230	4402971	99.8059	775.566	38	59.2	CRR027642	lineage4	lineage4.5	2007	China	Eastern Asia		1079
NC_000962	1	4411532	31648336	4379433	99.2724	1075.31	38.8	59.1	CRR027624	lineage2	lineage2.2.1	2018	China	Eastern Asia	1137	1328
Chromosome	1	4411532	37994932	4361767	98.8719	455.007	34.6	59.1	ERR015609	lineage2	lineage2.2.1	2008-2010	Russia	Eastern Europe
Chromosome	1	4411532	29408548	4365149	98.9486	355.085	35.1	59	ERR015610	lineage2	lineage2.2.1	2008-2010	Russia	Eastern Europe
Chromosome	1	4411532	35936232	4358989	98.809	430.536	34.6	59	ERR015611	lineage2	lineage2.2.1	2008-2010	Russia	Eastern Europe
Chromosome	1	4411532	35588081	4372939	99.1252	428.782	34.8	59.1	ERR015612	lineage2	lineage2.2.1	2008-2010	Russia	Eastern Europe
Chromosome	1	4411532	25586830	4368792	99.0312	309.572	35.3	59	ERR015613	lineage2	lineage2.2.1	2008-2010	Russia	Eastern Europe		329
Chromosome	1	4411532	39249220	4363793	98.9179	470.344	34.5	59	ERR015614	lineage2	lineage2.2.1	2008-2010	Russia	Eastern Europe
Chromosome	1	4411532	30774511	4403338	99.8143	372.194	35.2	59	ERR015615	lineage3	lineage3.1.1	2008	Russia	Eastern Europe
Chromosome	1	4411532	32937525	4370085	99.0605	397.599	35.1	59.1	ERR015616	lineage2	lineage2.2.1	2008-2010	Russia	Eastern Europe
Chromosome	1	4411532	2790770	4354090	98.6979	33.6137	32.4	59	ERR017779	lineage3	lineage3	2008-2010	Russia	Eastern Europe
Chromosome	1	4411532	6344611	4371459	99.0916	76.5252	32.3	58.9	ERR017780	lineage3	lineage3.1.1	2008-2010	Russia	Eastern Europe		1229
Chromosome	1	4411532	3367763	4328450	98.1167	40.5692	32.3	58.9	ERR017783	lineage2	lineage2.2.1	2008	Russia	Eastern Europe
Chromosome	1	4411532	3835567	4342213	98.4287	46.2726	32.4	58.9	ERR017784	lineage2	lineage2.2.1	2008	Russia	Eastern Europe
Chromosome	1	4411532	3619387	4334426	98.2522	43.7362	32.3	59	ERR017786	lineage2	lineage2.2.1	2008	Russia	Eastern Europe
Chromosome	1	4411532	4228967	4355956	98.7402	51.0173	32.3	59	ERR017788	lineage2	lineage2.2.1	2008-2010	Estonia	Northern Europe
Chromosome	1	4411532	2100967	4324312	98.0229	25.3696	32.4	58.9	ERR017789	lineage2	lineage2.2.1.2	2005	United Kingdom	Northern Europe
Chromosome	1	4411532	2947269	4330453	98.1621	35.5906	32.5	59.2	ERR017792	lineage1	lineage1.1.2	2008-2010	Russia	Eastern Europe
Chromosome	1	4411532	2916222	4325340	98.0462	35.305	32.4	59	ERR017793	lineage4	lineage4.6.2.2	2008-2010	Russia	Eastern Europe		2134
Chromosome	1	4411532	4324707	4360770	98.8493	52.1906	32.5	59.2	ERR017794	lineage4	lineage4.2.2	2008-2010	Russia	Eastern Europe
Chromosome	1	4411532	8647674	4357200	98.7684	104.71	32.5	59.4	ERR017797	lineage4	lineage4.2.2.2	2008-2010	Russia	Eastern Europe	1090	1280
Chromosome	1	4411532	4552870	4348329	98.5673	55.0803	32.5	59.1	ERR017801	lineage5	lineage5.1.2	2005	United Kingdom	Northern Europe
Chromosome	1	4411532	2676663	4358952	98.8081	32.3948	32.5	58.9	ERR017802	lineage3	lineage3	2008-2010	Russia	Eastern Europe
Chromosome	1	4411532	1837329	4348554	98.5724	22.357	32.7	58.9	ERR019552	lineage2	lineage2.2.1	2008-2010	Russia	Eastern Europe
Chromosome	1	4411532	1693302	4343609	98.4603	20.6464	32.7	58.9	ERR019553	lineage2	lineage2.2.1	2008-2010	Russia	Eastern Europe
Chromosome	1	4411532	1995629	4351334	98.6354	24.3353	32.7	59	ERR019562	lineage2	lineage2.2.1	2008-2010	Russia	Eastern Europe
Chromosome	1	4411532	4092299	4350332	98.6127	48.9832	31.9	59	ERR019564	lineage2	lineage2.2.1	2008	Russia	Eastern Europe		968
Chromosome	1	4411532	3722034	4343589	98.4599	44.5315	31.9	58.9	ERR019565	lineage2	lineage2.2.1.1	2005	United Kingdom	Northern Europe
Chromosome	1	4411532	6820432	4355117	98.7212	81.7152	31.9	59.3	ERR019568	lineage1	lineage1.1.2	2005	United Kingdom	Northern Europe
Chromosome	1	4411532	4568902	4339747	98.3728	54.658	31.9	59	ERR019569	lineage2	lineage2.2.1	2005	United Kingdom	Northern Europe
Chromosome	1	4411532	5453646	4350196	98.6096	65.3074	31.9	58.9	ERR019570	lineage2	lineage2.2.1	2005	United Kingdom	Northern Europe
Chromosome	1	4411532	5616976	4355330	98.726	67.2016	31.9	58.9	ERR019571	lineage2	lineage2.2.1	2005	United Kingdom	Northern Europe		1239
Chromosome	1	4411532	4248372	4359416	98.8186	50.8946	31.9	59	ERR019572	lineage2	lineage2.2.1	2008	Russia	Eastern Europe
Chromosome	1	4411532	4114100	4349578	98.5956	49.3013	31.9	58.9	ERR019573	lineage2	lineage2.2.1.1	2005	United Kingdom	Northern Europe
Chromosome	1	4411532	8466234	4368413	99.0226	101.289	31.9	58.9	ERR019574	lineage2	lineage2.2.1	2005	United Kingdom	Northern Europe
Chromosome	1	4411532	4208282	4357472	98.7746	50.4279	31.9	59	ERR019575	lineage2	lineage2.2.1	2008	Russia	Eastern Europe		968
Chromosome	1	4411532	3218864	4350207	98.6099	37.4055	30.1	58.9	ERR019854	lineage3	lineage3.1.1	2008-2010	Russia	Eastern Europe		1229
Chromosome	1	4411532	2155979	4326058	98.0625	25.0715	30.1	58.9	ERR019862	lineage2	lineage2.2.1	2008-2010	Russia	Eastern Europe
Chromosome	1	4411532	3886679	4325634	98.0529	44.7715	30.1	59.4	ERR019871	lineage4	lineage4.2.2.2	2006	United Kingdom	Northern Europe	1090	1280
Chromosome	1	4411532	3431331	4349259	98.5884	41.7051	32.6	59	ERR027445	lineage2	lineage2.2.1	2008	Russia	Eastern Europe		593
Chromosome	1	4411532	3602180	4354900	98.7163	43.7589	32.7	59	ERR027446	lineage2	lineage2.2.1	2008	Russia	Eastern Europe
Chromosome	1	4411532	3558219	4346579	98.5277	43.297	32.6	59	ERR027447	lineage2	lineage2.2.1	2008	Russia	Eastern Europe
Chromosome	1	4411532	4096118	4350931	98.6263	49.8244	32.7	58.9	ERR027448	lineage2	lineage2.2.1	2008	Russia	Eastern Europe
Chromosome	1	4411532	3606244	4346313	98.5216	43.9178	32.6	59	ERR027449	lineage2	lineage2.2.1	2008	Russia	Eastern Europe
Chromosome	1	4411532	3748994	4346170	98.5184	45.5554	32.6	59	ERR027450	lineage2	lineage2.2.1	2008	Russia	Eastern Europe		968
Chromosome	1	4411532	3671487	4351598	98.6414	44.641	32.7	59	ERR027451	lineage2	lineage2.2.1	2008	Russia	Eastern Europe		1893
Chromosome	1	4411532	3585518	4361916	98.8753	43.5694	32.6	59	ERR027452	lineage2	lineage2.2.1		Estonia	Northern Europe		628
Chromosome	1	4411532	3605331	4358798	98.8046	43.9052	32.7	59	ERR027454	lineage2	lineage2.2.1	2008	Russia	Eastern Europe
Chromosome	1	4411532	3440683	4356894	98.7615	41.8072	32.6	59	ERR027455	lineage2	lineage2.2.1	2008	Russia	Eastern Europe		968
Chromosome	1	4411532	3498847	4351508	98.6394	42.5906	32.6	59	ERR027456	lineage2	lineage2.2.1	2008	Russia	Eastern Europe		628
Chromosome	1	4411532	5185130	4357343	98.7717	62.5298	32.2	59	ERR027458	lineage2	lineage2.2.1	2008	Russia	Eastern Europe		509
Chromosome	1	4411532	5202995	4365728	98.9617	62.6734	32.2	58.9	ERR027459	lineage2	lineage2.2.1	2008	Russia	Eastern Europe	1281	2021
Chromosome	1	4411532	6411158	4363105	98.9023	77.402	32.2	58.9	ERR027462	lineage2	lineage2.2.1	2005	United Kingdom	Northern Europe
Chromosome	1	4411532	5221011	4356621	98.7553	62.8711	32.2	58.9	ERR027463	lineage2	lineage2.2.1	2008-2010	Russia	Eastern Europe
Chromosome	1	4411532	3014932	4343995	98.4691	36.3443	32.2	59.1	ERR027464	lineage4	lineage4.3.4.1	2005	United Kingdom	Northern Europe
Chromosome	1	4411532	2192436	4357707	98.7799	26.472	32.2	58.9	ERR027467	lineage2	lineage2.2.1	2008-2010	Russia	Eastern Europe
Chromosome	1	4411532	6723902	4377079	99.219	80.9856	32.2	58.9	ERR027468	lineage2	lineage2.2.1	2008-2010	Russia	Eastern Europe
Chromosome	1	4411532	4563086	4357293	98.7705	55.0883	32.2	59.2	ERR027469	lineage4	lineage4.8	2008	Russia	Eastern Europe
Chromosome	1	4411532	5678217	4340233	98.3838	90.2826	36.3	59	ERR036186	lineage2	lineage2.2.1	1995	Malawi	Eastern Africa		1494
Chromosome	1	4411532	7452594	4330399	98.1609	118.878	36.4	59.2	ERR036187	lineage4	lineage4.3.4.1	1996	Malawi	Eastern Africa
Chromosome	1	4411532	15613005	4325091	98.0406	249.323	36.4	59.2	ERR036189	lineage4	lineage4.3.4.2.1	1995	Malawi	Eastern Africa		1558
Chromosome	1	4411532	7917058	4368422	99.0228	126.21	36.4	59.1	ERR036190	lineage4	lineage4.3.2.1	1995	Malawi	Eastern Africa		1501
Chromosome	1	4411532	7625025	4374261	99.1551	121.617	36.4	59.2	ERR036191	lineage4	lineage4.9.1	1995	Malawi	Eastern Africa	656	152
Chromosome	1	4411532	9687475	4327698	98.0997	154.666	36.4	59.2	ERR036192	lineage4	lineage4.3.4.2.1	1995	Malawi	Eastern Africa
Chromosome	1	4411532	5930472	4361391	98.8634	94.5986	36.4	59.1	ERR036193	lineage3	lineage3.1.1	1996	Malawi	Eastern Africa
Chromosome	1	4411532	1812096	4351667	98.643	28.8464	36.4	59.1	ERR036194	lineage4	lineage4.6.1.2	1996	Malawi	Eastern Africa
Chromosome	1	4411532	7824345	4384318	99.3831	124.641	36.4	59.1	ERR036195	lineage3	lineage3	1996	Malawi	Eastern Africa	576	223
Chromosome	1	4411532	7536097	4348061	98.5612	120.015	36.4	59.2	ERR036196	lineage4	lineage4.3.4.1	1996	Malawi	Eastern Africa
Chromosome	1	4411532	5727460	4345374	98.5003	91.1057	36.4	59	ERR036197	lineage4	lineage4.3.4.2.1	1996	Malawi	Eastern Africa
Chromosome	1	4411532	4178044	4327713	98.1	66.4285	36.4	59.1	ERR036199	lineage4	lineage4.3.4.2.1	1995	Malawi	Eastern Africa	637	762
Chromosome	1	4411532	4443788	4367386	98.9993	70.9133	36.4	59.2	ERR036200	lineage4	lineage4.1.2	1997	Malawi	Eastern Africa		1601
Chromosome	1	4411532	4187682	4354824	98.7146	66.6893	36.4	59.1	ERR036201	lineage1	lineage1.1.3.2	1997	Malawi	Eastern Africa	532	328
Chromosome	1	4411532	13550639	4328924	98.1275	216.023	36.4	59.2	ERR036202	lineage4	lineage4.3.4.2.1	1997	Malawi	Eastern Africa	328	378
Chromosome	1	4411532	3753037	4361228	98.8597	59.7459	36.4	59.3	ERR036204	lineage4	lineage4.8	1996	Malawi	Eastern Africa
Chromosome	1	4411532	3739807	4357857	98.7833	59.585	36.4	59.2	ERR036205	lineage4	lineage4.4.1.2	1996	Malawi	Eastern Africa	1504	1528
Chromosome	1	4411532	8295355	4327338	98.0915	132.115	36.4	59.2	ERR036206	lineage4	lineage4.3.4.2.1	1996	Malawi	Eastern Africa		1631
Chromosome	1	4411532	4451733	4332743	98.214	70.7849	36.3	59.2	ERR036208	lineage4	lineage4.3.4.2.1	1996	Malawi	Eastern Africa	1095	684
Chromosome	1	4411532	5529455	4380102	99.2875	87.955	36.3	59.1	ERR036209	lineage3	lineage3	1996	Malawi	Eastern Africa	576	223
Chromosome	1	4411532	3644812	4368220	99.0182	58.0317	36.4	59.1	ERR036210	lineage3	lineage3.1.1	1996	Malawi	Eastern Africa
Chromosome	1	4411532	8687682	4326498	98.0725	138.738	36.5	59.2	ERR036212	lineage4	lineage4.3.4.2.1	1997	Malawi	Eastern Africa
Chromosome	1	4411532	5386697	4372440	99.1139	86.024	36.5	59.1	ERR036213	lineage1	lineage1.1.3.2	1997	Malawi	Eastern Africa		328
Chromosome	1	4411532	11200688	4334032	98.2432	178.715	36.4	59.2	ERR036214	lineage4	lineage4.3.4.2.1	1997	Malawi	Eastern Africa	918	597
Chromosome	1	4411532	1438276	4334760	98.2597	22.9484	36.5	59.2	ERR036215	lineage4	lineage4.8	1997	Malawi	Eastern Africa
Chromosome	1	4411532	6205239	4365023	98.9457	99.1355	36.5	59.1	ERR036216	lineage3	lineage3.1.1	1997	Malawi	Eastern Africa	1418	546
Chromosome	1	4411532	4285293	4359797	98.8273	68.3894	36.4	59.1	ERR036217	lineage1	lineage1.1.3.2	1996	Malawi	Eastern Africa		991
Chromosome	1	4411532	4902615	4372144	99.1072	78.2472	36.4	59.1	ERR036218	lineage3	lineage3.1.1	1997	Malawi	Eastern Africa	1418	546
Chromosome	1	4411532	7779219	4385923	99.4195	124.305	36.5	59.2	ERR036219	lineage4	lineage4.9.1	1997	Malawi	Eastern Africa	656	152
Chromosome	1	4411532	4869084	4341163	98.4049	77.8118	36.5	59.2	ERR036220	lineage4	lineage4.3.4.2.1	1997	Malawi	Eastern Africa	637	762
Chromosome	1	4411532	4480940	4383589	99.3666	71.4696	36.4	59.3	ERR036221	lineage4	lineage4.1.1.3	1997	Malawi	Eastern Africa
Chromosome	1	4411532	5499525	4375130	99.1748	87.7328	36.5	59.1	ERR036222	lineage1	lineage1.1.3.2	1997	Malawi	Eastern Africa		328
Chromosome	1	4411532	7570042	4384995	99.3985	120.808	36.5	59.3	ERR036223	lineage1	lineage1.2.2.1	1997	Malawi	Eastern Africa		1918
Chromosome	1	4411532	6230365	4349263	98.5885	99.6467	36.5	59.3	ERR036226	lineage4	lineage4.3.4.2.1	1997	Malawi	Eastern Africa	1702	1650
Chromosome	1	4411532	4491713	4356759	98.7584	71.8057	36.4	59.3	ERR036227	lineage4	lineage4.7	1997	Malawi	Eastern Africa	899
Chromosome	1	4411532	6691137	4356130	98.7442	107.095	36.5	59.2	ERR036229	lineage4	lineage4.4.1.2	1997	Malawi	Eastern Africa	1504	1528
Chromosome	1	4411532	6606353	4362167	98.881	105.693	36.5	59	ERR036230	lineage1	lineage1.1.3.2	1997	Malawi	Eastern Africa	1372	2028
Chromosome	1	4411532	6530393	4332125	98.2	104.455	36.5	59.2	ERR036231	lineage4	lineage4.3.4.2.1	1997	Malawi	Eastern Africa	1095	684
Chromosome	1	4411532	7562737	4343434	98.4564	121.019	36.5	59.2	ERR036232	lineage4	lineage4.3.4.2.1	1997	Malawi	Eastern Africa	433	684
Chromosome	1	4411532	6011133	4374973	99.1713	96.068	36.5	59.1	ERR036234	lineage4	lineage4.3.3	1997	Malawi	Eastern Africa
Chromosome	1	4411532	6622091	4370099	99.0608	105.893	36.5	58.9	ERR036235	lineage2	lineage2.2.1	1997	Malawi	Eastern Africa	1445	1494
Chromosome	1	4411532	7232535	4381733	99.3245	115.569	36.5	59.1	ERR036236	lineage1	lineage1.1.3.2	1997	Malawi	Eastern Africa
Chromosome	1	4411532	5199566	4345001	98.4919	83.3088	36.5	59.2	ERR036239	lineage4	lineage4.3.4.2.1	1997	Malawi	Eastern Africa	433	684
Chromosome	1	4411532	3963636	4330822	98.1705	63.3387	36.5	59.2	ERR036240	lineage4	lineage4.3.4.2.1	1997	Malawi	Eastern Africa	46	55
Chromosome	1	4411532	6889186	4370536	99.0707	110.439	36.6	59.1	ERR036243	lineage3	lineage3.1.1	1997	Malawi	Eastern Africa	1418	546
Chromosome	1	4411532	8110761	4340248	98.3841	129.936	36.6	59.2	ERR036244	lineage4	lineage4.3.4.2.1	1997	Malawi	Eastern Africa	637	762
Chromosome	1	4411532	6253308	4342033	98.4246	100.21	36.6	59.2	ERR036245	lineage4	lineage4.3.4.2.1	1997	Malawi	Eastern Africa		526
Chromosome	1	4411532	5431909	4352771	98.668	86.9449	36.6	59.2	ERR036247	lineage4	lineage4.3.4.2.1	1997	Malawi	Eastern Africa
Chromosome	1	4411532	6632041	4403664	99.8216	106.212	36.5	59.2	ERR036248	lineage4	lineage4.8	1997	Malawi	Eastern Africa
Chromosome	1	4411532	5891622	4390922	99.5328	94.2946	36.5	59.1	ERR036249	lineage4	lineage4.1.2.1	1997	Malawi	Eastern Africa		1366
Chromosome	1	4411532	12820513	4346471	98.5252	201.352	35.8	59.1	ERR037467	lineage4	lineage4.3.4.2.1	2008	Malawi	Eastern Africa	433	432
Chromosome	1	4411532	10001735	4398213	99.6981	157.118	35.8	59.1	ERR037468	lineage4	lineage4.9.1	1998	Malawi	Eastern Africa	803	152
Chromosome	1	4411532	7762568	4358152	98.79	119.898	35.6	59.1	ERR037470	lineage4	lineage4.3.4.2.1	1998	Malawi	Eastern Africa	203	236
Chromosome	1	4411532	20343136	4357981	98.7861	319.818	35.8	59.2	ERR037471	lineage4	lineage4.3.4.2.1	2008	Malawi	Eastern Africa
Chromosome	1	4411532	11008447	4340883	98.3985	173.001	35.8	59.1	ERR037472	lineage4	lineage4.3.4.2.1	1997	Malawi	Eastern Africa		1631
Chromosome	1	4411532	18742929	4389750	99.5062	294.377	35.8	59.3	ERR037473	lineage1	lineage1.1.2	1997	Malawi	Eastern Africa
Chromosome	1	4411532	10828020	4355622	98.7326	169.818	35.8	59.2	ERR037474	lineage4	lineage4.3.4.2.1	1996	Malawi	Eastern Africa
Chromosome	1	4411532	11700664	4361430	98.8643	183.12	35.8	59.1	ERR037475	lineage4	lineage4.3.4.2.1	1997	Malawi	Eastern Africa		1650
Chromosome	1	4411532	10906517	4378103	99.2422	171.162	35.8	59	ERR037476	lineage1	lineage1.1.3.2	1997	Malawi	Eastern Africa		1702
Chromosome	1	4411532	17392004	4392467	99.5678	272.687	35.8	59	ERR037477	lineage4	lineage4.6.1.2	1998	Malawi	Eastern Africa
Chromosome	1	4411532	12986186	4360123	98.8347	203.405	35.8	59.1	ERR037478	lineage4	lineage4.3.4.2.1	1998	Malawi	Eastern Africa	1576	432
Chromosome	1	4411532	12132876	4358006	98.7867	191.898	36.1	59.1	ERR037479	lineage4	lineage4.3.4.2.1	1998	Malawi	Eastern Africa	203	236
Chromosome	1	4411532	12048887	4354335	98.7035	190.577	36.1	59.2	ERR037480	lineage4	lineage4.3.4.2.1	1998	Malawi	Eastern Africa	453	538
Chromosome	1	4411532	15994963	4388545	99.4789	252.519	36.1	59.2	ERR037481	lineage4	lineage4.1.2	1998	Malawi	Eastern Africa	1102	1292
Chromosome	1	4411532	24538061	4399711	99.732	388.528	36.2	59	ERR037482	lineage3	lineage3	1998	Malawi	Eastern Africa		461
Chromosome	1	4411532	9173703	4352440	98.6605	145.171	36.1	59.2	ERR037483	lineage4	lineage4.3.4.2.1	1998	Malawi	Eastern Africa	1357	1281
Chromosome	1	4411532	9785371	4391985	99.5569	154.893	36.1	59.1	ERR037484	lineage4	lineage4.8	1998	Malawi	Eastern Africa	634	268
Chromosome	1	4411532	12303784	4356393	98.7501	195.312	36.2	59.1	ERR037485	lineage4	lineage4.3.4.2.1	1998	Malawi	Eastern Africa
Chromosome	1	4411532	13275673	4357366	98.7722	209.524	36.1	59	ERR037486	lineage4	lineage4.3.4.2.1	1998	Malawi	Eastern Africa		1779
Chromosome	1	4411532	13496766	4358825	98.8052	213.229	36.1	59.1	ERR037487	lineage4	lineage4.3.4.2.1	1998	Malawi	Eastern Africa		164
Chromosome	1	4411532	10759953	4400811	99.757	170.526	36.1	59	ERR037488	lineage3	lineage3	1998	Malawi	Eastern Africa	1408	223
Chromosome	1	4411532	10014972	4392056	99.5585	158.27	36.1	59.2	ERR037489	lineage1	lineage1.2.2.2	1998	Malawi	Eastern Africa		334
Chromosome	1	4411532	15477636	4342997	98.4465	245.378	36.2	59.1	ERR037490	lineage4	lineage4.3.4.2.1	1998	Malawi	Eastern Africa	1094	1285
Chromosome	1	4411532	15142889	4401364	99.7695	239.052	36.1	58.8	ERR037492	lineage3	lineage3.1.1	1998	Malawi	Eastern Africa		2040
Chromosome	1	4411532	11819517	4350532	98.6173	187.416	36.2	59.1	ERR037493	lineage4	lineage4.3.4.2.1	1998	Malawi	Eastern Africa		1631
Chromosome	1	4411532	12831744	4360062	98.8333	203.333	36.2	59.1	ERR037494	lineage4	lineage4.3.4.1	1998	Malawi	Eastern Africa	1859	1111
Chromosome	1	4411532	12827214	4407131	99.9002	203.595	36.2	59.1	ERR037495	lineage4	lineage4.9	1998	Malawi	Eastern Africa
Chromosome	1	4411532	12467731	4393971	99.6019	197.82	36.2	59.3	ERR037496	lineage1	lineage1.2.2.1	1998	Malawi	Eastern Africa		756
Chromosome	1	4411532	11717085	4359545	98.8216	184.879	36.2	58.9	ERR037499	lineage4	lineage4.3.4.2.1	1998	Malawi	Eastern Africa
Chromosome	1	4411532	9270033	4361496	98.8658	146.716	36.1	59.1	ERR037500	lineage4	lineage4.3.4.2.1	1998	Malawi	Eastern Africa		1063
Chromosome	1	4411532	11281109	4354297	98.7026	178.668	36.2	59.2	ERR037501	lineage4	lineage4.3.4.2.1	1998	Malawi	Eastern Africa	1238	905
Chromosome	1	4411532	10801514	4391287	99.5411	171.092	36.2	59	ERR037502	lineage3	lineage3.1.1	1998	Malawi	Eastern Africa	994	1100
Chromosome	1	4411532	11802628	4358262	98.7925	186.924	36.2	59.2	ERR037503	lineage4	lineage4.3.4.2.1	1998	Malawi	Eastern Africa		625
Chromosome	1	4411532	8363828	4393748	99.5969	132.439	36.2	59.1	ERR037504	lineage4	lineage4.9.1	1998	Malawi	Eastern Africa		152
Chromosome	1	4411532	12331999	4358334	98.7941	195.122	36.2	59.2	ERR037505	lineage4	lineage4.3.4.2.1	1998	Malawi	Eastern Africa	592	693
Chromosome	1	4411532	9121214	4356405	98.7504	144.653	36.2	59.1	ERR037506	lineage4	lineage4.3.4.2.1	1998	Malawi	Eastern Africa	1576	432
Chromosome	1	4411532	10312317	4403916	99.8274	163.295	36.2	59.1	ERR037507	lineage4	lineage4.9.1	1998	Malawi	Eastern Africa		152
Chromosome	1	4411532	13867688	4360326	98.8393	218.463	36.1	59.1	ERR037508	lineage4	lineage4.3.4.2.1	1998	Malawi	Eastern Africa		1731
Chromosome	1	4411532	12081041	4401071	99.7629	190.83	36.1	59.1	ERR037509	lineage4	lineage4.9.1	1998	Malawi	Eastern Africa	130	152
Chromosome	1	4411532	12156967	4391244	99.5401	191.691	36.1	58.9	ERR037510	lineage1	lineage1.1.3.2	1998	Malawi	Eastern Africa
Chromosome	1	4411532	7899720	4390373	99.5204	124.877	36.2	59	ERR037511	lineage1	lineage1.1.3.2	1998	Malawi	Eastern Africa		1362
Chromosome	1	4411532	17381979	4353857	98.6926	273.972	36	59	ERR037512	lineage4	lineage4.3.4.2.1	1998	Malawi	Eastern Africa		1509
Chromosome	1	4411532	11900879	4359771	98.8267	187.812	35.9	59.2	ERR037513	lineage4	lineage4.3.4.2.1	1997	Malawi	Eastern Africa		2003
Chromosome	1	4411532	16928893	4362974	98.8993	265.274	35.9	58.9	ERR037514	lineage4	lineage4.3.4.2.1	1998	Malawi	Eastern Africa	1435	1960
Chromosome	1	4411532	15844012	4343606	98.4603	250.472	36	59.2	ERR037515	lineage4	lineage4.3.4.2.1	1998	Malawi	Eastern Africa	1094	1285
Chromosome	1	4411532	12762820	4360852	98.8512	201.306	35.9	59.2	ERR037516	lineage4	lineage4.3.4.1	1998	Malawi	Eastern Africa		1385
Chromosome	1	4411532	13051809	4401331	99.7688	205.944	35.9	59.1	ERR037517	lineage4	lineage4.9.1	1998	Malawi	Eastern Africa	130	152
Chromosome	1	4411532	10834657	4360510	98.8434	170.776	35.9	59.2	ERR037518	lineage4	lineage4.3.4.2.1	1998	Malawi	Eastern Africa	1789
Chromosome	1	4411532	12936499	4391164	99.5383	203.813	35.9	59	ERR037519	lineage1	lineage1.1.3.2	1998	Malawi	Eastern Africa		1376
Chromosome	1	4411532	14522247	4391052	99.5358	228.545	35.9	59	ERR037520	lineage1	lineage1.1.3.2	1998	Malawi	Eastern Africa
Chromosome	1	4411532	16042679	4390210	99.5167	253.311	36	59	ERR037521	lineage1	lineage1.1.3.2	1998	Malawi	Eastern Africa		1376
Chromosome	1	4411532	18159058	4382902	99.351	286.571	35.9	59.2	ERR037522	lineage4	lineage4.3.4.2.1	1998	Malawi	Eastern Africa	1789	1471
Chromosome	1	4411532	18646780	4389634	99.5036	296.206	36.4	58.9	ERR037523	lineage1	lineage1.1.3.2	1998	Malawi	Eastern Africa		1870
Chromosome	1	4411532	10454664	4357786	98.7817	166.063	36.3	59.1	ERR037524	lineage4	lineage4.3.4.2.1	1999	Malawi	Eastern Africa		1558
Chromosome	1	4411532	8869308	4346858	98.534	140.908	36.3	59	ERR037525	lineage4	lineage4.3.4.2.1	1999	Malawi	Eastern Africa		202
Chromosome	1	4411532	13008875	4398941	99.7146	207.059	36.4	59	ERR037526	lineage4	lineage4.9.1	1998	Malawi	Eastern Africa	130	152
Chromosome	1	4411532	9543320	4355465	98.7291	152.309	36.4	59.2	ERR037527	lineage4	lineage4.3.4.2.1	1999	Malawi	Eastern Africa
Chromosome	1	4411532	11025862	4355086	98.7205	175.895	36.4	59.2	ERR037528	lineage4	lineage4.3.4.2.1	1999	Malawi	Eastern Africa	433	432
Chromosome	1	4411532	10688789	4360448	98.842	170.604	36.4	59.1	ERR037529	lineage4	lineage4.3.4.2.1	1999	Malawi	Eastern Africa	166	195
Chromosome	1	4411532	10305610	4358364	98.7948	164.408	36.4	59.1	ERR037530	lineage4	lineage4.3.4.2.1	1999	Malawi	Eastern Africa		1525
Chromosome	1	4411532	9582509	4392478	99.5681	152.86	36.4	59.1	ERR037531	lineage4	lineage4.3.2.1	1999	Malawi	Eastern Africa		63
Chromosome	1	4411532	13589294	4358768	98.804	216.838	36.4	59.2	ERR037532	lineage4	lineage4.3.4.2.1	1999	Malawi	Eastern Africa		2140
Chromosome	1	4411532	11718628	4386784	99.439	186.957	36.4	59.2	ERR037533	lineage4	lineage4.7	1999	Malawi	Eastern Africa	430	502
Chromosome	1	4411532	6625737	4340340	98.3862	104.704	36	59.1	ERR037534	lineage4	lineage4.3.4.2.1	1999	Malawi	Eastern Africa	1488	526
Chromosome	1	4411532	17848934	4362783	98.895	282.484	36	59.2	ERR037535	lineage4	lineage4.3.4.2.1	1999	Malawi	Eastern Africa		1230
Chromosome	1	4411532	23067428	4386294	99.4279	364.974	36	59	ERR037536	lineage1	lineage1.1.3.2	1999	Malawi	Eastern Africa
Chromosome	1	4411532	18676775	4357088	98.7659	295.23	36	59.2	ERR037537	lineage4	lineage4.3.4.2.1	1999	Malawi	Eastern Africa		538
Chromosome	1	4411532	14333612	4354313	98.703	226.438	36	59.1	ERR037538	lineage4	lineage4.3.4.2.1	1999	Malawi	Eastern Africa
Chromosome	1	4411532	16197119	4352066	98.652	256.382	36	59.2	ERR037539	lineage4	lineage4.3.4.2.1	1999	Malawi	Eastern Africa	592	693
Chromosome	1	4411532	15564160	4394407	99.6118	246.756	36.1	59.2	ERR037540	lineage4	lineage4.8	1999	Malawi	Eastern Africa
Chromosome	1	4411532	10610225	4390288	99.5184	167.333	36	59.1	ERR037541	lineage4	lineage4.4.1.2	1999	Malawi	Eastern Africa
Chromosome	1	4411532	11865786	4352933	98.6717	187.902	36	59.2	ERR037542	lineage4	lineage4.3.4.2.1	1999	Malawi	Eastern Africa	647	773
Chromosome	1	4411532	13720554	4401505	99.7727	217.72	36.1	59.2	ERR037543	lineage4	lineage4.8	1999	Malawi	Eastern Africa
Chromosome	1	4411532	13032682	4399056	99.7172	206.244	36	59.2	ERR037544	lineage4	lineage4.1.2	1999	Malawi	Eastern Africa		1357
Chromosome	1	4411532	11977390	4346587	98.5278	188.164	35.7	59.2	ERR037545	lineage4	lineage4.3.4.2.1	1999	Malawi	Eastern Africa
Chromosome	1	4411532	18947163	4387227	99.4491	298.242	35.8	59.1	ERR037546	lineage3	lineage3	1999	Malawi	Eastern Africa
Chromosome	1	4411532	12590586	4342707	98.4399	197.841	35.7	59.2	ERR037548	lineage4	lineage4.3.4.2.1	1999	Malawi	Eastern Africa	918
Chromosome	1	4411532	12878826	4347618	98.5512	201.894	35.7	59.1	ERR037549	lineage4	lineage4.3.4.2.1	1999	Malawi	Eastern Africa	647	773
Chromosome	1	4411532	11182484	4381275	99.3141	175.443	35.7	59.1	ERR037550	lineage4	lineage4.8.1	1999	Malawi	Eastern Africa
Chromosome	1	4411532	15456562	4378744	99.2568	242.533	35.8	58.8	ERR037551	lineage2	lineage2.2.1	1999	Malawi	Eastern Africa		1566
Chromosome	1	4411532	23653314	4357667	98.779	369.923	35.7	59.1	ERR037552	lineage4	lineage4.3.4.2.1	1999	Malawi	Eastern Africa		1285
Chromosome	1	4411532	14353756	4350412	98.6145	224.627	35.7	59.1	ERR037553	lineage4	lineage4.3.4.2.1	1999	Malawi	Eastern Africa	592	693
Chromosome	1	4411532	15313856	4386793	99.4392	240.855	35.8	59	ERR037555	lineage1	lineage1.1.3.2	1999	Malawi	Eastern Africa
Chromosome	1	4411532	8858046	4358373	98.795	141.173	36.4	59	ERR038736	lineage4	lineage4.3.4.2	2004	Uganda	Eastern Africa
Chromosome	1	4411532	17992932	4371072	99.0829	287.391	36.4	59	ERR038737	lineage4	lineage4.3.4.2.1	2004	Uganda	Eastern Africa		996
Chromosome	1	4411532	21657780	4397885	99.6907	345.695	36.4	59	ERR038738	lineage4	lineage4.6.1.1	2004	Uganda	Eastern Africa
Chromosome	1	4411532	25365245	4403171	99.8105	405.661	36.4	59	ERR038739	lineage4	lineage4.6.1.2	2004	Uganda	Eastern Africa	1084	1267
Chromosome	1	4411532	10838801	4403459	99.817	172.751	36.4	59.3	ERR038741	lineage4	lineage4.2.2.2	2005	Uganda	Eastern Africa
Chromosome	1	4411532	6212424	4397765	99.6879	99.066	36.4	59.1	ERR038742	lineage4	lineage4.8	2005	Uganda	Eastern Africa
Chromosome	1	4411532	24534599	4400984	99.7609	392.285	36.4	58.9	ERR038743	lineage3	lineage3	2005	Uganda	Eastern Africa
Chromosome	1	4411532	8150637	4358072	98.7882	130.086	36.4	58.9	ERR038744	lineage4	lineage4.3.4.2.1	2004	Uganda	Eastern Africa		996
Chromosome	1	4411532	27722897	4377784	99.235	442.775	36.4	59.1	ERR038745	lineage4	lineage4.3.4.2.1	2005	Uganda	Eastern Africa		996
Chromosome	1	4411532	15189008	4380327	99.2926	243.705	36.4	59	ERR038746	lineage2	lineage2.2.1	2005	Uganda	Eastern Africa
Chromosome	1	4411532	14996860	4397723	99.687	240.541	36.4	59.1	ERR038747	lineage4	lineage4.8	2006	Uganda	Eastern Africa
Chromosome	1	4411532	14543478	4396378	99.6565	233.179	36.4	58.9	ERR038748	lineage4	lineage4.6.1.2	2005	Uganda	Eastern Africa	1084	1267
Chromosome	1	4411532	16710363	4396316	99.6551	267.415	36.4	58.8	ERR038749	lineage4	lineage4.6.1.2	2005	Uganda	Eastern Africa
Chromosome	1	4411532	16337806	4393940	99.6012	260.997	36.4	58.8	ERR038750	lineage4	lineage4.6.1.2	2005	Uganda	Eastern Africa
Chromosome	1	4411532	17887349	4398867	99.7129	286.448	36.3	59.3	ERR038751	lineage4	lineage4.1.1.3	2005	Uganda	Eastern Africa	514	606
Chromosome	1	4411532	21179596	4401395	99.7702	339.533	36.4	59.1	ERR038752	lineage3	lineage3.1.2.1	2006	Uganda	Eastern Africa		1210
Chromosome	1	4411532	25067937	4406058	99.8759	401.973	36.4	59.1	ERR038753	lineage3	lineage3.1.2.1	2006	Uganda	Eastern Africa
Chromosome	1	4411532	19892360	4398066	99.6948	319.136	36.4	59.2	ERR038754	lineage4	lineage4.4.1.1	2006	Uganda	Eastern Africa
Chromosome	1	4411532	17889766	4398228	99.6984	286.46	36.4	59.2	ERR038755	lineage4	lineage4.1.1.3	2006	Uganda	Eastern Africa	514	606
Chromosome	1	4411532	15450815	4362557	98.8898	232.061	35.1	59.1	ERR040112	lineage4	lineage4.3.4.2.1	2003	Uganda	Eastern Africa	1317	1497
Chromosome	1	4411532	18346683	4352427	98.6602	276.393	35.2	59	ERR040113	lineage4	lineage4.3.4.2.1	2003	Uganda	Eastern Africa		1497
Chromosome	1	4411532	15620392	4387101	99.4462	235.157	35.1	59.3	ERR040115	lineage4	lineage4.1.1.3	2003	Uganda	Eastern Africa		1090
Chromosome	1	4411532	13973752	4358650	98.8013	210.845	35.2	59.1	ERR040116	lineage4	lineage4.3.4.2.1	2003	Uganda	Eastern Africa	1317	1497
Chromosome	1	4411532	14532105	4361315	98.8617	218.252	35.1	59	ERR040117	lineage4	lineage4.3.4.2.1	2003	Uganda	Eastern Africa	1317	1497
Chromosome	1	4411532	11824602	4378575	99.2529	177.872	35.2	58.8	ERR040118	lineage3	lineage3	2003	Uganda	Eastern Africa	1348	1999
Chromosome	1	4411532	13806889	4396927	99.6689	208.177	35.2	58.9	ERR040119	lineage3	lineage3.1.2.1	2003	Uganda	Eastern Africa	1933	1210
Chromosome	1	4411532	14779643	4353416	98.6826	221.969	35.1	59.1	ERR040120	lineage4	lineage4.3.4.2.1	2003	Uganda	Eastern Africa
Chromosome	1	4411532	12528763	4376686	99.2101	188.457	35.2	59.2	ERR040121	lineage1	lineage1.1.2	2004	Uganda	Eastern Africa
Chromosome	1	4411532	14576708	4390687	99.5275	219.162	35.1	59.2	ERR040122	lineage4	lineage4.8	2003	Uganda	Eastern Africa
Chromosome	1	4411532	19259910	4400366	99.7469	287.614	34.9	59	ERR040123	lineage3	lineage3.1.2.1	2004	Uganda	Eastern Africa	1933
Chromosome	1	4411532	18862645	4378675	99.2552	282.184	34.9	59.1	ERR040124	lineage4	lineage4.4.1.1	2005	Uganda	Eastern Africa		1846
Chromosome	1	4411532	21341621	4366892	98.9881	318.274	34.8	59.1	ERR040125	lineage4	lineage4.6.1.2	2004	Uganda	Eastern Africa
Chromosome	1	4411532	17166070	4386898	99.4416	255.808	34.8	59	ERR040126	lineage3	lineage3.1.1	2003	Uganda	Eastern Africa
Chromosome	1	4411532	17066196	4392643	99.5718	254.056	34.8	58.9	ERR040127	lineage4	lineage4.6.1.2	2004	Uganda	Eastern Africa		1267
Chromosome	1	4411532	13197020	4390499	99.5232	196.092	34.8	59.1	ERR040128	lineage4	lineage4.4.1.1	2004	Uganda	Eastern Africa	1762	1846
Chromosome	1	4411532	18397844	4381800	99.326	275.116	34.9	59.2	ERR040130	lineage4	lineage4.4.1.1	2004	Uganda	Eastern Africa	1762	1846
Chromosome	1	4411532	21264069	4387434	99.4537	316.384	34.8	59	ERR040131	lineage4	lineage4.6.1.2	2003	Uganda	Eastern Africa
Chromosome	1	4411532	17164004	4365853	98.9646	256.54	34.8	59.1	ERR040132	lineage4	lineage4.3.3	2004	Uganda	Eastern Africa
Chromosome	1	4411532	14778282	4382322	99.3379	222.644	35.2	59	ERR040133	lineage3	lineage3.1.1	2004	Uganda	Eastern Africa
Chromosome	1	4411532	19823866	4345677	98.5072	298.384	35.1	59	ERR040134	lineage4	lineage4.3.4.2.1	2004	Uganda	Eastern Africa
Chromosome	1	4411532	17092036	4371266	99.0873	256.884	35.1	59	ERR040135	lineage4	lineage4.6.1.2	2004	Uganda	Eastern Africa
Chromosome	1	4411532	19600173	4386160	99.4249	293.275	35.1	58.6	ERR040136	lineage3	lineage3	2004	Uganda	Eastern Africa	1348	1999
Chromosome	1	4411532	14723042	4385430	99.4083	221.609	35.2	59.3	ERR040137	lineage4	lineage4.1.1.3	2004	Uganda	Eastern Africa		1090
Chromosome	1	4411532	14338065	4400230	99.7438	214.96	35.1	58.9	ERR040138	lineage4	lineage4.9	2004	Uganda	Eastern Africa
Chromosome	1	4411532	16880054	4363203	98.9045	253.969	35.1	59	ERR040140	lineage3	lineage3	2004	Uganda	Eastern Africa
Chromosome	1	4411532	12013423	4377971	99.2392	179.824	35.1	58.9	ERR040141	lineage3	lineage3	2004	Uganda	Eastern Africa
Chromosome	1	4411532	13700563	4360019	98.8323	205.221	35.1	58.9	ERR040142	lineage4	lineage4.3.4.2.1	2003	Uganda	Eastern Africa
Chromosome	1	4411532	13858540	4344342	98.4769	297.318	35.7	59.3	ERR047880	lineage1	lineage1.1.1	2008-2010	Russia	Eastern Europe
Chromosome	1	4411532	10889490	4346487	98.5256	233.449	35.7	59.1	ERR047881	lineage4	lineage4.3.3	2003	United Kingdom	Northern Europe	618	733
Chromosome	1	4411532	19986708	4372087	99.1059	426.893	35.7	59.3	ERR047882	lineage4	lineage4.1.3	2008-2010	Russia	Eastern Europe	1157	1350
Chromosome	1	4411532	21064847	4374134	99.1523	450.498	35.7	59.1	ERR047883	lineage4	lineage4.3.3	2008-2010	Russia	Eastern Europe	618	733
Chromosome	1	4411532	18829959	4371364	99.0895	403.467	35.7	59.4	ERR047884	lineage1	lineage1.1.1	1998	United Kingdom	Northern Europe
Chromosome	1	4411532	12066251	4374278	99.1555	258.639	35.7	59.3	ERR047885	lineage4	lineage4.1.3	2000	United Kingdom	Northern Europe		1350
Chromosome	1	4411532	24994925	4384716	99.3921	535.025	35.7	59.3	ERR047886	lineage4	lineage4.8	2001	United Kingdom	Northern Europe	159	188
Chromosome	1	4411532	24245256	4385059	99.3999	519.569	35.7	59.3	ERR047887	lineage4	lineage4.1.3	2008-2010	Russia	Eastern Europe	1157	1350
Chromosome	1	4411532	21570269	4380649	99.2999	462.254	35.7	59.3	ERR047888	lineage4	lineage4.1.3	2008-2010	Russia	Eastern Europe	1157	1350
Chromosome	1	4411532	13207667	4368976	99.0353	282.493	35.7	59.3	ERR047890	lineage4	lineage4.1.3	2008-2010	Russia	Eastern Europe	1157	1350
Chromosome	1	4411532	15895953	4384784	99.3937	340.687	35.7	59.3	ERR047891	lineage4	lineage4.8	2008-2010	Russia	Eastern Europe	159	188
Chromosome	1	4411532	3502747	4406776	99.8922	78.1745	39.3	59.1	ERR067577	lineage4	lineage4.2.1	2008	Russia	Eastern Europe	1624	201
Chromosome	1	4411532	4050383	4381307	99.3149	90.4074	39.4	59	ERR067578	lineage2	lineage2.2.1	2008	Russia	Eastern Europe	48	58
Chromosome	1	4411532	3747736	4410103	99.9676	83.7018	39.4	59.1	ERR067579	lineage4	lineage4.8	2008	Russia	Eastern Europe
Chromosome	1	4411532	3331798	4380610	99.2991	74.2781	39.3	59	ERR067580	lineage2	lineage2.2.1	2008	Russia	Eastern Europe	60	73
Chromosome	1	4411532	3782330	4381699	99.3237	84.3673	39.3	59	ERR067581	lineage2	lineage2.2.1	2008	Russia	Eastern Europe	605	712
Chromosome	1	4411532	3850956	4381682	99.3234	85.855	39.3	58.9	ERR067582	lineage2	lineage2.2.1	2008	Russia	Eastern Europe		1508
Chromosome	1	4411532	3302949	4381332	99.3154	73.6661	39.3	59	ERR067583	lineage2	lineage2.2.1	2008	Russia	Eastern Europe	48	58
Chromosome	1	4411532	3236549	4380744	99.3021	72.1721	39.3	58.9	ERR067584	lineage2	lineage2.2.1	2008	Russia	Eastern Europe		296
Chromosome	1	4411532	3616317	4384294	99.3826	80.6965	39.3	59.2	ERR067585	lineage4	lineage4.3.3	2008	Russia	Eastern Europe	1662	1692
Chromosome	1	4411532	3785752	4384985	99.3982	84.3107	39.3	59	ERR067586	lineage2	lineage2.2.1	2008	Russia	Eastern Europe	320	370
Chromosome	1	4411532	4119440	4383246	99.3588	91.8779	39.3	59	ERR067587	lineage2	lineage2.2.1	2008	Russia	Eastern Europe	48	58
Chromosome	1	4411532	3374687	4381950	99.3294	75.2698	39.3	58.9	ERR067588	lineage2	lineage2.2.1	2008	Russia	Eastern Europe	652	145
Chromosome	1	4411532	3393821	4381745	99.3248	75.6858	39.3	58.9	ERR067589	lineage2	lineage2.2.1	2008	Russia	Eastern Europe	726	854
Chromosome	1	4411532	3603335	4381089	99.3099	80.3951	39.3	59	ERR067590	lineage2	lineage2.2.1	2008	Russia	Eastern Europe	167	196
Chromosome	1	4411532	3562892	4392111	99.5598	79.4899	39.3	59.2	ERR067591	lineage4	lineage4.3.3	2008	Russia	Eastern Europe		1877
Chromosome	1	4411532	3605831	4375748	99.1889	80.4089	39.3	59	ERR067592	lineage2	lineage2.2.1	2008	Russia	Eastern Europe	964	58
Chromosome	1	4411532	3859518	4384408	99.3852	86.0864	39.3	58.9	ERR067593	lineage2	lineage2.2.1	2008	Russia	Eastern Europe	763	898
Chromosome	1	4411532	3991547	4382573	99.3436	89.0131	39.3	58.9	ERR067594	lineage2	lineage2.2.1	2008	Russia	Eastern Europe	115	141
Chromosome	1	4411532	3302450	4381922	99.3288	73.6325	39.3	58.9	ERR067595	lineage2	lineage2.2.1	2009	Russia	Eastern Europe	115	141
Chromosome	1	4411532	3259955	4405951	99.8735	72.7913	39.4	59.2	ERR067596	lineage4	lineage4.2.1	2009	Russia	Eastern Europe	73	86
Chromosome	1	4411532	3472968	4393667	99.595	77.5108	39.3	59.2	ERR067597	lineage4	lineage4.2.1.1	2009	Russia	Eastern Europe	1235	1423
Chromosome	1	4411532	3649026	4384973	99.398	81.44	39.3	59.2	ERR067599	lineage4	lineage4.3.3	2009	Russia	Eastern Europe		738
Chromosome	1	4411532	4334124	4380357	99.2933	96.6892	39.3	58.9	ERR067600	lineage2	lineage2.2.1	2008	Russia	Eastern Europe
Chromosome	1	4411532	3670974	4391124	99.5374	81.9733	39.3	59.2	ERR067601	lineage4	lineage4.3.3	2008	Russia	Eastern Europe	1008	1172
Chromosome	1	4411532	3547803	4396925	99.6689	79.2103	39.4	59.2	ERR067602	lineage4	lineage4.8	2008	Russia	Eastern Europe	1635	1654
Chromosome	1	4411532	3325362	4394183	99.6067	74.1836	39.3	59.2	ERR067603	lineage4	lineage4.1.2.1	2008	Russia	Eastern Europe	423	495
Chromosome	1	4411532	3361813	4382149	99.334	75.0274	39.4	59	ERR067604	lineage2	lineage2.2.1	2008	Russia	Eastern Europe	679	806
Chromosome	1	4411532	3622641	4384310	99.3829	80.6416	39.3	58.9	ERR067605	lineage2	lineage2.2.1	2008	Russia	Eastern Europe	1738	809
Chromosome	1	4411532	3469961	4407068	99.8988	77.4151	39.4	59.2	ERR067606	lineage4	lineage4.2.1	2008	Russia	Eastern Europe
Chromosome	1	4411532	3372641	4392937	99.5785	75.2616	39.3	59.2	ERR067607	lineage4	lineage4.3.3	2008	Russia	Eastern Europe	496	584
Chromosome	1	4411532	3265011	4379268	99.2686	72.7471	39.3	58.9	ERR067608	lineage2	lineage2.2.1	2008	Russia	Eastern Europe	627	196
Chromosome	1	4411532	3348030	4406541	99.8869	74.6109	39.2	59.1	ERR067609	lineage4	lineage4.2.1	2008	Russia	Eastern Europe	574	201
Chromosome	1	4411532	3203634	4381488	99.319	71.3489	39.3	59	ERR067610	lineage2	lineage2.2.1	2008	Russia	Eastern Europe
Chromosome	1	4411532	3482726	4394022	99.6031	77.307	39.4	59.1	ERR067612	lineage4	lineage4.3.3	2008	Russia	Eastern Europe
Chromosome	1	4411532	3837549	4383542	99.3655	85.5112	39.3	59	ERR067613	lineage2	lineage2.2.1	2008	Russia	Eastern Europe	48	58
Chromosome	1	4411532	3751579	4397972	99.6926	83.7506	39.3	59.2	ERR067614	lineage4	lineage4.8	2008	Russia	Eastern Europe	1438	2074
Chromosome	1	4411532	3488987	4406582	99.8878	77.8831	39.4	59.1	ERR067615	lineage4	lineage4.2.1	2008	Russia	Eastern Europe		201
Chromosome	1	4411532	3543637	4391038	99.5354	79.0747	39.3	59.1	ERR067616	lineage4	lineage4.1.2.1	2008	Russia	Eastern Europe
Chromosome	1	4411532	4127747	4395918	99.6461	92.0374	39.3	59.1	ERR067617	lineage4	lineage4.1.2.1	2008	Russia	Eastern Europe	668	795
Chromosome	1	4411532	3496121	4381792	99.3259	77.9703	39.3	59	ERR067618	lineage2	lineage2.2.1	2008	Russia	Eastern Europe		58
Chromosome	1	4411532	3612005	4384133	99.3789	80.4645	39.3	59	ERR067619	lineage2	lineage2.2.1	2008	Russia	Eastern Europe		58
Chromosome	1	4411532	3106624	4383467	99.3638	69.2394	39.3	59	ERR067620	lineage2	lineage2.2.1	2008	Russia	Eastern Europe	48	58
Chromosome	1	4411532	3683261	4381993	99.3304	82.113	39.3	58.9	ERR067621	lineage2	lineage2.2.1	2008	Russia	Eastern Europe	1421	58
Chromosome	1	4411532	4152506	4384953	99.3975	92.5908	39.3	59	ERR067622	lineage2	lineage2.2.1	2008	Russia	Eastern Europe	192	58
Chromosome	1	4411532	4642290	4381446	99.318	103.535	39.3	59	ERR067623	lineage2	lineage2.2.1	2008	Russia	Eastern Europe	964	58
Chromosome	1	4411532	3182928	4384675	99.3912	71.3298	39.5	59.1	ERR067624	lineage4	lineage4.3.3	2008	Russia	Eastern Europe		23
Chromosome	1	4411532	3032177	4381412	99.3172	67.9213	39.5	58.9	ERR067625	lineage2	lineage2.2.1	2008	Russia	Eastern Europe		1124
Chromosome	1	4411532	3302150	4381643	99.3225	73.9058	39.5	58.9	ERR067626	lineage2	lineage2.2.1	2008	Russia	Eastern Europe	1376	120
Chromosome	1	4411532	3402801	4381300	99.3147	76.191	39.5	59	ERR067627	lineage2	lineage2.2.1	2008	Russia	Eastern Europe	568	58
Chromosome	1	4411532	2775722	4382643	99.3451	62.1583	39.5	58.9	ERR067628	lineage2	lineage2.2.1	2008-2010	Russia	Eastern Europe	580	536
Chromosome	1	4411532	3037891	4404937	99.8505	68.0318	39.5	59.1	ERR067629	lineage4	lineage4.2.1	2008	Russia	Eastern Europe	990	1145
Chromosome	1	4411532	2681360	4381544	99.3202	60.052	39.5	58.9	ERR067630	lineage2	lineage2.2.1	2008	Russia	Eastern Europe	1421	1948
Chromosome	1	4411532	3508702	4405681	99.8674	78.6462	39.5	59.1	ERR067632	lineage4	lineage4.2.1	2009	Russia	Eastern Europe
Chromosome	1	4411532	4030467	4390916	99.5327	90.2768	39.5	59.1	ERR067634	lineage4	lineage4.3.3	2009	Russia	Eastern Europe
Chromosome	1	4411532	2733103	4382904	99.3511	61.197	39.5	58.9	ERR067637	lineage2	lineage2.2.1	2009	Russia	Eastern Europe	115	141
Chromosome	1	4411532	2388106	4377156	99.2208	53.4541	39.5	59	ERR067638	lineage2	lineage2.2.1	2009	Russia	Eastern Europe	1417	1627
Chromosome	1	4411532	2882946	4379868	99.2822	64.5524	39.5	58.9	ERR067639	lineage2	lineage2.2.1	2009	Russia	Eastern Europe	893	1115
Chromosome	1	4411532	2620563	4388753	99.4836	58.6568	39.5	59.1	ERR067640	lineage4	lineage4.8	2009	Russia	Eastern Europe	122	146
Chromosome	1	4411532	2608248	4377287	99.2237	58.4212	39.5	59	ERR067641	lineage2	lineage2.2.1	2009	Russia	Eastern Europe	167	196
Chromosome	1	4411532	2415586	4385109	99.401	54.0662	39.5	59	ERR067643	lineage2	lineage2.2.1	2009	Russia	Eastern Europe	781	58
Chromosome	1	4411532	2908130	4381965	99.3298	65.1223	39.5	58.9	ERR067644	lineage2	lineage2.2.1	2009	Russia	Eastern Europe		120
Chromosome	1	4411532	3069598	4405452	99.8622	68.8033	39.5	59.1	ERR067645	lineage4	lineage4.2.1	2009	Russia	Eastern Europe		273
Chromosome	1	4411532	2539208	4378928	99.2609	56.7885	39.5	58.9	ERR067646	lineage2	lineage2.2.1	2009	Russia	Eastern Europe	814	854
Chromosome	1	4411532	3457665	4371148	99.0846	77.014	39.5	59	ERR067647	lineage2	lineage2.2.1	2009	Russia	Eastern Europe	306	354
Chromosome	1	4411532	2645010	4380978	99.3074	59.2144	39.5	59	ERR067648	lineage2	lineage2.2.1	2009	Russia	Eastern Europe	211	244
Chromosome	1	4411532	2753914	4381153	99.3114	61.6249	39.5	59	ERR067649	lineage2	lineage2.2.1	2009	Russia	Eastern Europe	48	58
Chromosome	1	4411532	2411013	4380849	99.3045	53.823	39.4	59	ERR067650	lineage2	lineage2.2.1	2009	Russia	Eastern Europe	48	58
Chromosome	1	4411532	2488324	4381025	99.3085	55.679	39.5	58.9	ERR067651	lineage2	lineage2.2.1	2009	Russia	Eastern Europe	48	58
Chromosome	1	4411532	2913900	4381030	99.3086	65.2492	39.5	59	ERR067652	lineage2	lineage2.2.1	2009	Russia	Eastern Europe	48	58
Chromosome	1	4411532	2381688	4381561	99.3206	53.2406	39.4	59	ERR067653	lineage2	lineage2.2.1	2009	Russia	Eastern Europe	192	58
Chromosome	1	4411532	2288906	4382092	99.3327	51.1119	39.4	59	ERR067654	lineage2	lineage2.2.1	2009	Russia	Eastern Europe	48	58
Chromosome	1	4411532	2138533	4374151	99.1527	47.8011	39.4	58.9	ERR067655	lineage2	lineage2.2.1	2009	Russia	Eastern Europe		1803
Chromosome	1	4411532	2494160	4381052	99.3091	55.7696	39.5	59	ERR067656	lineage2	lineage2.2.1	2009	Russia	Eastern Europe	48	58
Chromosome	1	4411532	2588420	4393222	99.585	57.9674	39.5	59.1	ERR067657	lineage4	lineage4.2.1.1	2009	Russia	Eastern Europe	554	653
Chromosome	1	4411532	2664078	4391584	99.5478	59.6461	39.5	59.1	ERR067658	lineage4	lineage4.3.3	2009	Russia	Eastern Europe	1527	1260
Chromosome	1	4411532	2785725	4381773	99.3254	62.3206	39.5	58.9	ERR067659	lineage2	lineage2.2.1	2009	Russia	Eastern Europe		120
Chromosome	1	4411532	2779924	4381874	99.3277	62.1346	39.5	58.9	ERR067660	lineage2	lineage2.2.1	2009	Russia	Eastern Europe	48	58
Chromosome	1	4411532	2695321	4400919	99.7594	60.327	39.5	59.1	ERR067661	lineage4	lineage4.2.1.1	2009	Russia	Eastern Europe
Chromosome	1	4411532	2403319	4380918	99.306	53.7458	39.5	59	ERR067662	lineage2	lineage2.2.1	2009	Russia	Eastern Europe	535	58
Chromosome	1	4411532	2846780	4380999	99.3079	63.7614	39.5	59	ERR067663	lineage2	lineage2.2.1	2009	Russia	Eastern Europe	48	58
Chromosome	1	4411532	2166203	4389348	99.4971	48.5104	39.5	59.2	ERR067664	lineage4	lineage4.3.3	2009	Russia	Eastern Europe
Chromosome	1	4411532	2273675	4381961	99.3297	50.6968	39.4	58.9	ERR067665	lineage2	lineage2.2.1	2009	Russia	Eastern Europe	125	147
Chromosome	1	4411532	2962208	4402634	99.7983	66.3163	39.5	59.1	ERR067666	lineage4	lineage4.8	2009	Russia	Eastern Europe		785
Chromosome	1	4411532	2450684	4381269	99.314	54.7783	39.5	58.9	ERR067667	lineage2	lineage2.2.1	2009	Russia	Eastern Europe	209	120
Chromosome	1	4411532	2347255	4381976	99.33	52.5528	39.5	58.9	ERR067668	lineage2	lineage2.2.1	2009	Russia	Eastern Europe	515	120
Chromosome	1	4411532	2488048	4390267	99.518	55.5831	39.5	59.1	ERR067670	lineage4	lineage4.1.2.1	2009	Russia	Eastern Europe
Chromosome	1	4411532	3251039	4381823	99.3266	72.7511	39.5	58.9	ERR067671	lineage2	lineage2.2.1	2009	Russia	Eastern Europe	209	120
Chromosome	1	4411532	3018960	4379145	99.2659	67.424	39.5	58.9	ERR067672	lineage2	lineage2.2.1	2009	Russia	Eastern Europe	1248	196
Chromosome	1	4411532	2644217	4382196	99.335	59.043	39.5	59	ERR067673	lineage2	lineage2.2.1	2009	Russia	Eastern Europe	48	58
Chromosome	1	4411532	2622901	4382253	99.3363	58.5675	39.5	58.9	ERR067674	lineage2	lineage2.2.1	2009	Russia	Eastern Europe		2172
Chromosome	1	4411532	2921201	4385997	99.4212	65.174	39.6	59.1	ERR067675	lineage4	lineage4.1.2	2009	Russia	Eastern Europe	336	384
Chromosome	1	4411532	2929110	4395295	99.6319	65.5076	39.5	59.2	ERR067676	lineage4	lineage4.8	2009	Russia	Eastern Europe
Chromosome	1	4411532	3138374	4405917	99.8727	70.1505	39.5	59.1	ERR067677	lineage4	lineage4.2.1	2009	Russia	Eastern Europe	1273	1456
Chromosome	1	4411532	2831894	4397672	99.6858	63.0784	39.5	59.2	ERR067678	lineage4	lineage4.8	2009	Russia	Eastern Europe	1635	1654
Chromosome	1	4411532	2390823	4386395	99.4302	53.2495	39.5	59.1	ERR067679	lineage4	lineage4.3.3	2009	Russia	Eastern Europe		738
Chromosome	1	4411532	2893502	4399376	99.7244	64.6675	39.5	59.1	ERR067680	lineage4	lineage4.8	2009	Russia	Eastern Europe
Chromosome	1	4411532	3969099	4391244	99.5401	88.7455	39.6	59.1	ERR067683	lineage4	lineage4.3.3	2009	Russia	Eastern Europe		935
Chromosome	1	4411532	3068921	4397524	99.6825	68.5828	39.5	59	ERR067684	lineage4	lineage4.2.1	2009	Russia	Eastern Europe	196	230
Chromosome	1	4411532	3076599	4398999	99.7159	68.6933	39.5	59.1	ERR067685	lineage4	lineage4.8	2009	Russia	Eastern Europe	7	12
Chromosome	1	4411532	3163612	4381355	99.316	70.6529	39.5	59	ERR067686	lineage2	lineage2.2.1	2009	Russia	Eastern Europe	659	787
Chromosome	1	4411532	2985401	4381959	99.3296	66.6869	39.5	59	ERR067687	lineage2	lineage2.2.1	2009	Russia	Eastern Europe	192	58
Chromosome	1	4411532	3058731	4381470	99.3186	68.3111	39.5	58.9	ERR067689	lineage2	lineage2.2.1	2009	Russia	Eastern Europe	1211	1397
Chromosome	1	4411532	2990441	4384169	99.3797	66.6829	39.5	59.1	ERR067690	lineage4	lineage4.3.3	2009	Russia	Eastern Europe		1877
Chromosome	1	4411532	2944968	4406347	99.8825	65.4179	39.5	59.1	ERR067691	lineage4	lineage4.2.1	2009	Russia	Eastern Europe	1624
Chromosome	1	4411532	3183521	4376862	99.2141	70.6561	39.5	59	ERR067693	lineage4	lineage4.3.4.1	2008	Russia	Eastern Europe
Chromosome	1	4411532	3039435	4382181	99.3347	67.8959	39.5	59	ERR067694	lineage2	lineage2.2.1	2008	Russia	Eastern Europe	99	120
Chromosome	1	4411532	3356772	4381347	99.3158	75.0337	39.5	59	ERR067695	lineage2	lineage2.2.1	2008	Russia	Eastern Europe	48	58
Chromosome	1	4411532	3528625	4383458	99.3636	78.7971	39.5	58.9	ERR067696	lineage2	lineage2.2.1	2008	Russia	Eastern Europe	1775	1860
Chromosome	1	4411532	3035120	4379245	99.2681	67.808	39.6	59.1	ERR067697	lineage4	lineage4.1.2.1	2008	Russia	Eastern Europe	423	495
Chromosome	1	4411532	3057409	4381455	99.3182	68.3119	39.6	59	ERR067698	lineage2	lineage2.2.1	2009	Russia	Eastern Europe	48	58
Chromosome	1	4411532	2387986	4396393	99.6568	53.3564	39.5	59	ERR067700	lineage4	lineage4.2.1	2009	Russia	Eastern Europe		230
Chromosome	1	4411532	2966608	4384947	99.3974	66.2938	39.6	58.9	ERR067702	lineage2	lineage2.2.1	2008-2010	Russia	Eastern Europe	511	264
Chromosome	1	4411532	3236011	4385818	99.4171	72.2524	39.6	59.2	ERR067703	lineage4	lineage4.1.2	2009	Russia	Eastern Europe	1335	384
Chromosome	1	4411532	2949297	4373727	99.143	65.8129	39.6	59	ERR067704	lineage2	lineage2.2.1	2009	Russia	Eastern Europe	1052	58
Chromosome	1	4411532	3584746	4378069	99.2415	80.0671	39.5	59	ERR067705	lineage2	lineage2.2.1	2009	Russia	Eastern Europe	1581	196
Chromosome	1	4411532	3143125	4391303	99.5415	70.1595	39.5	59.1	ERR067706	lineage4	lineage4.3.3	2009	Russia	Eastern Europe	1300	1480
Chromosome	1	4411532	3458518	4404050	99.8304	77.3747	39.5	59.1	ERR067708	lineage4	lineage4.8	2009	Russia	Eastern Europe
Chromosome	1	4411532	2978492	4381243	99.3134	66.5895	39.5	58.9	ERR067709	lineage2	lineage2.2.1	2009	Russia	Eastern Europe		58
Chromosome	1	4411532	3059956	4381207	99.3126	68.416	39.6	59	ERR067710	lineage2	lineage2.2.1	2009	Russia	Eastern Europe	118	58
Chromosome	1	4411532	2982764	4381188	99.3122	66.6921	39.6	58.9	ERR067711	lineage2	lineage2.2.1	2009	Russia	Eastern Europe	48	58
Chromosome	1	4411532	3091977	4375121	99.1746	69.1097	39.5	58.9	ERR067713	lineage2	lineage2.2.1	2009	Russia	Eastern Europe	588	690
Chromosome	1	4411532	2990067	4375211	99.1767	66.8159	39.5	58.9	ERR067714	lineage2	lineage2.2.1	2009	Russia	Eastern Europe	1685	481
Chromosome	1	4411532	3285875	4382427	99.3403	73.4139	39.5	58.9	ERR067715	lineage2	lineage2.2.1	2009	Russia	Eastern Europe	580	1215
Chromosome	1	4411532	2921554	4390547	99.5243	65.28	39.6	59.1	ERR067716	lineage4	lineage4.3.3	2009	Russia	Eastern Europe		91
Chromosome	1	4411532	3477029	4382304	99.3375	77.6671	39.5	59	ERR067717	lineage2	lineage2.2.1	2009	Russia	Eastern Europe	192	58
Chromosome	1	4411532	3617431	4390625	99.5261	80.8208	39.6	58.9	ERR067718	lineage2	lineage2.2.1	2008	Russia	Eastern Europe	48	58
Chromosome	1	4411532	3719070	4410319	99.9725	83.1335	39.5	59.2	ERR067719	lineage4	lineage4.8	2008	Russia	Eastern Europe
Chromosome	1	4411532	3777158	4381619	99.3219	63.3184	39	58.9	ERR067721	lineage2	lineage2.2.1	2008	Russia	Eastern Europe	48	58
Chromosome	1	4411532	3886245	4381800	99.326	65.1084	39	58.9	ERR067722	lineage2	lineage2.2.1	2008	Russia	Eastern Europe	763	898
Chromosome	1	4411532	4061565	4379920	99.2834	68.0466	39	58.9	ERR067723	lineage2	lineage2.2.1	2008	Russia	Eastern Europe		120
Chromosome	1	4411532	4396522	4396914	99.6686	73.1108	39	58.6	ERR067724	lineage2	lineage2.2.1	2008	Russia	Eastern Europe	1237	1425
Chromosome	1	4411532	3973468	4405730	99.8685	66.3434	39	59	ERR067725	lineage4	lineage4.2.1	2008	Russia	Eastern Europe
Chromosome	1	4411532	4351655	4385063	99.4	72.896	39	59.1	ERR067726	lineage4	lineage4.8	2008	Russia	Eastern Europe
Chromosome	1	4411532	3799618	4392713	99.5734	62.9558	38.9	59	ERR067727	lineage4	lineage4.3.3	2008	Russia	Eastern Europe	1008	1172
Chromosome	1	4411532	3688860	4392133	99.5603	61.6505	39	59.1	ERR067729	lineage4	lineage4.3.3	2008	Russia	Eastern Europe		1912
Chromosome	1	4411532	3675375	4395470	99.6359	61.3039	39	59	ERR067730	lineage4	lineage4.1.2.1	2008	Russia	Eastern Europe	458	544
Chromosome	1	4411532	4305439	4400100	99.7409	71.9324	39	59	ERR067731	lineage4	lineage4.2.1	2008	Russia	Eastern Europe	196	230
Chromosome	1	4411532	3499051	4410440	99.9752	58.5929	39	59.1	ERR067733	lineage4	lineage4.2.1	2008	Russia	Eastern Europe
Chromosome	1	4411532	3986561	4387555	99.4565	66.7572	39	59.1	ERR067734	lineage4	lineage4.1.2	2008	Russia	Eastern Europe	336	384
Chromosome	1	4411532	3820492	4384455	99.3862	64.0133	39	59.1	ERR067735	lineage4	lineage4.8	2008	Russia	Eastern Europe	243	278
Chromosome	1	4411532	4034262	4382506	99.342	67.6217	39	58.9	ERR067736	lineage2	lineage2.2.1	2008	Russia	Eastern Europe	855	986
Chromosome	1	4411532	3597487	4391981	99.5568	60.3239	39	59.1	ERR067737	lineage4	lineage4.3.3	2008	Russia	Eastern Europe
Chromosome	1	4411532	3647739	4382941	99.3519	61.1463	39	58.9	ERR067739	lineage2	lineage2.2.1	2008	Russia	Eastern Europe	48	58
Chromosome	1	4411532	3972925	4381947	99.3294	66.5824	39	58.9	ERR067740	lineage2	lineage2.2.1	2008	Russia	Eastern Europe	776	244
Chromosome	1	4411532	3682036	4409572	99.9556	61.7	39	58.9	ERR067741	lineage2	lineage2.2.1	2008	Russia	Eastern Europe
Chromosome	1	4411532	4294917	4382107	99.333	71.9632	39	58.9	ERR067742	lineage2	lineage2.2.1	2008	Russia	Eastern Europe	187	58
Chromosome	1	4411532	3738330	4376808	99.2129	62.663	39	58.9	ERR067743	lineage2	lineage2.2.1	2008	Russia	Eastern Europe		73
Chromosome	1	4411532	3134274	4381804	99.3261	52.5378	39	58.9	ERR067744	lineage2	lineage2.2.1	2008	Russia	Eastern Europe	279	120
Chromosome	1	4411532	3746812	4380670	99.3004	62.784	39	58.9	ERR067745	lineage2	lineage2.2.1	2008	Russia	Eastern Europe	1860	2004
Chromosome	1	4411532	3555097	4409538	99.9548	59.5662	39	58.9	ERR067746	lineage2	lineage2.2.1	2008	Russia	Eastern Europe
Chromosome	1	4411532	3670130	4391658	99.5495	61.546	39	59.1	ERR067747	lineage4	lineage4.3.3	2008	Russia	Eastern Europe	1459	2128
Chromosome	1	4411532	4058453	4405483	99.8629	67.9822	39	59	ERR067748	lineage4	lineage4.2.1	2008	Russia	Eastern Europe	990	1145
Chromosome	1	4411532	3813474	4384599	99.3895	63.9119	39	58.9	ERR067749	lineage2	lineage2.2.1	2008-2010	Russia	Eastern Europe	580	536
Chromosome	1	4411532	3526667	4382485	99.3416	59.0973	39	58.9	ERR067750	lineage2	lineage2.2.1	2008	Russia	Eastern Europe	48	58
Chromosome	1	4411532	3961870	4387015	99.4443	66.4232	39	59.1	ERR067751	lineage4	lineage4.1.2	2008	Russia	Eastern Europe	336	384
Chromosome	1	4411532	4224445	4406158	99.8782	70.8337	39	59.1	ERR067752	lineage4	lineage4.2.1	2008	Russia	Eastern Europe	1856	1998
Chromosome	1	4411532	4005414	4404567	99.8421	67.1212	39	59.1	ERR067753	lineage4	lineage4.2.1	2008	Russia	Eastern Europe
Chromosome	1	4411532	4313847	4382902	99.351	72.3099	39.1	58.9	ERR067754	lineage2	lineage2.2.1	2008	Russia	Eastern Europe	48	58
Chromosome	1	4411532	4366737	4383247	99.3588	73.1974	39	58.9	ERR067755	lineage2	lineage2.2.1	2008	Russia	Eastern Europe	99	120
Chromosome	1	4411532	3128320	4378294	99.2466	52.4732	39	59.1	ERR067756	lineage4	lineage4.8	2008	Russia	Eastern Europe		761
Chromosome	1	4411532	4205015	4402726	99.8004	70.456	39	59	ERR067757	lineage4	lineage4.2.1	2008	Russia	Eastern Europe
Chromosome	1	4411532	4334096	4382562	99.3433	72.6806	39	58.9	ERR067758	lineage2	lineage2.2.1	2008	Russia	Eastern Europe	187	58
Chromosome	1	4411532	3863736	4382166	99.3343	64.7965	39.1	58.9	ERR067759	lineage2	lineage2.2.1	2008	Russia	Eastern Europe	1731	145
Chromosome	1	4411532	3968472	4381557	99.3205	66.5426	39	58.9	ERR067760	lineage2	lineage2.2.1	2008	Russia	Eastern Europe	121	120
Chromosome	1	4411532	4056859	4382190	99.3349	68.0248	39	58.9	ERR067761	lineage2	lineage2.2.1	2008	Russia	Eastern Europe	781	1948
Chromosome	1	4411532	4805862	4382199	99.3351	80.583	39	58.9	ERR067762	lineage2	lineage2.2.1	2008	Russia	Eastern Europe		58
Chromosome	1	4411532	3423935	4398618	99.7073	57.4133	39	59.1	ERR067763	lineage4	lineage4.8	2008	Russia	Eastern Europe	7	12
Chromosome	1	4411532	5589121	4382506	99.342	93.7289	39.1	58.9	ERR067765	lineage2	lineage2.2.1	2008	Russia	Eastern Europe	511	264
Chromosome	1	4411532	4126757	4383575	99.3663	69.1825	39	58.9	ERR067766	lineage2	lineage2.2.1	2008	Russia	Eastern Europe	679	806
Chromosome	1	4411532	4008378	4391532	99.5466	67.2102	39	59.1	ERR067767	lineage4	lineage4.3.3	2008	Russia	Eastern Europe	666	794
Chromosome	1	4411532	9931757	4394631	99.6169	220.386	36.1	59.3	ERR1034618	lineage4	lineage4.7		Brazil	South America	293	340
Chromosome	1	4411532	12286568	4389976	99.5114	272.698	36.1	59.4	ERR1034619	lineage4	lineage4.1.1.1		Brazil	South America	1721	1769
Chromosome	1	4411532	9743613	4379488	99.2736	216.278	36.1	59.2	ERR1034620	lineage4	lineage4.1.2		Brazil	South America	547	641
Chromosome	1	4411532	9496860	4365505	98.9567	210.088	36.1	59.1	ERR1034621	lineage4	lineage4.3.4.1		Brazil	South America	848	981
Chromosome	1	4411532	9468250	4366333	98.9754	210.216	36.1	59.2	ERR1034622	lineage4	lineage4.3.4.1		Brazil	South America	848	981
Chromosome	1	4411532	10084753	4367280	98.9969	224.073	36.1	59.2	ERR1034623	lineage4	lineage4.3.4.1		Brazil	South America	848	981
Chromosome	1	4411532	8713093	4367369	98.9989	193.414	36	59.2	ERR1034624	lineage4	lineage4.3.4.1		Brazil	South America
Chromosome	1	4411532	8825840	4360748	98.8488	195.904	36	59.2	ERR1034626	lineage4	lineage4.3.4.1		Brazil	South America	1701	1744
Chromosome	1	4411532	11295187	4382513	99.3422	248.734	36	59.1	ERR1034627	lineage4	lineage4.1.2		Brazil	South America	547	641
Chromosome	1	4411532	10534239	4396791	99.6659	233.32	36.1	59.3	ERR1034628	lineage4	lineage4.7		Brazil	South America	293	340
Chromosome	1	4411532	9882306	4373644	99.1412	218.715	36.1	59	ERR1034629	lineage2	lineage2.2.1		Brazil	South America	1181	801
Chromosome	1	4411532	8382644	4357488	98.7749	184.859	36.1	58.9	ERR1034630	lineage4	lineage4.3.4.2		Brazil	South America
Chromosome	1	4411532	12654570	4382332	99.3381	280.93	36.1	59.2	ERR1034631	lineage4	lineage4.1.2		Brazil	South America		641
Chromosome	1	4411532	10426342	4357300	98.7707	231.369	36.1	59.2	ERR1034632	lineage4	lineage4.3.4.2		Brazil	South America	183	13
Chromosome	1	4411532	9258290	4352651	98.6653	205.731	36.1	59.2	ERR1034633	lineage4	lineage4.3.4.2		Brazil	South America	8	13
Chromosome	1	4411532	9427662	4390629	99.5262	208.703	36.1	59.4	ERR1034635	lineage4	lineage4.1.1.1		Brazil	South America	1721	1769
Chromosome	1	4411532	12069153	4365666	98.9603	267.805	36.1	59.2	ERR1034636	lineage4	lineage4.3.4.1		Brazil	South America	1701	1744
Chromosome	1	4411532	4383592	4361131	98.8575	97.2182	36	59.1	ERR1034637	lineage2	lineage2.2.1		Brazil	South America		348
Chromosome	1	4411532	1205597	4343643	98.4611	26.6797	36	59.1	ERR1034638	lineage2	lineage2.2.1		Brazil	South America		348
Chromosome	1	4411532	3659832	4370156	99.0621	80.9958	36	59.4	ERR1034639	lineage4	lineage4.1.1.3		Brazil	South America		903
Chromosome	1	4411532	5583570	4372207	99.1086	124.036	36	59	ERR1034640	lineage2	lineage2.2.1		Brazil	South America		1851
Chromosome	1	4411532	5273650	4387802	99.4621	116.972	36	59.4	ERR1034641	lineage4	lineage4.1.1.3		Brazil	South America		903
Chromosome	1	4411532	6277818	4377744	99.2341	139.232	36	59	ERR1034642	lineage2	lineage2.2.1		Brazil	South America		387
Chromosome	1	4411532	3842501	4368207	99.0179	84.8812	36	59.1	ERR1034643	lineage2	lineage2.2.2		Brazil	South America	368	424
Chromosome	1	4411532	4324344	4359074	98.8109	95.839	36	59.1	ERR1034644	lineage2	lineage2.2.1		Brazil	South America		1010
Chromosome	1	4411532	4117907	4361601	98.8682	91.0263	36	59.2	ERR1034645	lineage2	lineage2.2.2		Brazil	South America	1118	424
Chromosome	1	4411532	4232617	4376800	99.2127	93.7939	36	59.4	ERR1034646	lineage4	lineage4.1.1.3		Brazil	South America
Chromosome	1	4411532	2767672	4377430	99.227	61.1053	36	59.4	ERR1034647	lineage4	lineage4.1.1.3		Brazil	South America	766	903
Chromosome	1	4411532	3805637	4367320	98.9978	84.0774	36	59.2	ERR1034648	lineage2	lineage2.2.2		Brazil	South America	1402	38
Chromosome	1	4411532	11237208	4381089	99.3099	249.427	36.1	59.2	ERR1034649	lineage4	lineage4.3.3		Brazil	South America	144	171
Chromosome	1	4411532	10750845	4387517	99.4556	234.143	36.1	59	ERR1034650	lineage4	lineage4.3.3		Brazil	South America	144	171
Chromosome	1	4411532	11141453	4382425	99.3402	247.434	36.1	59.2	ERR1034651	lineage4	lineage4.3.3		Brazil	South America	144	171
Chromosome	1	4411532	3411851	4390678	99.5273	68.0065	35.3	59.3	ERR1034653	lineage4	lineage4.8		Bulgaria	Eastern Europe
Chromosome	1	4411532	3965166	4392275	99.5635	79.2913	35.3	59.3	ERR1034654	lineage4	lineage4.8		Bulgaria	Eastern Europe
Chromosome	1	4411532	3723633	4398294	99.6999	74.5866	35.3	59.3	ERR1034655	lineage4	lineage4		Bulgaria	Eastern Europe
Chromosome	1	4411532	4464332	4380121	99.288	90.002	35.3	59.3	ERR1034656	lineage4	lineage4.5		Bulgaria	Eastern Europe
Chromosome	1	4411532	3844173	4379215	99.2674	76.7817	35.3	59.2	ERR1034657	lineage4	lineage4.7		Bulgaria	Eastern Europe
Chromosome	1	4411532	3198857	4389792	99.5072	64.3911	35.3	59.1	ERR1034658	lineage3	lineage3		Bulgaria	Eastern Europe		2118
Chromosome	1	4411532	3154790	4369125	99.0387	64.778	35.5	59.3	ERR1034659	lineage4	lineage4.4.1.1		Bulgaria	Eastern Europe
Chromosome	1	4411532	2700673	4381784	99.3257	54.1199	35.3	59.3	ERR1034660	lineage4	lineage4.8		Bulgaria	Eastern Europe
[truncated: 10,088 more rows]
