# Supplementary material for: Iron-related gene mutations driving global Mycobacterium tuberculosis transmission revealed by whole-genome sequencing
Source: BMC Genomics. 2024 Mar 6;25:249. doi: 10.1186/s12864-024-10152-1 (PMC10916221; doi:10.1186/s12864-024-10152-1)
Supplement: Supplementary file 5 — Supplementary Material 5: Additional file 1 Table S16 [file 12864_2024_10152_MOESM5_ESM.xlsx]

## Sheet: Sheet1
CHROM	POS	TYPE	REF	ALT	EVIDENCE	FTYPE	STRAND	NT_POS	AA_POS	EFFECT	LOCUS_TAG	GENE	PRODUCT
NC_000962	234477	snp	T	G	G:28 T:0	CDS	+	2247/2289	749/762	stop_gained c.2247T>G p.Tyr749*	Rv0197		oxidoreductase
NC_000962	253142	snp	G	A	A:29 G:0	CDS	+	1361/1821	454/606	missense_variant c.1361G>A p.Gly454Asp	Rv0211	pckA	phosphoenolpyruvate carboxykinase
NC_000962	278681	snp	C	G	G:29 C:0	CDS	+	97/945	33/314	missense_variant c.97C>G p.His33Asp	Rv0233	nrdB	ribonucleoside-diphosphate reductase subunit beta NrdB
NC_000962	300193	snp	G	A	A:33 G:0	CDS	-	611/1941	204/646	missense_variant c.611C>T p.Ala204Val	Rv0248c		succinate dehydrogenase flavoprotein subunit
NC_000962	403980	snp	G	A	A:24 G:0	CDS	-	1862/2649	621/882	missense_variant c.1862C>T p.Ala621Val	Rv0338c		iron-sulfur-binding reductase
NC_000962	404326	snp	T	C	C:19 T:0	CDS	-	1516/2649	506/882	missense_variant c.1516A>G p.Arg506Gly	Rv0338c		iron-sulfur-binding reductase
NC_000962	1307598	snp	C	G	G:29 C:0	CDS	-	629/2025	210/674	missense_variant c.629G>C p.Cys210Ser	Rv1175c	fadH	NADPH dependent 2,4-dienoyl-CoA reductase FadH
NC_000962	1372301	snp	G	C	C:20 G:0	CDS	-	649/1173	217/390	missense_variant c.649C>G p.Leu217Val	Rv1229c	mrp	multiple resistance/pH adaptation protein
NC_000962	3520977	snp	G	C	C:34 G:0	CDS	+	471/636	157/211	synonymous_variant c.471G>C p.Leu157Leu	Rv3153	nuoI	NADH-quinone oxidoreductase subunit I
NC_000962	3614982	snp	T	C	C:35 T:0	CDS	-	2622/3147	874/1048	synonymous_variant c.2622A>G p.Leu874Leu	Rv3239c		transmembrane transport protein
NC_000962	3631207	snp	A	G	G:35 A:0	CDS	-	782/1251	261/416	missense_variant c.782T>C p.Met261Thr	Rv3252c	alkB	transmembrane alkane 1-monooxygenase AlkB
NC_000962	122794	snp	T	G	G:33 T:0	CDS	+	478/1515	160/504	missense_variant c.478T>G p.Phe160Val	Rv0104		hypothetical protein
NC_000962	234477	snp	T	G	G:19 T:0	CDS	+	2247/2289	749/762	stop_gained c.2247T>G p.Tyr749*	Rv0197		oxidoreductase
NC_000962	278681	snp	C	G	G:26 C:0	CDS	+	97/945	33/314	missense_variant c.97C>G p.His33Asp	Rv0233	nrdB	ribonucleoside-diphosphate reductase subunit beta NrdB
NC_000962	403980	snp	G	A	A:40 G:0	CDS	-	1862/2649	621/882	missense_variant c.1862C>T p.Ala621Val	Rv0338c		iron-sulfur-binding reductase
NC_000962	404326	snp	T	C	C:34 T:0	CDS	-	1516/2649	506/882	missense_variant c.1516A>G p.Arg506Gly	Rv0338c		iron-sulfur-binding reductase
NC_000962	404750	snp	C	T	T:48 C:0	CDS	-	1092/2649	364/882	synonymous_variant c.1092G>A p.Gly364Gly	Rv0338c		iron-sulfur-binding reductase
NC_000962	3614982	snp	T	C	C:33 T:0	CDS	-	2622/3147	874/1048	synonymous_variant c.2622A>G p.Leu874Leu	Rv3239c		transmembrane transport protein
NC_000962	232361	snp	A	G	G:26 A:0	CDS	+	131/2289	44/762	missense_variant c.131A>G p.Tyr44Cys	Rv0197		oxidoreductase
NC_000962	234477	snp	T	G	G:23 T:0	CDS	+	2247/2289	749/762	stop_gained c.2247T>G p.Tyr749*	Rv0197		oxidoreductase
NC_000962	278681	snp	C	G	G:21 C:0	CDS	+	97/945	33/314	missense_variant c.97C>G p.His33Asp	Rv0233	nrdB	ribonucleoside-diphosphate reductase subunit beta NrdB
NC_000962	300321	snp	G	T	T:26 G:0	CDS	-	483/1941	161/646	missense_variant c.483C>A p.Asp161Glu	Rv0248c		succinate dehydrogenase flavoprotein subunit
NC_000962	317300	snp	G	A	A:27 G:0	CDS	-	204/993	68/330	synonymous_variant c.204C>T p.Asp68Asp	Rv0265c		iron ABC transporter substrate-binding lipoprotein
NC_000962	403980	snp	G	A	A:28 G:0	CDS	-	1862/2649	621/882	missense_variant c.1862C>T p.Ala621Val	Rv0338c		iron-sulfur-binding reductase
NC_000962	123454	snp	C	T	T:42 C:0	CDS	+	1138/1515	380/504	stop_gained c.1138C>T p.Gln380*	Rv0104		hypothetical protein
NC_000962	123520	snp	T	C	C:42 T:0	CDS	+	1204/1515	402/504	missense_variant c.1204T>C p.Tyr402His	Rv0104		hypothetical protein
NC_000962	234477	snp	T	G	G:10 T:0	CDS	+	2247/2289	749/762	stop_gained c.2247T>G p.Tyr749*	Rv0197		oxidoreductase
NC_000962	278681	snp	C	G	G:39 C:0	CDS	+	97/945	33/314	missense_variant c.97C>G p.His33Asp	Rv0233	nrdB	ribonucleoside-diphosphate reductase subunit beta NrdB
NC_000962	304923	snp	A	G	G:40 A:0	CDS	+	2058/2562	686/853	synonymous_variant c.2058A>G p.Lys686Lys	Rv0252	nirB	nitrite reductase large subunit NirB
NC_000962	305188	snp	G	T	T:39 G:0	CDS	+	2323/2562	775/853	missense_variant c.2323G>T p.Val775Leu	Rv0252	nirB	nitrite reductase large subunit NirB
NC_000962	403980	snp	G	A	A:41 G:0	CDS	-	1862/2649	621/882	missense_variant c.1862C>T p.Ala621Val	Rv0338c		iron-sulfur-binding reductase
NC_000962	404326	snp	T	C	C:25 T:0	CDS	-	1516/2649	506/882	missense_variant c.1516A>G p.Arg506Gly	Rv0338c		iron-sulfur-binding reductase
NC_000962	1306259	snp	A	G	G:25 A:0	CDS	-	1968/2025	656/674	synonymous_variant c.1968T>C p.Ala656Ala	Rv1175c	fadH	NADPH dependent 2,4-dienoyl-CoA reductase FadH
NC_000962	1307598	snp	C	G	G:35 C:0	CDS	-	629/2025	210/674	missense_variant c.629G>C p.Cys210Ser	Rv1175c	fadH	NADPH dependent 2,4-dienoyl-CoA reductase FadH
NC_000962	2884068	snp	A	C	C:25 A:0	CDS	+	727/993	243/330	missense_variant c.727A>C p.Met243Leu	Rv2564	glnQ	glutamine ABC transporter ATP-binding protein
NC_000962	3024021	snp	C	A	A:34 C:0	CDS	+	457/693	153/230	synonymous_variant c.457C>A p.Arg153Arg	Rv2711	ideR	iron-dependent repressor and activator IdeR
NC_000962	3180988	snp	C	A	A:35 C:0	CDS	-	775/1215	259/404	missense_variant c.775G>T p.Val259Phe	Rv2869c	rip	zinc metalloprotease
NC_000962	3600576	snp	C	T	T:37 C:0	CDS	+	726/849	242/282	synonymous_variant c.726C>T p.Cys242Cys	Rv3224		iron-regulated short-chain dehydrogenase/reductase
NC_000962	3614982	snp	T	C	C:27 T:0	CDS	-	2622/3147	874/1048	synonymous_variant c.2622A>G p.Leu874Leu	Rv3239c		transmembrane transport protein
NC_000962	4013010	snp	G	A	A:33 G:0	CDS	+	594/1077	198/358	synonymous_variant c.594G>A p.Leu198Leu	Rv3571	kshB	3-ketosteroid-9-alpha-hydroxylase reductase subunit
NC_000962	4115890	snp	G	C	C:31 G:0	CDS	-	5/738	2/245	missense_variant c.5C>G p.Pro2Arg	Rv3674c	nth	endonuclease III
NC_000962	4145737	snp	A	G	G:23 A:0	CDS	-	1155/1278	385/425	synonymous_variant c.1155T>C p.Tyr385Tyr	Rv3703c	etgB	iron(II)-dependent oxidoreductase EgtB
NC_000962	4194501	snp	G	A	A:32 G:0	CDS	-	873/1983	291/660	synonymous_variant c.873C>T p.Phe291Phe	Rv3743c	ctpJ	cation transporter ATPase J
NC_000962	4314645	snp	A	G	G:36 A:0	CDS	+	468/546	156/181	synonymous_variant c.468A>G p.Leu156Leu	Rv3841	bfrB	bacterioferritin BfrB
NC_000962	123454	snp	C	T	T:39 C:0	CDS	+	1138/1515	380/504	stop_gained c.1138C>T p.Gln380*	Rv0104		hypothetical protein
NC_000962	123520	snp	T	C	C:45 T:0	CDS	+	1204/1515	402/504	missense_variant c.1204T>C p.Tyr402His	Rv0104		hypothetical protein
NC_000962	234477	snp	T	G	G:42 T:0	CDS	+	2247/2289	749/762	stop_gained c.2247T>G p.Tyr749*	Rv0197		oxidoreductase
NC_000962	278681	snp	C	G	G:36 C:0	CDS	+	97/945	33/314	missense_variant c.97C>G p.His33Asp	Rv0233	nrdB	ribonucleoside-diphosphate reductase subunit beta NrdB
NC_000962	304923	snp	A	G	G:40 A:0	CDS	+	2058/2562	686/853	synonymous_variant c.2058A>G p.Lys686Lys	Rv0252	nirB	nitrite reductase large subunit NirB
NC_000962	305188	snp	G	T	T:43 G:0	CDS	+	2323/2562	775/853	missense_variant c.2323G>T p.Val775Leu	Rv0252	nirB	nitrite reductase large subunit NirB
NC_000962	403980	snp	G	A	A:32 G:0	CDS	-	1862/2649	621/882	missense_variant c.1862C>T p.Ala621Val	Rv0338c		iron-sulfur-binding reductase
NC_000962	404326	snp	T	C	C:40 T:0	CDS	-	1516/2649	506/882	missense_variant c.1516A>G p.Arg506Gly	Rv0338c		iron-sulfur-binding reductase
NC_000962	1306259	snp	A	G	G:36 A:0	CDS	-	1968/2025	656/674	synonymous_variant c.1968T>C p.Ala656Ala	Rv1175c	fadH	NADPH dependent 2,4-dienoyl-CoA reductase FadH
NC_000962	1307598	snp	C	G	G:32 C:0	CDS	-	629/2025	210/674	missense_variant c.629G>C p.Cys210Ser	Rv1175c	fadH	NADPH dependent 2,4-dienoyl-CoA reductase FadH
NC_000962	1351407	snp	C	G	G:31 C:0	CDS	+	217/957	73/318	missense_variant c.217C>G p.Arg73Gly	Rv1207	folP2	dihydropteroate synthase
NC_000962	2884068	snp	A	C	C:39 A:0	CDS	+	727/993	243/330	missense_variant c.727A>C p.Met243Leu	Rv2564	glnQ	glutamine ABC transporter ATP-binding protein
NC_000962	3024021	snp	C	A	A:24 C:0	CDS	+	457/693	153/230	synonymous_variant c.457C>A p.Arg153Arg	Rv2711	ideR	iron-dependent repressor and activator IdeR
NC_000962	3180988	snp	C	A	A:26 C:0	CDS	-	775/1215	259/404	missense_variant c.775G>T p.Val259Phe	Rv2869c	rip	zinc metalloprotease
NC_000962	3600576	snp	C	T	T:47 C:0	CDS	+	726/849	242/282	synonymous_variant c.726C>T p.Cys242Cys	Rv3224		iron-regulated short-chain dehydrogenase/reductase
NC_000962	3614982	snp	T	C	C:51 T:0	CDS	-	2622/3147	874/1048	synonymous_variant c.2622A>G p.Leu874Leu	Rv3239c		transmembrane transport protein
NC_000962	4115890	snp	G	C	C:37 G:0	CDS	-	5/738	2/245	missense_variant c.5C>G p.Pro2Arg	Rv3674c	nth	endonuclease III
NC_000962	4145737	snp	A	G	G:25 A:0	CDS	-	1155/1278	385/425	synonymous_variant c.1155T>C p.Tyr385Tyr	Rv3703c	etgB	iron(II)-dependent oxidoreductase EgtB
NC_000962	4194501	snp	G	A	A:34 G:0	CDS	-	873/1983	291/660	synonymous_variant c.873C>T p.Phe291Phe	Rv3743c	ctpJ	cation transporter ATPase J
NC_000962	4314645	snp	A	G	G:44 A:1	CDS	+	468/546	156/181	synonymous_variant c.468A>G p.Leu156Leu	Rv3841	bfrB	bacterioferritin BfrB
NC_000962	234477	snp	T	G	G:66 T:0	CDS	+	2247/2289	749/762	stop_gained c.2247T>G p.Tyr749*	Rv0197		oxidoreductase
NC_000962	278681	snp	C	G	G:63 C:0	CDS	+	97/945	33/314	missense_variant c.97C>G p.His33Asp	Rv0233	nrdB	ribonucleoside-diphosphate reductase subunit beta NrdB
NC_000962	305172	snp	G	A	A:73 G:1	CDS	+	2307/2562	769/853	synonymous_variant c.2307G>A p.Ser769Ser	Rv0252	nirB	nitrite reductase large subunit NirB
NC_000962	403980	snp	G	A	A:55 G:0	CDS	-	1862/2649	621/882	missense_variant c.1862C>T p.Ala621Val	Rv0338c		iron-sulfur-binding reductase
NC_000962	404326	snp	T	C	C:71 T:0	CDS	-	1516/2649	506/882	missense_variant c.1516A>G p.Arg506Gly	Rv0338c		iron-sulfur-binding reductase
NC_000962	1307598	snp	C	G	G:60 C:0	CDS	-	629/2025	210/674	missense_variant c.629G>C p.Cys210Ser	Rv1175c	fadH	NADPH dependent 2,4-dienoyl-CoA reductase FadH
NC_000962	1613960	snp	G	T	T:57 G:0	CDS	+	654/1020	218/339	synonymous_variant c.654G>T p.Ala218Ala	Rv1436	gap	glyceraldehyde 3-phosphate dehydrogenase
NC_000962	1666014	snp	G	C	C:63 G:0	CDS	-	33/2832	11/943	synonymous_variant c.33C>G p.Ala11Ala	Rv1475c	acn	iron-regulated aconitate hydratase
NC_000962	3614982	snp	T	C	C:71 T:0	CDS	-	2622/3147	874/1048	synonymous_variant c.2622A>G p.Leu874Leu	Rv3239c		transmembrane transport protein
NC_000962	123454	snp	C	T	T:36 C:0	CDS	+	1138/1515	380/504	stop_gained c.1138C>T p.Gln380*	Rv0104		hypothetical protein
NC_000962	123520	snp	T	C	C:28 T:0	CDS	+	1204/1515	402/504	missense_variant c.1204T>C p.Tyr402His	Rv0104		hypothetical protein
NC_000962	234477	snp	T	G	G:11 T:0	CDS	+	2247/2289	749/762	stop_gained c.2247T>G p.Tyr749*	Rv0197		oxidoreductase
NC_000962	278681	snp	C	G	G:23 C:0	CDS	+	97/945	33/314	missense_variant c.97C>G p.His33Asp	Rv0233	nrdB	ribonucleoside-diphosphate reductase subunit beta NrdB
NC_000962	304923	snp	A	G	G:31 A:0	CDS	+	2058/2562	686/853	synonymous_variant c.2058A>G p.Lys686Lys	Rv0252	nirB	nitrite reductase large subunit NirB
NC_000962	305188	snp	G	T	T:26 G:0	CDS	+	2323/2562	775/853	missense_variant c.2323G>T p.Val775Leu	Rv0252	nirB	nitrite reductase large subunit NirB
NC_000962	403980	snp	G	A	A:28 G:0	CDS	-	1862/2649	621/882	missense_variant c.1862C>T p.Ala621Val	Rv0338c		iron-sulfur-binding reductase
NC_000962	404326	snp	T	C	C:25 T:0	CDS	-	1516/2649	506/882	missense_variant c.1516A>G p.Arg506Gly	Rv0338c		iron-sulfur-binding reductase
NC_000962	1306259	snp	A	G	G:30 A:0	CDS	-	1968/2025	656/674	synonymous_variant c.1968T>C p.Ala656Ala	Rv1175c	fadH	NADPH dependent 2,4-dienoyl-CoA reductase FadH
NC_000962	1307598	snp	C	G	G:31 C:0	CDS	-	629/2025	210/674	missense_variant c.629G>C p.Cys210Ser	Rv1175c	fadH	NADPH dependent 2,4-dienoyl-CoA reductase FadH
NC_000962	2190771	snp	T	C	C:26 T:0	CDS	+	2276/2520	759/839	missense_variant c.2276T>C p.Val759Ala	Rv1937		oxygenase
NC_000962	2884068	snp	A	C	C:33 A:0	CDS	+	727/993	243/330	missense_variant c.727A>C p.Met243Leu	Rv2564	glnQ	glutamine ABC transporter ATP-binding protein
NC_000962	3024021	snp	C	A	A:20 C:0	CDS	+	457/693	153/230	synonymous_variant c.457C>A p.Arg153Arg	Rv2711	ideR	iron-dependent repressor and activator IdeR
NC_000962	3180806	snp	G	A	A:30 G:0	CDS	-	957/1215	319/404	synonymous_variant c.957C>T p.Phe319Phe	Rv2869c	rip	zinc metalloprotease
NC_000962	3180988	snp	C	A	A:35 C:0	CDS	-	775/1215	259/404	missense_variant c.775G>T p.Val259Phe	Rv2869c	rip	zinc metalloprotease
NC_000962	3600576	snp	C	T	T:35 C:0	CDS	+	726/849	242/282	synonymous_variant c.726C>T p.Cys242Cys	Rv3224		iron-regulated short-chain dehydrogenase/reductase
NC_000962	3614982	snp	T	C	C:39 T:0	CDS	-	2622/3147	874/1048	synonymous_variant c.2622A>G p.Leu874Leu	Rv3239c		transmembrane transport protein
NC_000962	4115890	snp	G	C	C:40 G:0	CDS	-	5/738	2/245	missense_variant c.5C>G p.Pro2Arg	Rv3674c	nth	endonuclease III
NC_000962	4145737	snp	A	G	G:27 A:0	CDS	-	1155/1278	385/425	synonymous_variant c.1155T>C p.Tyr385Tyr	Rv3703c	etgB	iron(II)-dependent oxidoreductase EgtB
NC_000962	4194501	snp	G	A	A:26 G:0	CDS	-	873/1983	291/660	synonymous_variant c.873C>T p.Phe291Phe	Rv3743c	ctpJ	cation transporter ATPase J
NC_000962	4314645	snp	A	G	G:27 A:0	CDS	+	468/546	156/181	synonymous_variant c.468A>G p.Leu156Leu	Rv3841	bfrB	bacterioferritin BfrB
NC_000962	234051	snp	G	A	A:65 G:0	CDS	+	1821/2289	607/762	synonymous_variant c.1821G>A p.Pro607Pro	Rv0197		oxidoreductase
NC_000962	234477	snp	T	G	G:13 T:0	CDS	+	2247/2289	749/762	stop_gained c.2247T>G p.Tyr749*	Rv0197		oxidoreductase
NC_000962	278681	snp	C	G	G:55 C:1	CDS	+	97/945	33/314	missense_variant c.97C>G p.His33Asp	Rv0233	nrdB	ribonucleoside-diphosphate reductase subunit beta NrdB
NC_000962	403980	snp	G	A	A:52 G:0	CDS	-	1862/2649	621/882	missense_variant c.1862C>T p.Ala621Val	Rv0338c		iron-sulfur-binding reductase
NC_000962	404326	snp	T	C	C:77 T:1	CDS	-	1516/2649	506/882	missense_variant c.1516A>G p.Arg506Gly	Rv0338c		iron-sulfur-binding reductase
NC_000962	1307598	snp	C	G	G:34 C:0	CDS	-	629/2025	210/674	missense_variant c.629G>C p.Cys210Ser	Rv1175c	fadH	NADPH dependent 2,4-dienoyl-CoA reductase FadH
NC_000962	3614982	snp	T	C	C:70 T:0	CDS	-	2622/3147	874/1048	synonymous_variant c.2622A>G p.Leu874Leu	Rv3239c		transmembrane transport protein
NC_000962	4146330	snp	A	G	G:54 A:0	CDS	-	562/1278	188/425	synonymous_variant c.562T>C p.Leu188Leu	Rv3703c	etgB	iron(II)-dependent oxidoreductase EgtB
NC_000962	234477	snp	T	G	G:239 T:0	CDS	+	2247/2289	749/762	stop_gained c.2247T>G p.Tyr749*	Rv0197		oxidoreductase
NC_000962	123454	snp	C	T	T:100 C:0	CDS	+	1138/1515	380/504	stop_gained c.1138C>T p.Gln380*	Rv0104		hypothetical protein
NC_000962	123520	snp	T	C	C:103 T:0	CDS	+	1204/1515	402/504	missense_variant c.1204T>C p.Tyr402His	Rv0104		hypothetical protein
NC_000962	234477	snp	T	G	G:23 T:0	CDS	+	2247/2289	749/762	stop_gained c.2247T>G p.Tyr749*	Rv0197		oxidoreductase
NC_000962	278681	snp	C	G	G:84 C:0	CDS	+	97/945	33/314	missense_variant c.97C>G p.His33Asp	Rv0233	nrdB	ribonucleoside-diphosphate reductase subunit beta NrdB
NC_000962	304923	snp	A	G	G:82 A:0	CDS	+	2058/2562	686/853	synonymous_variant c.2058A>G p.Lys686Lys	Rv0252	nirB	nitrite reductase large subunit NirB
NC_000962	305188	snp	G	T	T:87 G:0	CDS	+	2323/2562	775/853	missense_variant c.2323G>T p.Val775Leu	Rv0252	nirB	nitrite reductase large subunit NirB
NC_000962	403374	snp	T	G	G:79 T:0	CDS	-	2468/2649	823/882	missense_variant c.2468A>C p.Lys823Thr	Rv0338c		iron-sulfur-binding reductase
NC_000962	403980	snp	G	A	A:101 G:0	CDS	-	1862/2649	621/882	missense_variant c.1862C>T p.Ala621Val	Rv0338c		iron-sulfur-binding reductase
NC_000962	404326	snp	T	C	C:73 T:0	CDS	-	1516/2649	506/882	missense_variant c.1516A>G p.Arg506Gly	Rv0338c		iron-sulfur-binding reductase
NC_000962	1306259	snp	A	G	G:71 A:0	CDS	-	1968/2025	656/674	synonymous_variant c.1968T>C p.Ala656Ala	Rv1175c	fadH	NADPH dependent 2,4-dienoyl-CoA reductase FadH
NC_000962	1307598	snp	C	G	G:77 C:0	CDS	-	629/2025	210/674	missense_variant c.629G>C p.Cys210Ser	Rv1175c	fadH	NADPH dependent 2,4-dienoyl-CoA reductase FadH
NC_000962	2884068	snp	A	C	C:105 A:0	CDS	+	727/993	243/330	missense_variant c.727A>C p.Met243Leu	Rv2564	glnQ	glutamine ABC transporter ATP-binding protein
NC_000962	3024021	snp	C	A	A:114 C:0	CDS	+	457/693	153/230	synonymous_variant c.457C>A p.Arg153Arg	Rv2711	ideR	iron-dependent repressor and activator IdeR
NC_000962	3180988	snp	C	A	A:96 C:0	CDS	-	775/1215	259/404	missense_variant c.775G>T p.Val259Phe	Rv2869c	rip	zinc metalloprotease
NC_000962	3600576	snp	C	T	T:129 C:0	CDS	+	726/849	242/282	synonymous_variant c.726C>T p.Cys242Cys	Rv3224		iron-regulated short-chain dehydrogenase/reductase
NC_000962	3614982	snp	T	C	C:105 T:0	CDS	-	2622/3147	874/1048	synonymous_variant c.2622A>G p.Leu874Leu	Rv3239c		transmembrane transport protein
NC_000962	4013010	snp	G	A	A:126 G:0	CDS	+	594/1077	198/358	synonymous_variant c.594G>A p.Leu198Leu	Rv3571	kshB	3-ketosteroid-9-alpha-hydroxylase reductase subunit
NC_000962	4115890	snp	G	C	C:92 G:0	CDS	-	5/738	2/245	missense_variant c.5C>G p.Pro2Arg	Rv3674c	nth	endonuclease III
NC_000962	4145737	snp	A	G	G:107 A:0	CDS	-	1155/1278	385/425	synonymous_variant c.1155T>C p.Tyr385Tyr	Rv3703c	etgB	iron(II)-dependent oxidoreductase EgtB
NC_000962	4194501	snp	G	A	A:115 G:0	CDS	-	873/1983	291/660	synonymous_variant c.873C>T p.Phe291Phe	Rv3743c	ctpJ	cation transporter ATPase J
NC_000962	4314645	snp	A	G	G:80 A:0	CDS	+	468/546	156/181	synonymous_variant c.468A>G p.Leu156Leu	Rv3841	bfrB	bacterioferritin BfrB
NC_000962	123454	snp	C	T	T:70 C:0	CDS	+	1138/1515	380/504	stop_gained c.1138C>T p.Gln380*	Rv0104		hypothetical protein
NC_000962	123520	snp	T	C	C:94 T:0	CDS	+	1204/1515	402/504	missense_variant c.1204T>C p.Tyr402His	Rv0104		hypothetical protein
NC_000962	234477	snp	T	G	G:86 T:0	CDS	+	2247/2289	749/762	stop_gained c.2247T>G p.Tyr749*	Rv0197		oxidoreductase
NC_000962	278681	snp	C	G	G:84 C:0	CDS	+	97/945	33/314	missense_variant c.97C>G p.His33Asp	Rv0233	nrdB	ribonucleoside-diphosphate reductase subunit beta NrdB
NC_000962	304923	snp	A	G	G:70 A:0	CDS	+	2058/2562	686/853	synonymous_variant c.2058A>G p.Lys686Lys	Rv0252	nirB	nitrite reductase large subunit NirB
NC_000962	305188	snp	G	T	T:100 G:0	CDS	+	2323/2562	775/853	missense_variant c.2323G>T p.Val775Leu	Rv0252	nirB	nitrite reductase large subunit NirB
NC_000962	403980	snp	G	A	A:70 G:0	CDS	-	1862/2649	621/882	missense_variant c.1862C>T p.Ala621Val	Rv0338c		iron-sulfur-binding reductase
NC_000962	404326	snp	T	C	C:72 T:0	CDS	-	1516/2649	506/882	missense_variant c.1516A>G p.Arg506Gly	Rv0338c		iron-sulfur-binding reductase
NC_000962	1306259	snp	A	G	G:88 A:0	CDS	-	1968/2025	656/674	synonymous_variant c.1968T>C p.Ala656Ala	Rv1175c	fadH	NADPH dependent 2,4-dienoyl-CoA reductase FadH
NC_000962	1307598	snp	C	G	G:66 C:0	CDS	-	629/2025	210/674	missense_variant c.629G>C p.Cys210Ser	Rv1175c	fadH	NADPH dependent 2,4-dienoyl-CoA reductase FadH
NC_000962	1613630	snp	C	T	T:77 C:0	CDS	+	324/1020	108/339	synonymous_variant c.324C>T p.Thr108Thr	Rv1436	gap	glyceraldehyde 3-phosphate dehydrogenase
NC_000962	2884068	snp	A	C	C:62 A:0	CDS	+	727/993	243/330	missense_variant c.727A>C p.Met243Leu	Rv2564	glnQ	glutamine ABC transporter ATP-binding protein
NC_000962	2959642	snp	G	A	A:63 G:0	CDS	-	179/486	60/161	missense_variant c.179C>T p.Ala60Val	Rv2633c		hypothetical protein
NC_000962	3024021	snp	C	A	A:53 C:0	CDS	+	457/693	153/230	synonymous_variant c.457C>A p.Arg153Arg	Rv2711	ideR	iron-dependent repressor and activator IdeR
NC_000962	3083760	snp	C	T	T:55 C:0	CDS	-	544/930	182/309	missense_variant c.544G>A p.Gly182Ser	Rv2776c		oxidoreductase
NC_000962	3180988	snp	C	A	A:72 C:0	CDS	-	775/1215	259/404	missense_variant c.775G>T p.Val259Phe	Rv2869c	rip	zinc metalloprotease
NC_000962	3600576	snp	C	T	T:62 C:0	CDS	+	726/849	242/282	synonymous_variant c.726C>T p.Cys242Cys	Rv3224		iron-regulated short-chain dehydrogenase/reductase
NC_000962	3614982	snp	T	C	C:94 T:0	CDS	-	2622/3147	874/1048	synonymous_variant c.2622A>G p.Leu874Leu	Rv3239c		transmembrane transport protein
NC_000962	4013010	snp	G	A	A:52 G:0	CDS	+	594/1077	198/358	synonymous_variant c.594G>A p.Leu198Leu	Rv3571	kshB	3-ketosteroid-9-alpha-hydroxylase reductase subunit
NC_000962	4115890	snp	G	C	C:69 G:0	CDS	-	5/738	2/245	missense_variant c.5C>G p.Pro2Arg	Rv3674c	nth	endonuclease III
NC_000962	4145737	snp	A	G	G:59 A:0	CDS	-	1155/1278	385/425	synonymous_variant c.1155T>C p.Tyr385Tyr	Rv3703c	etgB	iron(II)-dependent oxidoreductase EgtB
NC_000962	4194501	snp	G	A	A:84 G:1	CDS	-	873/1983	291/660	synonymous_variant c.873C>T p.Phe291Phe	Rv3743c	ctpJ	cation transporter ATPase J
NC_000962	4314645	snp	A	G	G:65 A:0	CDS	+	468/546	156/181	synonymous_variant c.468A>G p.Leu156Leu	Rv3841	bfrB	bacterioferritin BfrB
NC_000962	123198	snp	T	C	C:84 T:1	CDS	+	882/1515	294/504	synonymous_variant c.882T>C p.Pro294Pro	Rv0104		hypothetical protein
NC_000962	123520	snp	T	C	C:103 T:0	CDS	+	1204/1515	402/504	missense_variant c.1204T>C p.Tyr402His	Rv0104		hypothetical protein
NC_000962	123745	snp	G	A	A:144 G:2	CDS	+	1429/1515	477/504	missense_variant c.1429G>A p.Gly477Arg	Rv0104		hypothetical protein
NC_000962	234477	snp	T	G	G:46 T:0	CDS	+	2247/2289	749/762	stop_gained c.2247T>G p.Tyr749*	Rv0197		oxidoreductase
NC_000962	278681	snp	C	G	G:99 C:1	CDS	+	97/945	33/314	missense_variant c.97C>G p.His33Asp	Rv0233	nrdB	ribonucleoside-diphosphate reductase subunit beta NrdB
NC_000962	278755	snp	C	T	T:105 C:1	CDS	+	171/945	57/314	synonymous_variant c.171C>T p.Ala57Ala	Rv0233	nrdB	ribonucleoside-diphosphate reductase subunit beta NrdB
NC_000962	301341	snp	C	A	A:183 C:2	CDS	-	315/822	105/273	synonymous_variant c.315G>T p.Pro105Pro	Rv0249c		succinate dehydrogenase membrane anchor subunit
NC_000962	304923	snp	A	G	G:121 A:0	CDS	+	2058/2562	686/853	synonymous_variant c.2058A>G p.Lys686Lys	Rv0252	nirB	nitrite reductase large subunit NirB
NC_000962	403980	snp	G	A	A:118 G:0	CDS	-	1862/2649	621/882	missense_variant c.1862C>T p.Ala621Val	Rv0338c		iron-sulfur-binding reductase
NC_000962	404326	snp	T	C	C:121 T:0	CDS	-	1516/2649	506/882	missense_variant c.1516A>G p.Arg506Gly	Rv0338c		iron-sulfur-binding reductase
NC_000962	404900	snp	C	T	T:122 C:0	CDS	-	942/2649	314/882	synonymous_variant c.942G>A p.Leu314Leu	Rv0338c		iron-sulfur-binding reductase
NC_000962	1306259	snp	A	G	G:72 A:0	CDS	-	1968/2025	656/674	synonymous_variant c.1968T>C p.Ala656Ala	Rv1175c	fadH	NADPH dependent 2,4-dienoyl-CoA reductase FadH
NC_000962	1306928	snp	A	G	G:87 A:1	CDS	-	1299/2025	433/674	synonymous_variant c.1299T>C p.Tyr433Tyr	Rv1175c	fadH	NADPH dependent 2,4-dienoyl-CoA reductase FadH
NC_000962	1307598	snp	C	G	G:70 C:0	CDS	-	629/2025	210/674	missense_variant c.629G>C p.Cys210Ser	Rv1175c	fadH	NADPH dependent 2,4-dienoyl-CoA reductase FadH
NC_000962	1513189	snp	C	T	T:53 C:0	CDS	+	143/2580	48/859	missense_variant c.143C>T p.Ala48Val	Rv1348	irtA	iron ABC transporter ATP-binding protein/permease IrtA
NC_000962	1614143	snp	G	A	A:129 G:2	CDS	+	837/1020	279/339	synonymous_variant c.837G>A p.Leu279Leu	Rv1436	gap	glyceraldehyde 3-phosphate dehydrogenase
NC_000962	2884068	snp	A	C	C:118 A:1	CDS	+	727/993	243/330	missense_variant c.727A>C p.Met243Leu	Rv2564	glnQ	glutamine ABC transporter ATP-binding protein
NC_000962	3023684	snp	G	A	A:74 G:0	CDS	+	120/693	40/230	synonymous_variant c.120G>A p.Thr40Thr	Rv2711	ideR	iron-dependent repressor and activator IdeR
NC_000962	3180988	snp	C	A	A:105 C:0	CDS	-	775/1215	259/404	missense_variant c.775G>T p.Val259Phe	Rv2869c	rip	zinc metalloprotease
NC_000962	3600576	snp	C	T	T:98 C:1	CDS	+	726/849	242/282	synonymous_variant c.726C>T p.Cys242Cys	Rv3224		iron-regulated short-chain dehydrogenase/reductase
NC_000962	3614982	snp	T	C	C:126 T:0	CDS	-	2622/3147	874/1048	synonymous_variant c.2622A>G p.Leu874Leu	Rv3239c		transmembrane transport protein
NC_000962	4145737	snp	A	G	G:65 A:1	CDS	-	1155/1278	385/425	synonymous_variant c.1155T>C p.Tyr385Tyr	Rv3703c	etgB	iron(II)-dependent oxidoreductase EgtB
NC_000962	4282707	snp	C	G	G:169 C:0	CDS	+	259/1551	87/516	missense_variant c.259C>G p.Pro87Ala	Rv3818		hypothetical protein
NC_000962	4314645	snp	A	G	G:125 A:0	CDS	+	468/546	156/181	synonymous_variant c.468A>G p.Leu156Leu	Rv3841	bfrB	bacterioferritin BfrB
NC_000962	234477	snp	T	G	G:20 T:0	CDS	+	2247/2289	749/762	stop_gained c.2247T>G p.Tyr749*	Rv0197		oxidoreductase
NC_000962	278681	snp	C	G	G:61 C:0	CDS	+	97/945	33/314	missense_variant c.97C>G p.His33Asp	Rv0233	nrdB	ribonucleoside-diphosphate reductase subunit beta NrdB
NC_000962	304553	snp	A	G	G:74 A:0	CDS	+	1688/2562	563/853	missense_variant c.1688A>G p.Asp563Gly	Rv0252	nirB	nitrite reductase large subunit NirB
NC_000962	403980	snp	G	A	A:76 G:0	CDS	-	1862/2649	621/882	missense_variant c.1862C>T p.Ala621Val	Rv0338c		iron-sulfur-binding reductase
NC_000962	77469	snp	C	T	T:50 C:2	CDS	-	154/1386	52/461	missense_variant c.154G>A p.Gly52Ser	Rv0069c	sdaA	L-serine dehydratase
NC_000962	123520	snp	T	C	C:65 T:5	CDS	+	1204/1515	402/504	missense_variant c.1204T>C p.Tyr402His	Rv0104		hypothetical protein
NC_000962	233358	snp	A	C	C:59 A:2	CDS	+	1128/2289	376/762	synonymous_variant c.1128A>C p.Val376Val	Rv0197		oxidoreductase
NC_000962	233364	snp	G	C	C:58 G:1	CDS	+	1134/2289	378/762	missense_variant c.1134G>C p.Arg378Ser	Rv0197		oxidoreductase
NC_000962	234477	snp	T	G	G:67 T:0	CDS	+	2247/2289	749/762	stop_gained c.2247T>G p.Tyr749*	Rv0197		oxidoreductase
NC_000962	252117	snp	G	A	A:77 G:3	CDS	+	336/1821	112/606	missense_variant c.336G>A p.Met112Ile	Rv0211	pckA	phosphoenolpyruvate carboxykinase
NC_000962	278681	snp	C	G	G:45 C:0	CDS	+	97/945	33/314	missense_variant c.97C>G p.His33Asp	Rv0233	nrdB	ribonucleoside-diphosphate reductase subunit beta NrdB
NC_000962	304923	snp	A	G	G:70 A:3	CDS	+	2058/2562	686/853	synonymous_variant c.2058A>G p.Lys686Lys	Rv0252	nirB	nitrite reductase large subunit NirB
NC_000962	344288	snp	C	G	G:47 C:2	CDS	+	267/1617	89/538	synonymous_variant c.267C>G p.Ser89Ser	Rv0283	eccB3	ESX-3 secretion system protein EccB3
NC_000962	403980	snp	G	A	A:58 G:0	CDS	-	1862/2649	621/882	missense_variant c.1862C>T p.Ala621Val	Rv0338c		iron-sulfur-binding reductase
NC_000962	404326	snp	T	C	C:56 T:0	CDS	-	1516/2649	506/882	missense_variant c.1516A>G p.Arg506Gly	Rv0338c		iron-sulfur-binding reductase
NC_000962	1306259	snp	A	G	G:57 A:1	CDS	-	1968/2025	656/674	synonymous_variant c.1968T>C p.Ala656Ala	Rv1175c	fadH	NADPH dependent 2,4-dienoyl-CoA reductase FadH
NC_000962	1307598	snp	C	G	G:47 C:0	CDS	-	629/2025	210/674	missense_variant c.629G>C p.Cys210Ser	Rv1175c	fadH	NADPH dependent 2,4-dienoyl-CoA reductase FadH
NC_000962	1514010	snp	G	T	T:67 G:2	CDS	+	964/2580	322/859	missense_variant c.964G>T p.Val322Phe	Rv1348	irtA	iron ABC transporter ATP-binding protein/permease IrtA
NC_000962	1658535	snp	G	T	T:31 G:1	CDS	+	1573/1974	525/657	missense_variant c.1573G>T p.Val525Phe	Rv1469	ctpD	cobalt/nickel-exporting P-type ATPase
NC_000962	3180988	snp	C	A	A:45 C:0	CDS	-	775/1215	259/404	missense_variant c.775G>T p.Val259Phe	Rv2869c	rip	zinc metalloprotease
NC_000962	3521044	snp	A	G	G:62 A:0	CDS	+	538/636	180/211	missense_variant c.538A>G p.Thr180Ala	Rv3153	nuoI	NADH-quinone oxidoreductase subunit I
NC_000962	3614982	snp	T	C	C:56 T:1	CDS	-	2622/3147	874/1048	synonymous_variant c.2622A>G p.Leu874Leu	Rv3239c		transmembrane transport protein
NC_000962	3631117	snp	A	C	C:67 A:3	CDS	-	872/1251	291/416	missense_variant c.872T>G p.Leu291Arg	Rv3252c	alkB	transmembrane alkane 1-monooxygenase AlkB
NC_000962	4013076	snp	G	A	A:46 G:1	CDS	+	660/1077	220/358	synonymous_variant c.660G>A p.Gly220Gly	Rv3571	kshB	3-ketosteroid-9-alpha-hydroxylase reductase subunit
NC_000962	4145737	snp	A	G	G:55 A:2	CDS	-	1155/1278	385/425	synonymous_variant c.1155T>C p.Tyr385Tyr	Rv3703c	etgB	iron(II)-dependent oxidoreductase EgtB
NC_000962	4174986	snp	C	T	T:49 C:1	CDS	+	114/3198	38/1065	synonymous_variant c.114C>T p.Ser38Ser	Rv3728		membrane protein
NC_000962	4176694	snp	G	A	A:44 G:4	CDS	+	1822/3198	608/1065	missense_variant c.1822G>A p.Ala608Thr	Rv3728		membrane protein
NC_000962	4176914	snp	G	T	T:53 G:1	CDS	+	2042/3198	681/1065	missense_variant c.2042G>T p.Cys681Phe	Rv3728		membrane protein
NC_000962	4314645	snp	A	G	G:70 A:1	CDS	+	468/546	156/181	synonymous_variant c.468A>G p.Leu156Leu	Rv3841	bfrB	bacterioferritin BfrB
NC_000962	232361	snp	A	G	G:52 A:1	CDS	+	131/2289	44/762	missense_variant c.131A>G p.Tyr44Cys	Rv0197		oxidoreductase
NC_000962	234477	snp	T	G	G:74 T:0	CDS	+	2247/2289	749/762	stop_gained c.2247T>G p.Tyr749*	Rv0197		oxidoreductase
NC_000962	278681	snp	C	G	G:42 C:0	CDS	+	97/945	33/314	missense_variant c.97C>G p.His33Asp	Rv0233	nrdB	ribonucleoside-diphosphate reductase subunit beta NrdB
NC_000962	317300	snp	G	A	A:43 G:0	CDS	-	204/993	68/330	synonymous_variant c.204C>T p.Asp68Asp	Rv0265c		iron ABC transporter substrate-binding lipoprotein
NC_000962	403980	snp	G	A	A:35 G:0	CDS	-	1862/2649	621/882	missense_variant c.1862C>T p.Ala621Val	Rv0338c		iron-sulfur-binding reductase
NC_000962	123454	snp	C	T	T:103 C:1	CDS	+	1138/1515	380/504	stop_gained c.1138C>T p.Gln380*	Rv0104		hypothetical protein
NC_000962	123520	snp	T	C	C:103 T:2	CDS	+	1204/1515	402/504	missense_variant c.1204T>C p.Tyr402His	Rv0104		hypothetical protein
NC_000962	234477	snp	T	G	G:17 T:0	CDS	+	2247/2289	749/762	stop_gained c.2247T>G p.Tyr749*	Rv0197		oxidoreductase
NC_000962	278681	snp	C	G	G:90 C:0	CDS	+	97/945	33/314	missense_variant c.97C>G p.His33Asp	Rv0233	nrdB	ribonucleoside-diphosphate reductase subunit beta NrdB
NC_000962	304923	snp	A	G	G:91 A:0	CDS	+	2058/2562	686/853	synonymous_variant c.2058A>G p.Lys686Lys	Rv0252	nirB	nitrite reductase large subunit NirB
NC_000962	305188	snp	G	T	T:102 G:0	CDS	+	2323/2562	775/853	missense_variant c.2323G>T p.Val775Leu	Rv0252	nirB	nitrite reductase large subunit NirB
NC_000962	403980	snp	G	A	A:117 G:0	CDS	-	1862/2649	621/882	missense_variant c.1862C>T p.Ala621Val	Rv0338c		iron-sulfur-binding reductase
NC_000962	404326	snp	T	C	C:113 T:0	CDS	-	1516/2649	506/882	missense_variant c.1516A>G p.Arg506Gly	Rv0338c		iron-sulfur-binding reductase
NC_000962	1306259	snp	A	G	G:100 A:0	CDS	-	1968/2025	656/674	synonymous_variant c.1968T>C p.Ala656Ala	Rv1175c	fadH	NADPH dependent 2,4-dienoyl-CoA reductase FadH
NC_000962	1307598	snp	C	G	G:81 C:0	CDS	-	629/2025	210/674	missense_variant c.629G>C p.Cys210Ser	Rv1175c	fadH	NADPH dependent 2,4-dienoyl-CoA reductase FadH
NC_000962	1351407	snp	C	G	G:48 C:0	CDS	+	217/957	73/318	missense_variant c.217C>G p.Arg73Gly	Rv1207	folP2	dihydropteroate synthase
NC_000962	2884068	snp	A	C	C:95 A:1	CDS	+	727/993	243/330	missense_variant c.727A>C p.Met243Leu	Rv2564	glnQ	glutamine ABC transporter ATP-binding protein
NC_000962	3024021	snp	C	A	A:82 C:0	CDS	+	457/693	153/230	synonymous_variant c.457C>A p.Arg153Arg	Rv2711	ideR	iron-dependent repressor and activator IdeR
NC_000962	3180988	snp	C	A	A:63 C:0	CDS	-	775/1215	259/404	missense_variant c.775G>T p.Val259Phe	Rv2869c	rip	zinc metalloprotease
NC_000962	3600576	snp	C	T	T:103 C:0	CDS	+	726/849	242/282	synonymous_variant c.726C>T p.Cys242Cys	Rv3224		iron-regulated short-chain dehydrogenase/reductase
NC_000962	3614982	snp	T	C	C:92 T:0	CDS	-	2622/3147	874/1048	synonymous_variant c.2622A>G p.Leu874Leu	Rv3239c		transmembrane transport protein
NC_000962	4115890	snp	G	C	C:90 G:0	CDS	-	5/738	2/245	missense_variant c.5C>G p.Pro2Arg	Rv3674c	nth	endonuclease III
NC_000962	4145737	snp	A	G	G:59 A:0	CDS	-	1155/1278	385/425	synonymous_variant c.1155T>C p.Tyr385Tyr	Rv3703c	etgB	iron(II)-dependent oxidoreductase EgtB
NC_000962	4194501	snp	G	A	A:98 G:0	CDS	-	873/1983	291/660	synonymous_variant c.873C>T p.Phe291Phe	Rv3743c	ctpJ	cation transporter ATPase J
NC_000962	4314645	snp	A	G	G:91 A:1	CDS	+	468/546	156/181	synonymous_variant c.468A>G p.Leu156Leu	Rv3841	bfrB	bacterioferritin BfrB
NC_000962	81963	snp	G	A	A:66 G:0	CDS	+	288/993	96/330	synonymous_variant c.288G>A p.Leu96Leu	Rv0073		glutamine ABC transporter ATP-binding protein
NC_000962	234477	snp	T	G	G:49 T:0	CDS	+	2247/2289	749/762	stop_gained c.2247T>G p.Tyr749*	Rv0197		oxidoreductase
NC_000962	278681	snp	C	G	G:58 C:0	CDS	+	97/945	33/314	missense_variant c.97C>G p.His33Asp	Rv0233	nrdB	ribonucleoside-diphosphate reductase subunit beta NrdB
NC_000962	304923	snp	A	G	G:61 A:0	CDS	+	2058/2562	686/853	synonymous_variant c.2058A>G p.Lys686Lys	Rv0252	nirB	nitrite reductase large subunit NirB
NC_000962	403980	snp	G	A	A:57 G:0	CDS	-	1862/2649	621/882	missense_variant c.1862C>T p.Ala621Val	Rv0338c		iron-sulfur-binding reductase
NC_000962	404326	snp	T	C	C:54 T:0	CDS	-	1516/2649	506/882	missense_variant c.1516A>G p.Arg506Gly	Rv0338c		iron-sulfur-binding reductase
NC_000962	1306259	snp	A	G	G:61 A:0	CDS	-	1968/2025	656/674	synonymous_variant c.1968T>C p.Ala656Ala	Rv1175c	fadH	NADPH dependent 2,4-dienoyl-CoA reductase FadH
NC_000962	1307598	snp	C	G	G:67 C:0	CDS	-	629/2025	210/674	missense_variant c.629G>C p.Cys210Ser	Rv1175c	fadH	NADPH dependent 2,4-dienoyl-CoA reductase FadH
NC_000962	1307702	snp	C	T	T:58 C:0	CDS	-	525/2025	175/674	synonymous_variant c.525G>A p.Leu175Leu	Rv1175c	fadH	NADPH dependent 2,4-dienoyl-CoA reductase FadH
NC_000962	1759904	snp	C	T	T:56 C:0	CDS	+	470/744	157/247	missense_variant c.470C>T p.Ser157Leu	Rv1553	frdB	fumarate reductase iron-sulfur subunit
NC_000962	2604642	snp	T	C	C:57 T:2	CDS	+	346/387	116/128	missense_variant c.346T>C p.Tyr116His	Rv2331		hypothetical protein
NC_000962	3614982	snp	T	C	C:39 T:0	CDS	-	2622/3147	874/1048	synonymous_variant c.2622A>G p.Leu874Leu	Rv3239c		transmembrane transport protein
NC_000962	4146314	snp	G	T	T:66 G:0	CDS	-	578/1278	193/425	missense_variant c.578C>A p.Pro193Gln	Rv3703c	etgB	iron(II)-dependent oxidoreductase EgtB
NC_000962	4176394	snp	C	T	T:50 C:0	CDS	+	1522/3198	508/1065	missense_variant c.1522C>T p.Pro508Ser	Rv3728		membrane protein
NC_000962	4314645	snp	A	G	G:67 A:0	CDS	+	468/546	156/181	synonymous_variant c.468A>G p.Leu156Leu	Rv3841	bfrB	bacterioferritin BfrB
NC_000962	123454	snp	C	T	T:112 C:0	CDS	+	1138/1515	380/504	stop_gained c.1138C>T p.Gln380*	Rv0104		hypothetical protein
NC_000962	123520	snp	T	C	C:101 T:0	CDS	+	1204/1515	402/504	missense_variant c.1204T>C p.Tyr402His	Rv0104		hypothetical protein
NC_000962	234477	snp	T	G	G:15 T:0	CDS	+	2247/2289	749/762	stop_gained c.2247T>G p.Tyr749*	Rv0197		oxidoreductase
NC_000962	278681	snp	C	G	G:64 C:0	CDS	+	97/945	33/314	missense_variant c.97C>G p.His33Asp	Rv0233	nrdB	ribonucleoside-diphosphate reductase subunit beta NrdB
NC_000962	304923	snp	A	G	G:93 A:0	CDS	+	2058/2562	686/853	synonymous_variant c.2058A>G p.Lys686Lys	Rv0252	nirB	nitrite reductase large subunit NirB
NC_000962	305188	snp	G	T	T:89 G:0	CDS	+	2323/2562	775/853	missense_variant c.2323G>T p.Val775Leu	Rv0252	nirB	nitrite reductase large subunit NirB
NC_000962	403980	snp	G	A	A:95 G:0	CDS	-	1862/2649	621/882	missense_variant c.1862C>T p.Ala621Val	Rv0338c		iron-sulfur-binding reductase
NC_000962	404326	snp	T	C	C:91 T:0	CDS	-	1516/2649	506/882	missense_variant c.1516A>G p.Arg506Gly	Rv0338c		iron-sulfur-binding reductase
NC_000962	1306259	snp	A	G	G:98 A:0	CDS	-	1968/2025	656/674	synonymous_variant c.1968T>C p.Ala656Ala	Rv1175c	fadH	NADPH dependent 2,4-dienoyl-CoA reductase FadH
NC_000962	1307598	snp	C	G	G:83 C:0	CDS	-	629/2025	210/674	missense_variant c.629G>C p.Cys210Ser	Rv1175c	fadH	NADPH dependent 2,4-dienoyl-CoA reductase FadH
NC_000962	1613630	snp	C	T	T:106 C:0	CDS	+	324/1020	108/339	synonymous_variant c.324C>T p.Thr108Thr	Rv1436	gap	glyceraldehyde 3-phosphate dehydrogenase
NC_000962	2884068	snp	A	C	C:85 A:0	CDS	+	727/993	243/330	missense_variant c.727A>C p.Met243Leu	Rv2564	glnQ	glutamine ABC transporter ATP-binding protein
NC_000962	2959642	snp	G	A	A:71 G:0	CDS	-	179/486	60/161	missense_variant c.179C>T p.Ala60Val	Rv2633c		hypothetical protein
NC_000962	3024021	snp	C	A	A:96 C:0	CDS	+	457/693	153/230	synonymous_variant c.457C>A p.Arg153Arg	Rv2711	ideR	iron-dependent repressor and activator IdeR
NC_000962	3083760	snp	C	T	T:88 C:0	CDS	-	544/930	182/309	missense_variant c.544G>A p.Gly182Ser	Rv2776c		oxidoreductase
NC_000962	3180988	snp	C	A	A:82 C:0	CDS	-	775/1215	259/404	missense_variant c.775G>T p.Val259Phe	Rv2869c	rip	zinc metalloprotease
NC_000962	3600576	snp	C	T	T:76 C:0	CDS	+	726/849	242/282	synonymous_variant c.726C>T p.Cys242Cys	Rv3224		iron-regulated short-chain dehydrogenase/reductase
NC_000962	3614982	snp	T	C	C:81 T:0	CDS	-	2622/3147	874/1048	synonymous_variant c.2622A>G p.Leu874Leu	Rv3239c		transmembrane transport protein
NC_000962	4013010	snp	G	A	A:67 G:0	CDS	+	594/1077	198/358	synonymous_variant c.594G>A p.Leu198Leu	Rv3571	kshB	3-ketosteroid-9-alpha-hydroxylase reductase subunit
NC_000962	4115890	snp	G	C	C:95 G:0	CDS	-	5/738	2/245	missense_variant c.5C>G p.Pro2Arg	Rv3674c	nth	endonuclease III
NC_000962	4145737	snp	A	G	G:74 A:0	CDS	-	1155/1278	385/425	synonymous_variant c.1155T>C p.Tyr385Tyr	Rv3703c	etgB	iron(II)-dependent oxidoreductase EgtB
NC_000962	4194501	snp	G	A	A:94 G:0	CDS	-	873/1983	291/660	synonymous_variant c.873C>T p.Phe291Phe	Rv3743c	ctpJ	cation transporter ATPase J
NC_000962	4314645	snp	A	G	G:70 A:0	CDS	+	468/546	156/181	synonymous_variant c.468A>G p.Leu156Leu	Rv3841	bfrB	bacterioferritin BfrB
NC_000962	278681	snp	C	G	G:61 C:1	CDS	+	97/945	33/314	missense_variant c.97C>G p.His33Asp	Rv0233	nrdB	ribonucleoside-diphosphate reductase subunit beta NrdB
NC_000962	305172	snp	G	A	A:100 G:1	CDS	+	2307/2562	769/853	synonymous_variant c.2307G>A p.Ser769Ser	Rv0252	nirB	nitrite reductase large subunit NirB
NC_000962	403980	snp	G	A	A:98 G:0	CDS	-	1862/2649	621/882	missense_variant c.1862C>T p.Ala621Val	Rv0338c		iron-sulfur-binding reductase
NC_000962	404326	snp	T	C	C:94 T:0	CDS	-	1516/2649	506/882	missense_variant c.1516A>G p.Arg506Gly	Rv0338c		iron-sulfur-binding reductase
NC_000962	1307598	snp	C	G	G:77 C:0	CDS	-	629/2025	210/674	missense_variant c.629G>C p.Cys210Ser	Rv1175c	fadH	NADPH dependent 2,4-dienoyl-CoA reductase FadH
NC_000962	1613960	snp	G	T	T:88 G:0	CDS	+	654/1020	218/339	synonymous_variant c.654G>T p.Ala218Ala	Rv1436	gap	glyceraldehyde 3-phosphate dehydrogenase
NC_000962	1666014	snp	G	C	C:72 G:0	CDS	-	33/2832	11/943	synonymous_variant c.33C>G p.Ala11Ala	Rv1475c	acn	iron-regulated aconitate hydratase
NC_000962	3614982	snp	T	C	C:81 T:0	CDS	-	2622/3147	874/1048	synonymous_variant c.2622A>G p.Leu874Leu	Rv3239c		transmembrane transport protein
NC_000962	12980	snp	G	A	A:104 G:0	CDS	+	513/549	171/182	synonymous_variant c.513G>A p.Thr171Thr	Rv0009	ppiA	iron-regulated peptidyl-prolyl cis-trans isomerase PpiA
NC_000962	123454	snp	C	T	T:103 C:1	CDS	+	1138/1515	380/504	stop_gained c.1138C>T p.Gln380*	Rv0104		hypothetical protein
NC_000962	123520	snp	T	C	C:128 T:0	CDS	+	1204/1515	402/504	missense_variant c.1204T>C p.Tyr402His	Rv0104		hypothetical protein
NC_000962	234477	snp	T	G	G:41 T:0	CDS	+	2247/2289	749/762	stop_gained c.2247T>G p.Tyr749*	Rv0197		oxidoreductase
NC_000962	278681	snp	C	G	G:98 C:0	CDS	+	97/945	33/314	missense_variant c.97C>G p.His33Asp	Rv0233	nrdB	ribonucleoside-diphosphate reductase subunit beta NrdB
NC_000962	304923	snp	A	G	G:113 A:0	CDS	+	2058/2562	686/853	synonymous_variant c.2058A>G p.Lys686Lys	Rv0252	nirB	nitrite reductase large subunit NirB
NC_000962	305188	snp	G	T	T:116 G:2	CDS	+	2323/2562	775/853	missense_variant c.2323G>T p.Val775Leu	Rv0252	nirB	nitrite reductase large subunit NirB
NC_000962	403980	snp	G	A	A:117 G:1	CDS	-	1862/2649	621/882	missense_variant c.1862C>T p.Ala621Val	Rv0338c		iron-sulfur-binding reductase
NC_000962	404326	snp	T	C	C:154 T:0	CDS	-	1516/2649	506/882	missense_variant c.1516A>G p.Arg506Gly	Rv0338c		iron-sulfur-binding reductase
NC_000962	1306259	snp	A	G	G:78 A:0	CDS	-	1968/2025	656/674	synonymous_variant c.1968T>C p.Ala656Ala	Rv1175c	fadH	NADPH dependent 2,4-dienoyl-CoA reductase FadH
NC_000962	1307598	snp	C	G	G:84 C:0	CDS	-	629/2025	210/674	missense_variant c.629G>C p.Cys210Ser	Rv1175c	fadH	NADPH dependent 2,4-dienoyl-CoA reductase FadH
NC_000962	2884068	snp	A	C	C:120 A:0	CDS	+	727/993	243/330	missense_variant c.727A>C p.Met243Leu	Rv2564	glnQ	glutamine ABC transporter ATP-binding protein
NC_000962	3024021	snp	C	A	A:90 C:0	CDS	+	457/693	153/230	synonymous_variant c.457C>A p.Arg153Arg	Rv2711	ideR	iron-dependent repressor and activator IdeR
NC_000962	3180988	snp	C	A	A:88 C:0	CDS	-	775/1215	259/404	missense_variant c.775G>T p.Val259Phe	Rv2869c	rip	zinc metalloprotease
NC_000962	3600576	snp	C	T	T:84 C:0	CDS	+	726/849	242/282	synonymous_variant c.726C>T p.Cys242Cys	Rv3224		iron-regulated short-chain dehydrogenase/reductase
NC_000962	3614982	snp	T	C	C:118 T:0	CDS	-	2622/3147	874/1048	synonymous_variant c.2622A>G p.Leu874Leu	Rv3239c		transmembrane transport protein
NC_000962	4115890	snp	G	C	C:117 G:0	CDS	-	5/738	2/245	missense_variant c.5C>G p.Pro2Arg	Rv3674c	nth	endonuclease III
NC_000962	4145737	snp	A	G	G:84 A:0	CDS	-	1155/1278	385/425	synonymous_variant c.1155T>C p.Tyr385Tyr	Rv3703c	etgB	iron(II)-dependent oxidoreductase EgtB
NC_000962	4194501	snp	G	A	A:60 G:0	CDS	-	873/1983	291/660	synonymous_variant c.873C>T p.Phe291Phe	Rv3743c	ctpJ	cation transporter ATPase J
NC_000962	4314645	snp	A	G	G:124 A:0	CDS	+	468/546	156/181	synonymous_variant c.468A>G p.Leu156Leu	Rv3841	bfrB	bacterioferritin BfrB
NC_000962	12935	snp	G	T	T:82 G:1	CDS	+	468/549	156/182	synonymous_variant c.468G>T p.Val156Val	Rv0009	ppiA	iron-regulated peptidyl-prolyl cis-trans isomerase PpiA
NC_000962	123454	snp	C	T	T:78 C:0	CDS	+	1138/1515	380/504	stop_gained c.1138C>T p.Gln380*	Rv0104		hypothetical protein
NC_000962	123520	snp	T	C	C:71 T:0	CDS	+	1204/1515	402/504	missense_variant c.1204T>C p.Tyr402His	Rv0104		hypothetical protein
NC_000962	234477	snp	T	G	G:49 T:0	CDS	+	2247/2289	749/762	stop_gained c.2247T>G p.Tyr749*	Rv0197		oxidoreductase
NC_000962	278681	snp	C	G	G:66 C:0	CDS	+	97/945	33/314	missense_variant c.97C>G p.His33Asp	Rv0233	nrdB	ribonucleoside-diphosphate reductase subunit beta NrdB
NC_000962	304923	snp	A	G	G:69 A:2	CDS	+	2058/2562	686/853	synonymous_variant c.2058A>G p.Lys686Lys	Rv0252	nirB	nitrite reductase large subunit NirB
NC_000962	305188	snp	G	T	T:57 G:0	CDS	+	2323/2562	775/853	missense_variant c.2323G>T p.Val775Leu	Rv0252	nirB	nitrite reductase large subunit NirB
NC_000962	403980	snp	G	A	A:69 G:0	CDS	-	1862/2649	621/882	missense_variant c.1862C>T p.Ala621Val	Rv0338c		iron-sulfur-binding reductase
NC_000962	404326	snp	T	C	C:80 T:0	CDS	-	1516/2649	506/882	missense_variant c.1516A>G p.Arg506Gly	Rv0338c		iron-sulfur-binding reductase
NC_000962	1306259	snp	A	G	G:79 A:0	CDS	-	1968/2025	656/674	synonymous_variant c.1968T>C p.Ala656Ala	Rv1175c	fadH	NADPH dependent 2,4-dienoyl-CoA reductase FadH
NC_000962	1307598	snp	C	G	G:63 C:0	CDS	-	629/2025	210/674	missense_variant c.629G>C p.Cys210Ser	Rv1175c	fadH	NADPH dependent 2,4-dienoyl-CoA reductase FadH
NC_000962	2884068	snp	A	C	C:45 A:0	CDS	+	727/993	243/330	missense_variant c.727A>C p.Met243Leu	Rv2564	glnQ	glutamine ABC transporter ATP-binding protein
NC_000962	3024021	snp	C	A	A:67 C:0	CDS	+	457/693	153/230	synonymous_variant c.457C>A p.Arg153Arg	Rv2711	ideR	iron-dependent repressor and activator IdeR
NC_000962	3180988	snp	C	A	A:53 C:0	CDS	-	775/1215	259/404	missense_variant c.775G>T p.Val259Phe	Rv2869c	rip	zinc metalloprotease
NC_000962	3600576	snp	C	T	T:51 C:0	CDS	+	726/849	242/282	synonymous_variant c.726C>T p.Cys242Cys	Rv3224		iron-regulated short-chain dehydrogenase/reductase
NC_000962	3614982	snp	T	C	C:80 T:0	CDS	-	2622/3147	874/1048	synonymous_variant c.2622A>G p.Leu874Leu	Rv3239c		transmembrane transport protein
NC_000962	3631912	snp	C	G	G:86 C:3	CDS	-	77/1251	26/416	missense_variant c.77G>C p.Arg26Pro	Rv3252c	alkB	transmembrane alkane 1-monooxygenase AlkB
NC_000962	4115890	snp	G	C	C:91 G:0	CDS	-	5/738	2/245	missense_variant c.5C>G p.Pro2Arg	Rv3674c	nth	endonuclease III
NC_000962	4145737	snp	A	G	G:54 A:0	CDS	-	1155/1278	385/425	synonymous_variant c.1155T>C p.Tyr385Tyr	Rv3703c	etgB	iron(II)-dependent oxidoreductase EgtB
NC_000962	4194501	snp	G	A	A:66 G:1	CDS	-	873/1983	291/660	synonymous_variant c.873C>T p.Phe291Phe	Rv3743c	ctpJ	cation transporter ATPase J
NC_000962	4314645	snp	A	G	G:63 A:0	CDS	+	468/546	156/181	synonymous_variant c.468A>G p.Leu156Leu	Rv3841	bfrB	bacterioferritin BfrB
NC_000962	123454	snp	C	T	T:81 C:0	CDS	+	1138/1515	380/504	stop_gained c.1138C>T p.Gln380*	Rv0104		hypothetical protein
NC_000962	123520	snp	T	C	C:76 T:0	CDS	+	1204/1515	402/504	missense_variant c.1204T>C p.Tyr402His	Rv0104		hypothetical protein
NC_000962	234477	snp	T	G	G:50 T:0	CDS	+	2247/2289	749/762	stop_gained c.2247T>G p.Tyr749*	Rv0197		oxidoreductase
NC_000962	278681	snp	C	G	G:50 C:0	CDS	+	97/945	33/314	missense_variant c.97C>G p.His33Asp	Rv0233	nrdB	ribonucleoside-diphosphate reductase subunit beta NrdB
NC_000962	304923	snp	A	G	G:65 A:0	CDS	+	2058/2562	686/853	synonymous_variant c.2058A>G p.Lys686Lys	Rv0252	nirB	nitrite reductase large subunit NirB
NC_000962	305188	snp	G	T	T:74 G:0	CDS	+	2323/2562	775/853	missense_variant c.2323G>T p.Val775Leu	Rv0252	nirB	nitrite reductase large subunit NirB
NC_000962	403980	snp	G	A	A:69 G:0	CDS	-	1862/2649	621/882	missense_variant c.1862C>T p.Ala621Val	Rv0338c		iron-sulfur-binding reductase
NC_000962	404326	snp	T	C	C:65 T:0	CDS	-	1516/2649	506/882	missense_variant c.1516A>G p.Arg506Gly	Rv0338c		iron-sulfur-binding reductase
NC_000962	1306259	snp	A	G	G:74 A:0	CDS	-	1968/2025	656/674	synonymous_variant c.1968T>C p.Ala656Ala	Rv1175c	fadH	NADPH dependent 2,4-dienoyl-CoA reductase FadH
NC_000962	1307598	snp	C	G	G:35 C:0	CDS	-	629/2025	210/674	missense_variant c.629G>C p.Cys210Ser	Rv1175c	fadH	NADPH dependent 2,4-dienoyl-CoA reductase FadH
NC_000962	2884068	snp	A	C	C:60 A:0	CDS	+	727/993	243/330	missense_variant c.727A>C p.Met243Leu	Rv2564	glnQ	glutamine ABC transporter ATP-binding protein
NC_000962	3024021	snp	C	A	A:48 C:0	CDS	+	457/693	153/230	synonymous_variant c.457C>A p.Arg153Arg	Rv2711	ideR	iron-dependent repressor and activator IdeR
NC_000962	3180988	snp	C	A	A:18 C:0	CDS	-	775/1215	259/404	missense_variant c.775G>T p.Val259Phe	Rv2869c	rip	zinc metalloprotease
NC_000962	3600576	snp	C	T	T:46 C:0	CDS	+	726/849	242/282	synonymous_variant c.726C>T p.Cys242Cys	Rv3224		iron-regulated short-chain dehydrogenase/reductase
NC_000962	3614982	snp	T	C	C:65 T:0	CDS	-	2622/3147	874/1048	synonymous_variant c.2622A>G p.Leu874Leu	Rv3239c		transmembrane transport protein
NC_000962	4013010	snp	G	A	A:49 G:0	CDS	+	594/1077	198/358	synonymous_variant c.594G>A p.Leu198Leu	Rv3571	kshB	3-ketosteroid-9-alpha-hydroxylase reductase subunit
NC_000962	4115890	snp	G	C	C:74 G:0	CDS	-	5/738	2/245	missense_variant c.5C>G p.Pro2Arg	Rv3674c	nth	endonuclease III
NC_000962	4145737	snp	A	G	G:46 A:0	CDS	-	1155/1278	385/425	synonymous_variant c.1155T>C p.Tyr385Tyr	Rv3703c	etgB	iron(II)-dependent oxidoreductase EgtB
NC_000962	4176807	snp	A	G	G:39 A:0	CDS	+	1935/3198	645/1065	synonymous_variant c.1935A>G p.Arg645Arg	Rv3728		membrane protein
NC_000962	4194501	snp	G	A	A:52 G:0	CDS	-	873/1983	291/660	synonymous_variant c.873C>T p.Phe291Phe	Rv3743c	ctpJ	cation transporter ATPase J
NC_000962	4314645	snp	A	G	G:41 A:0	CDS	+	468/546	156/181	synonymous_variant c.468A>G p.Leu156Leu	Rv3841	bfrB	bacterioferritin BfrB
NC_000962	234051	snp	G	A	A:210 G:0	CDS	+	1821/2289	607/762	synonymous_variant c.1821G>A p.Pro607Pro	Rv0197		oxidoreductase
NC_000962	234477	snp	T	G	G:75 T:0	CDS	+	2247/2289	749/762	stop_gained c.2247T>G p.Tyr749*	Rv0197		oxidoreductase
NC_000962	278681	snp	C	G	G:186 C:0	CDS	+	97/945	33/314	missense_variant c.97C>G p.His33Asp	Rv0233	nrdB	ribonucleoside-diphosphate reductase subunit beta NrdB
NC_000962	403980	snp	G	A	A:202 G:0	CDS	-	1862/2649	621/882	missense_variant c.1862C>T p.Ala621Val	Rv0338c		iron-sulfur-binding reductase
NC_000962	404326	snp	T	C	C:207 T:0	CDS	-	1516/2649	506/882	missense_variant c.1516A>G p.Arg506Gly	Rv0338c		iron-sulfur-binding reductase
NC_000962	1307598	snp	C	G	G:215 C:0	CDS	-	629/2025	210/674	missense_variant c.629G>C p.Cys210Ser	Rv1175c	fadH	NADPH dependent 2,4-dienoyl-CoA reductase FadH
NC_000962	1613960	snp	G	T	T:212 G:0	CDS	+	654/1020	218/339	synonymous_variant c.654G>T p.Ala218Ala	Rv1436	gap	glyceraldehyde 3-phosphate dehydrogenase
NC_000962	3614982	snp	T	C	C:220 T:0	CDS	-	2622/3147	874/1048	synonymous_variant c.2622A>G p.Leu874Leu	Rv3239c		transmembrane transport protein
NC_000962	4146330	snp	A	G	G:169 A:0	CDS	-	562/1278	188/425	synonymous_variant c.562T>C p.Leu188Leu	Rv3703c	etgB	iron(II)-dependent oxidoreductase EgtB
NC_000962	123454	snp	C	T	T:41 C:0	CDS	+	1138/1515	380/504	stop_gained c.1138C>T p.Gln380*	Rv0104		hypothetical protein
NC_000962	123520	snp	T	C	C:29 T:0	CDS	+	1204/1515	402/504	missense_variant c.1204T>C p.Tyr402His	Rv0104		hypothetical protein
NC_000962	278681	snp	C	G	G:32 C:0	CDS	+	97/945	33/314	missense_variant c.97C>G p.His33Asp	Rv0233	nrdB	ribonucleoside-diphosphate reductase subunit beta NrdB
NC_000962	299027	snp	C	T	T:38 C:0	CDS	-	1777/1941	593/646	missense_variant c.1777G>A p.Gly593Ser	Rv0248c		succinate dehydrogenase flavoprotein subunit
NC_000962	304923	snp	A	G	G:39 A:0	CDS	+	2058/2562	686/853	synonymous_variant c.2058A>G p.Lys686Lys	Rv0252	nirB	nitrite reductase large subunit NirB
NC_000962	305188	snp	G	T	T:42 G:0	CDS	+	2323/2562	775/853	missense_variant c.2323G>T p.Val775Leu	Rv0252	nirB	nitrite reductase large subunit NirB
NC_000962	403980	snp	G	A	A:45 G:0	CDS	-	1862/2649	621/882	missense_variant c.1862C>T p.Ala621Val	Rv0338c		iron-sulfur-binding reductase
NC_000962	404326	snp	T	C	C:44 T:0	CDS	-	1516/2649	506/882	missense_variant c.1516A>G p.Arg506Gly	Rv0338c		iron-sulfur-binding reductase
NC_000962	1306259	snp	A	G	G:24 A:0	CDS	-	1968/2025	656/674	synonymous_variant c.1968T>C p.Ala656Ala	Rv1175c	fadH	NADPH dependent 2,4-dienoyl-CoA reductase FadH
NC_000962	1306390	snp	T	G	G:15 T:0	CDS	-	1837/2025	613/674	synonymous_variant c.1837A>C p.Arg613Arg	Rv1175c	fadH	NADPH dependent 2,4-dienoyl-CoA reductase FadH
NC_000962	2469199	snp	T	C	C:22 T:1	CDS	-	89/357	30/118	missense_variant c.89A>G p.Gln30Arg	Rv2204c		hypothetical protein
NC_000962	2884068	snp	A	C	C:48 A:0	CDS	+	727/993	243/330	missense_variant c.727A>C p.Met243Leu	Rv2564	glnQ	glutamine ABC transporter ATP-binding protein
NC_000962	3024021	snp	C	A	A:24 C:1	CDS	+	457/693	153/230	synonymous_variant c.457C>A p.Arg153Arg	Rv2711	ideR	iron-dependent repressor and activator IdeR
NC_000962	3084195	snp	G	T	T:15 G:0	CDS	-	109/930	37/309	missense_variant c.109C>A p.Pro37Thr	Rv2776c		oxidoreductase
NC_000962	3180988	snp	C	A	A:25 C:0	CDS	-	775/1215	259/404	missense_variant c.775G>T p.Val259Phe	Rv2869c	rip	zinc metalloprotease
NC_000962	3600576	snp	C	T	T:29 C:0	CDS	+	726/849	242/282	synonymous_variant c.726C>T p.Cys242Cys	Rv3224		iron-regulated short-chain dehydrogenase/reductase
NC_000962	3614982	snp	T	C	C:52 T:0	CDS	-	2622/3147	874/1048	synonymous_variant c.2622A>G p.Leu874Leu	Rv3239c		transmembrane transport protein
NC_000962	4041227	snp	G	A	A:35 G:0	CDS	-	93/339	31/112	synonymous_variant c.93C>T p.Thr31Thr	Rv3597c	lsr2	iron-regulated H-NS-like protein
NC_000962	4115890	snp	G	C	C:34 G:0	CDS	-	5/738	2/245	missense_variant c.5C>G p.Pro2Arg	Rv3674c	nth	endonuclease III
NC_000962	4145737	snp	A	G	G:15 A:0	CDS	-	1155/1278	385/425	synonymous_variant c.1155T>C p.Tyr385Tyr	Rv3703c	etgB	iron(II)-dependent oxidoreductase EgtB
NC_000962	4175265	snp	A	C	C:34 A:0	CDS	+	393/3198	131/1065	missense_variant c.393A>C p.Glu131Asp	Rv3728		membrane protein
NC_000962	4314645	snp	A	G	G:30 A:0	CDS	+	468/546	156/181	synonymous_variant c.468A>G p.Leu156Leu	Rv3841	bfrB	bacterioferritin BfrB
NC_000962	123454	snp	C	T	T:37 C:0	CDS	+	1138/1515	380/504	stop_gained c.1138C>T p.Gln380*	Rv0104		hypothetical protein
NC_000962	123520	snp	T	C	C:35 T:0	CDS	+	1204/1515	402/504	missense_variant c.1204T>C p.Tyr402His	Rv0104		hypothetical protein
NC_000962	278681	snp	C	G	G:32 C:0	CDS	+	97/945	33/314	missense_variant c.97C>G p.His33Asp	Rv0233	nrdB	ribonucleoside-diphosphate reductase subunit beta NrdB
NC_000962	304923	snp	A	G	G:52 A:0	CDS	+	2058/2562	686/853	synonymous_variant c.2058A>G p.Lys686Lys	Rv0252	nirB	nitrite reductase large subunit NirB
NC_000962	305188	snp	G	T	T:48 G:0	CDS	+	2323/2562	775/853	missense_variant c.2323G>T p.Val775Leu	Rv0252	nirB	nitrite reductase large subunit NirB
NC_000962	403980	snp	G	A	A:36 G:0	CDS	-	1862/2649	621/882	missense_variant c.1862C>T p.Ala621Val	Rv0338c		iron-sulfur-binding reductase
NC_000962	404326	snp	T	C	C:27 T:0	CDS	-	1516/2649	506/882	missense_variant c.1516A>G p.Arg506Gly	Rv0338c		iron-sulfur-binding reductase
NC_000962	1306259	snp	A	G	G:20 A:0	CDS	-	1968/2025	656/674	synonymous_variant c.1968T>C p.Ala656Ala	Rv1175c	fadH	NADPH dependent 2,4-dienoyl-CoA reductase FadH
NC_000962	1307598	snp	C	G	G:13 C:0	CDS	-	629/2025	210/674	missense_variant c.629G>C p.Cys210Ser	Rv1175c	fadH	NADPH dependent 2,4-dienoyl-CoA reductase FadH
NC_000962	2884068	snp	A	C	C:51 A:1	CDS	+	727/993	243/330	missense_variant c.727A>C p.Met243Leu	Rv2564	glnQ	glutamine ABC transporter ATP-binding protein
NC_000962	2959618	snp	T	C	C:26 T:0	CDS	-	203/486	68/161	missense_variant c.203A>G p.His68Arg	Rv2633c		hypothetical protein
NC_000962	3024021	snp	C	A	A:30 C:0	CDS	+	457/693	153/230	synonymous_variant c.457C>A p.Arg153Arg	Rv2711	ideR	iron-dependent repressor and activator IdeR
NC_000962	3180988	snp	C	A	A:27 C:0	CDS	-	775/1215	259/404	missense_variant c.775G>T p.Val259Phe	Rv2869c	rip	zinc metalloprotease
NC_000962	3600576	snp	C	T	T:35 C:0	CDS	+	726/849	242/282	synonymous_variant c.726C>T p.Cys242Cys	Rv3224		iron-regulated short-chain dehydrogenase/reductase
NC_000962	3614982	snp	T	C	C:52 T:0	CDS	-	2622/3147	874/1048	synonymous_variant c.2622A>G p.Leu874Leu	Rv3239c		transmembrane transport protein
NC_000962	4115890	snp	G	C	C:25 G:0	CDS	-	5/738	2/245	missense_variant c.5C>G p.Pro2Arg	Rv3674c	nth	endonuclease III
NC_000962	4145737	snp	A	G	G:10 A:0	CDS	-	1155/1278	385/425	synonymous_variant c.1155T>C p.Tyr385Tyr	Rv3703c	etgB	iron(II)-dependent oxidoreductase EgtB
NC_000962	4177023	snp	C	G	G:19 C:0	CDS	+	2151/3198	717/1065	synonymous_variant c.2151C>G p.Val717Val	Rv3728		membrane protein
NC_000962	4194501	snp	G	A	A:23 G:0	CDS	-	873/1983	291/660	synonymous_variant c.873C>T p.Phe291Phe	Rv3743c	ctpJ	cation transporter ATPase J
NC_000962	4314645	snp	A	G	G:29 A:0	CDS	+	468/546	156/181	synonymous_variant c.468A>G p.Leu156Leu	Rv3841	bfrB	bacterioferritin BfrB
NC_000962	234477	snp	T	G	G:51 T:1	CDS	+	2247/2289	749/762	stop_gained c.2247T>G p.Tyr749*	Rv0197		oxidoreductase
NC_000962	278681	snp	C	G	G:158 C:0	CDS	+	97/945	33/314	missense_variant c.97C>G p.His33Asp	Rv0233	nrdB	ribonucleoside-diphosphate reductase subunit beta NrdB
NC_000962	403364	snp	G	A	A:87 G:4	CDS	-	2478/2649	826/882	synonymous_variant c.2478C>T p.Pro826Pro	Rv0338c		iron-sulfur-binding reductase
NC_000962	403920	snp	C	T	T:139 C:2	CDS	-	1922/2649	641/882	missense_variant c.1922G>A p.Arg641His	Rv0338c		iron-sulfur-binding reductase
NC_000962	403980	snp	G	A	A:131 G:0	CDS	-	1862/2649	621/882	missense_variant c.1862C>T p.Ala621Val	Rv0338c		iron-sulfur-binding reductase
NC_000962	404326	snp	T	C	C:130 T:0	CDS	-	1516/2649	506/882	missense_variant c.1516A>G p.Arg506Gly	Rv0338c		iron-sulfur-binding reductase
NC_000962	1115715	snp	G	T	T:133 G:1	CDS	+	968/1002	323/333	missense_variant c.968G>T p.Arg323Leu	Rv0998		acetyltransferase Pat
NC_000962	1307598	snp	C	G	G:130 C:0	CDS	-	629/2025	210/674	missense_variant c.629G>C p.Cys210Ser	Rv1175c	fadH	NADPH dependent 2,4-dienoyl-CoA reductase FadH
NC_000962	1613960	snp	G	T	T:144 G:0	CDS	+	654/1020	218/339	synonymous_variant c.654G>T p.Ala218Ala	Rv1436	gap	glyceraldehyde 3-phosphate dehydrogenase
NC_000962	3614982	snp	T	C	C:140 T:0	CDS	-	2622/3147	874/1048	synonymous_variant c.2622A>G p.Leu874Leu	Rv3239c		transmembrane transport protein
NC_000962	234051	snp	G	A	A:323 G:0	CDS	+	1821/2289	607/762	synonymous_variant c.1821G>A p.Pro607Pro	Rv0197		oxidoreductase
NC_000962	234477	snp	T	G	G:77 T:1	CDS	+	2247/2289	749/762	stop_gained c.2247T>G p.Tyr749*	Rv0197		oxidoreductase
NC_000962	278681	snp	C	G	G:298 C:1	CDS	+	97/945	33/314	missense_variant c.97C>G p.His33Asp	Rv0233	nrdB	ribonucleoside-diphosphate reductase subunit beta NrdB
NC_000962	403980	snp	G	A	A:331 G:1	CDS	-	1862/2649	621/882	missense_variant c.1862C>T p.Ala621Val	Rv0338c		iron-sulfur-binding reductase
NC_000962	404326	snp	T	C	C:391 T:0	CDS	-	1516/2649	506/882	missense_variant c.1516A>G p.Arg506Gly	Rv0338c		iron-sulfur-binding reductase
NC_000962	1307598	snp	C	G	G:206 C:1	CDS	-	629/2025	210/674	missense_variant c.629G>C p.Cys210Ser	Rv1175c	fadH	NADPH dependent 2,4-dienoyl-CoA reductase FadH
NC_000962	1613960	snp	G	T	T:390 G:3	CDS	+	654/1020	218/339	synonymous_variant c.654G>T p.Ala218Ala	Rv1436	gap	glyceraldehyde 3-phosphate dehydrogenase
NC_000962	3614982	snp	T	C	C:413 T:0	CDS	-	2622/3147	874/1048	synonymous_variant c.2622A>G p.Leu874Leu	Rv3239c		transmembrane transport protein
NC_000962	4146330	snp	A	G	G:228 A:1	CDS	-	562/1278	188/425	synonymous_variant c.562T>C p.Leu188Leu	Rv3703c	etgB	iron(II)-dependent oxidoreductase EgtB
NC_000962	123454	snp	C	T	T:32 C:0	CDS	+	1138/1515	380/504	stop_gained c.1138C>T p.Gln380*	Rv0104		hypothetical protein
NC_000962	123520	snp	T	C	C:19 T:0	CDS	+	1204/1515	402/504	missense_variant c.1204T>C p.Tyr402His	Rv0104		hypothetical protein
NC_000962	234477	snp	T	G	G:12 T:0	CDS	+	2247/2289	749/762	stop_gained c.2247T>G p.Tyr749*	Rv0197		oxidoreductase
NC_000962	278681	snp	C	G	G:35 C:0	CDS	+	97/945	33/314	missense_variant c.97C>G p.His33Asp	Rv0233	nrdB	ribonucleoside-diphosphate reductase subunit beta NrdB
NC_000962	304923	snp	A	G	G:36 A:0	CDS	+	2058/2562	686/853	synonymous_variant c.2058A>G p.Lys686Lys	Rv0252	nirB	nitrite reductase large subunit NirB
NC_000962	305188	snp	G	T	T:42 G:1	CDS	+	2323/2562	775/853	missense_variant c.2323G>T p.Val775Leu	Rv0252	nirB	nitrite reductase large subunit NirB
NC_000962	403980	snp	G	A	A:50 G:0	CDS	-	1862/2649	621/882	missense_variant c.1862C>T p.Ala621Val	Rv0338c		iron-sulfur-binding reductase
NC_000962	404326	snp	T	C	C:29 T:0	CDS	-	1516/2649	506/882	missense_variant c.1516A>G p.Arg506Gly	Rv0338c		iron-sulfur-binding reductase
NC_000962	1306259	snp	A	G	G:18 A:0	CDS	-	1968/2025	656/674	synonymous_variant c.1968T>C p.Ala656Ala	Rv1175c	fadH	NADPH dependent 2,4-dienoyl-CoA reductase FadH
NC_000962	1307598	snp	C	G	G:22 C:0	CDS	-	629/2025	210/674	missense_variant c.629G>C p.Cys210Ser	Rv1175c	fadH	NADPH dependent 2,4-dienoyl-CoA reductase FadH
NC_000962	1663845	snp	C	T	T:32 C:0	CDS	-	2202/2832	734/943	synonymous_variant c.2202G>A p.Ala734Ala	Rv1475c	acn	iron-regulated aconitate hydratase
NC_000962	2884068	snp	A	C	C:51 A:0	CDS	+	727/993	243/330	missense_variant c.727A>C p.Met243Leu	Rv2564	glnQ	glutamine ABC transporter ATP-binding protein
NC_000962	3024021	snp	C	A	A:28 C:0	CDS	+	457/693	153/230	synonymous_variant c.457C>A p.Arg153Arg	Rv2711	ideR	iron-dependent repressor and activator IdeR
NC_000962	3180988	snp	C	A	A:26 C:1	CDS	-	775/1215	259/404	missense_variant c.775G>T p.Val259Phe	Rv2869c	rip	zinc metalloprotease
NC_000962	3600576	snp	C	T	T:40 C:0	CDS	+	726/849	242/282	synonymous_variant c.726C>T p.Cys242Cys	Rv3224		iron-regulated short-chain dehydrogenase/reductase
NC_000962	3614982	snp	T	C	C:54 T:0	CDS	-	2622/3147	874/1048	synonymous_variant c.2622A>G p.Leu874Leu	Rv3239c		transmembrane transport protein
NC_000962	3631556	snp	C	A	A:37 C:1	CDS	-	433/1251	145/416	missense_variant c.433G>T p.Val145Leu	Rv3252c	alkB	transmembrane alkane 1-monooxygenase AlkB
NC_000962	4115890	snp	G	C	C:21 G:0	CDS	-	5/738	2/245	missense_variant c.5C>G p.Pro2Arg	Rv3674c	nth	endonuclease III
NC_000962	4145737	snp	A	G	G:12 A:0	CDS	-	1155/1278	385/425	synonymous_variant c.1155T>C p.Tyr385Tyr	Rv3703c	etgB	iron(II)-dependent oxidoreductase EgtB
NC_000962	4194501	snp	G	A	A:30 G:0	CDS	-	873/1983	291/660	synonymous_variant c.873C>T p.Phe291Phe	Rv3743c	ctpJ	cation transporter ATPase J
NC_000962	4314645	snp	A	G	G:30 A:0	CDS	+	468/546	156/181	synonymous_variant c.468A>G p.Leu156Leu	Rv3841	bfrB	bacterioferritin BfrB
NC_000962	77469	snp	C	T	T:115 C:5	CDS	-	154/1386	52/461	missense_variant c.154G>A p.Gly52Ser	Rv0069c	sdaA	L-serine dehydratase
NC_000962	123511	snp	C	T	T:109 C:3	CDS	+	1195/1515	399/504	missense_variant c.1195C>T p.Arg399Cys	Rv0104		hypothetical protein
NC_000962	123520	snp	T	C	C:114 T:1	CDS	+	1204/1515	402/504	missense_variant c.1204T>C p.Tyr402His	Rv0104		hypothetical protein
NC_000962	233358	snp	A	C	C:102 A:5	CDS	+	1128/2289	376/762	synonymous_variant c.1128A>C p.Val376Val	Rv0197		oxidoreductase
NC_000962	233364	snp	G	C	C:109 G:4	CDS	+	1134/2289	378/762	missense_variant c.1134G>C p.Arg378Ser	Rv0197		oxidoreductase
NC_000962	234477	snp	T	G	G:19 T:0	CDS	+	2247/2289	749/762	stop_gained c.2247T>G p.Tyr749*	Rv0197		oxidoreductase
NC_000962	252117	snp	G	A	A:115 G:9	CDS	+	336/1821	112/606	missense_variant c.336G>A p.Met112Ile	Rv0211	pckA	phosphoenolpyruvate carboxykinase
NC_000962	278681	snp	C	G	G:99 C:0	CDS	+	97/945	33/314	missense_variant c.97C>G p.His33Asp	Rv0233	nrdB	ribonucleoside-diphosphate reductase subunit beta NrdB
NC_000962	304923	snp	A	G	G:112 A:1	CDS	+	2058/2562	686/853	synonymous_variant c.2058A>G p.Lys686Lys	Rv0252	nirB	nitrite reductase large subunit NirB
NC_000962	344288	snp	C	G	G:99 C:2	CDS	+	267/1617	89/538	synonymous_variant c.267C>G p.Ser89Ser	Rv0283	eccB3	ESX-3 secretion system protein EccB3
NC_000962	403980	snp	G	A	A:109 G:0	CDS	-	1862/2649	621/882	missense_variant c.1862C>T p.Ala621Val	Rv0338c		iron-sulfur-binding reductase
NC_000962	404326	snp	T	C	C:110 T:0	CDS	-	1516/2649	506/882	missense_variant c.1516A>G p.Arg506Gly	Rv0338c		iron-sulfur-binding reductase
NC_000962	1306259	snp	A	G	G:101 A:3	CDS	-	1968/2025	656/674	synonymous_variant c.1968T>C p.Ala656Ala	Rv1175c	fadH	NADPH dependent 2,4-dienoyl-CoA reductase FadH
NC_000962	1307598	snp	C	G	G:109 C:0	CDS	-	629/2025	210/674	missense_variant c.629G>C p.Cys210Ser	Rv1175c	fadH	NADPH dependent 2,4-dienoyl-CoA reductase FadH
NC_000962	1514010	snp	G	T	T:50 G:2	CDS	+	964/2580	322/859	missense_variant c.964G>T p.Val322Phe	Rv1348	irtA	iron ABC transporter ATP-binding protein/permease IrtA
NC_000962	1658535	snp	G	T	T:50 G:5	CDS	+	1573/1974	525/657	missense_variant c.1573G>T p.Val525Phe	Rv1469	ctpD	cobalt/nickel-exporting P-type ATPase
NC_000962	3180988	snp	C	A	A:76 C:1	CDS	-	775/1215	259/404	missense_variant c.775G>T p.Val259Phe	Rv2869c	rip	zinc metalloprotease
NC_000962	3521044	snp	A	G	G:64 A:4	CDS	+	538/636	180/211	missense_variant c.538A>G p.Thr180Ala	Rv3153	nuoI	NADH-quinone oxidoreductase subunit I
NC_000962	3614982	snp	T	C	C:97 T:0	CDS	-	2622/3147	874/1048	synonymous_variant c.2622A>G p.Leu874Leu	Rv3239c		transmembrane transport protein
NC_000962	3631117	snp	A	C	C:156 A:7	CDS	-	872/1251	291/416	missense_variant c.872T>G p.Leu291Arg	Rv3252c	alkB	transmembrane alkane 1-monooxygenase AlkB
NC_000962	4009621	snp	G	A	A:83 G:4	CDS	-	579/903	193/300	synonymous_variant c.579C>T p.Phe193Phe	Rv3568c	hsaC	extradiol dioxygenase
NC_000962	4013076	snp	G	A	A:56 G:2	CDS	+	660/1077	220/358	synonymous_variant c.660G>A p.Gly220Gly	Rv3571	kshB	3-ketosteroid-9-alpha-hydroxylase reductase subunit
NC_000962	4145737	snp	A	G	G:71 A:2	CDS	-	1155/1278	385/425	synonymous_variant c.1155T>C p.Tyr385Tyr	Rv3703c	etgB	iron(II)-dependent oxidoreductase EgtB
NC_000962	4174986	snp	C	T	T:134 C:4	CDS	+	114/3198	38/1065	synonymous_variant c.114C>T p.Ser38Ser	Rv3728		membrane protein
NC_000962	4176694	snp	G	A	A:80 G:8	CDS	+	1822/3198	608/1065	missense_variant c.1822G>A p.Ala608Thr	Rv3728		membrane protein
NC_000962	4176914	snp	G	T	T:80 G:2	CDS	+	2042/3198	681/1065	missense_variant c.2042G>T p.Cys681Phe	Rv3728		membrane protein
NC_000962	4314645	snp	A	G	G:110 A:2	CDS	+	468/546	156/181	synonymous_variant c.468A>G p.Leu156Leu	Rv3841	bfrB	bacterioferritin BfrB
NC_000962	123454	snp	C	T	T:37 C:0	CDS	+	1138/1515	380/504	stop_gained c.1138C>T p.Gln380*	Rv0104		hypothetical protein
NC_000962	123520	snp	T	C	C:28 T:0	CDS	+	1204/1515	402/504	missense_variant c.1204T>C p.Tyr402His	Rv0104		hypothetical protein
NC_000962	278681	snp	C	G	G:43 C:0	CDS	+	97/945	33/314	missense_variant c.97C>G p.His33Asp	Rv0233	nrdB	ribonucleoside-diphosphate reductase subunit beta NrdB
NC_000962	304923	snp	A	G	G:52 A:0	CDS	+	2058/2562	686/853	synonymous_variant c.2058A>G p.Lys686Lys	Rv0252	nirB	nitrite reductase large subunit NirB
NC_000962	305188	snp	G	T	T:47 G:0	CDS	+	2323/2562	775/853	missense_variant c.2323G>T p.Val775Leu	Rv0252	nirB	nitrite reductase large subunit NirB
NC_000962	403980	snp	G	A	A:53 G:0	CDS	-	1862/2649	621/882	missense_variant c.1862C>T p.Ala621Val	Rv0338c		iron-sulfur-binding reductase
NC_000962	404326	snp	T	C	C:36 T:0	CDS	-	1516/2649	506/882	missense_variant c.1516A>G p.Arg506Gly	Rv0338c		iron-sulfur-binding reductase
NC_000962	1306259	snp	A	G	G:20 A:0	CDS	-	1968/2025	656/674	synonymous_variant c.1968T>C p.Ala656Ala	Rv1175c	fadH	NADPH dependent 2,4-dienoyl-CoA reductase FadH
NC_000962	1307598	snp	C	G	G:15 C:0	CDS	-	629/2025	210/674	missense_variant c.629G>C p.Cys210Ser	Rv1175c	fadH	NADPH dependent 2,4-dienoyl-CoA reductase FadH
NC_000962	2884068	snp	A	C	C:55 A:1	CDS	+	727/993	243/330	missense_variant c.727A>C p.Met243Leu	Rv2564	glnQ	glutamine ABC transporter ATP-binding protein
NC_000962	3024021	snp	C	A	A:26 C:0	CDS	+	457/693	153/230	synonymous_variant c.457C>A p.Arg153Arg	Rv2711	ideR	iron-dependent repressor and activator IdeR
NC_000962	3180988	snp	C	A	A:29 C:0	CDS	-	775/1215	259/404	missense_variant c.775G>T p.Val259Phe	Rv2869c	rip	zinc metalloprotease
NC_000962	3600576	snp	C	T	T:56 C:0	CDS	+	726/849	242/282	synonymous_variant c.726C>T p.Cys242Cys	Rv3224		iron-regulated short-chain dehydrogenase/reductase
NC_000962	3614982	snp	T	C	C:56 T:0	CDS	-	2622/3147	874/1048	synonymous_variant c.2622A>G p.Leu874Leu	Rv3239c		transmembrane transport protein
NC_000962	4115256	snp	G	C	C:62 G:1	CDS	-	639/738	213/245	missense_variant c.639C>G p.Asp213Glu	Rv3674c	nth	endonuclease III
NC_000962	4115890	snp	G	C	C:25 G:0	CDS	-	5/738	2/245	missense_variant c.5C>G p.Pro2Arg	Rv3674c	nth	endonuclease III
NC_000962	4194501	snp	G	A	A:29 G:0	CDS	-	873/1983	291/660	synonymous_variant c.873C>T p.Phe291Phe	Rv3743c	ctpJ	cation transporter ATPase J
NC_000962	4314645	snp	A	G	G:36 A:0	CDS	+	468/546	156/181	synonymous_variant c.468A>G p.Leu156Leu	Rv3841	bfrB	bacterioferritin BfrB
NC_000962	232574	snp	G	T	T:95 G:0	CDS	+	344/2289	115/762	missense_variant c.344G>T p.Gly115Val	Rv0197		oxidoreductase
NC_000962	234477	snp	T	G	G:29 T:0	CDS	+	2247/2289	749/762	stop_gained c.2247T>G p.Tyr749*	Rv0197		oxidoreductase
NC_000962	278681	snp	C	G	G:130 C:0	CDS	+	97/945	33/314	missense_variant c.97C>G p.His33Asp	Rv0233	nrdB	ribonucleoside-diphosphate reductase subunit beta NrdB
NC_000962	304923	snp	A	G	G:187 A:0	CDS	+	2058/2562	686/853	synonymous_variant c.2058A>G p.Lys686Lys	Rv0252	nirB	nitrite reductase large subunit NirB
NC_000962	316684	snp	C	T	T:177 C:0	CDS	-	820/993	274/330	missense_variant c.820G>A p.Glu274Lys	Rv0265c		iron ABC transporter substrate-binding lipoprotein
NC_000962	403980	snp	G	A	A:241 G:0	CDS	-	1862/2649	621/882	missense_variant c.1862C>T p.Ala621Val	Rv0338c		iron-sulfur-binding reductase
NC_000962	404326	snp	T	C	C:248 T:0	CDS	-	1516/2649	506/882	missense_variant c.1516A>G p.Arg506Gly	Rv0338c		iron-sulfur-binding reductase
NC_000962	1306259	snp	A	G	G:120 A:0	CDS	-	1968/2025	656/674	synonymous_variant c.1968T>C p.Ala656Ala	Rv1175c	fadH	NADPH dependent 2,4-dienoyl-CoA reductase FadH
NC_000962	1307598	snp	C	G	G:152 C:0	CDS	-	629/2025	210/674	missense_variant c.629G>C p.Cys210Ser	Rv1175c	fadH	NADPH dependent 2,4-dienoyl-CoA reductase FadH
NC_000962	1514039	snp	C	T	T:82 C:0	CDS	+	993/2580	331/859	synonymous_variant c.993C>T p.Phe331Phe	Rv1348	irtA	iron ABC transporter ATP-binding protein/permease IrtA
NC_000962	2189960	snp	T	C	C:131 T:0	CDS	+	1465/2520	489/839	missense_variant c.1465T>C p.Phe489Leu	Rv1937		oxygenase
NC_000962	2190365	snp	G	A	A:189 G:0	CDS	+	1870/2520	624/839	missense_variant c.1870G>A p.Ala624Thr	Rv1937		oxygenase
NC_000962	3023621	snp	G	A	A:126 G:0	CDS	+	57/693	19/230	synonymous_variant c.57G>A p.Glu19Glu	Rv2711	ideR	iron-dependent repressor and activator IdeR
NC_000962	3614982	snp	T	C	C:176 T:0	CDS	-	2622/3147	874/1048	synonymous_variant c.2622A>G p.Leu874Leu	Rv3239c		transmembrane transport protein
NC_000962	3616990	snp	G	A	A:99 G:0	CDS	-	614/3147	205/1048	missense_variant c.614C>T p.Ala205Val	Rv3239c		transmembrane transport protein
NC_000962	3630692	snp	G	A	A:136 G:0	CDS	-	47/168	16/55	missense_variant c.47C>T p.Ala16Val	Rv3251c	rubA	rubredoxin RubA
NC_000962	4146314	snp	G	T	T:158 G:0	CDS	-	578/1278	193/425	missense_variant c.578C>A p.Pro193Gln	Rv3703c	etgB	iron(II)-dependent oxidoreductase EgtB
NC_000962	4314645	snp	A	G	G:159 A:0	CDS	+	468/546	156/181	synonymous_variant c.468A>G p.Leu156Leu	Rv3841	bfrB	bacterioferritin BfrB
NC_000962	234477	snp	T	G	G:66 T:0	CDS	+	2247/2289	749/762	stop_gained c.2247T>G p.Tyr749*	Rv0197		oxidoreductase
NC_000962	278681	snp	C	G	G:115 C:0	CDS	+	97/945	33/314	missense_variant c.97C>G p.His33Asp	Rv0233	nrdB	ribonucleoside-diphosphate reductase subunit beta NrdB
NC_000962	304553	snp	A	G	G:147 A:1	CDS	+	1688/2562	563/853	missense_variant c.1688A>G p.Asp563Gly	Rv0252	nirB	nitrite reductase large subunit NirB
NC_000962	403980	snp	G	A	A:182 G:0	CDS	-	1862/2649	621/882	missense_variant c.1862C>T p.Ala621Val	Rv0338c		iron-sulfur-binding reductase
NC_000962	77469	snp	C	T	T:162 C:0	CDS	-	154/1386	52/461	missense_variant c.154G>A p.Gly52Ser	Rv0069c	sdaA	L-serine dehydratase
NC_000962	123511	snp	C	T	T:134 C:0	CDS	+	1195/1515	399/504	missense_variant c.1195C>T p.Arg399Cys	Rv0104		hypothetical protein
NC_000962	123520	snp	T	C	C:167 T:0	CDS	+	1204/1515	402/504	missense_variant c.1204T>C p.Tyr402His	Rv0104		hypothetical protein
NC_000962	233358	snp	A	C	C:127 A:0	CDS	+	1128/2289	376/762	synonymous_variant c.1128A>C p.Val376Val	Rv0197		oxidoreductase
NC_000962	233364	snp	G	C	C:123 G:1	CDS	+	1134/2289	378/762	missense_variant c.1134G>C p.Arg378Ser	Rv0197		oxidoreductase
NC_000962	234477	snp	T	G	G:103 T:0	CDS	+	2247/2289	749/762	stop_gained c.2247T>G p.Tyr749*	Rv0197		oxidoreductase
NC_000962	252117	snp	G	A	A:150 G:0	CDS	+	336/1821	112/606	missense_variant c.336G>A p.Met112Ile	Rv0211	pckA	phosphoenolpyruvate carboxykinase
NC_000962	278681	snp	C	G	G:146 C:0	CDS	+	97/945	33/314	missense_variant c.97C>G p.His33Asp	Rv0233	nrdB	ribonucleoside-diphosphate reductase subunit beta NrdB
NC_000962	304923	snp	A	G	G:186 A:0	CDS	+	2058/2562	686/853	synonymous_variant c.2058A>G p.Lys686Lys	Rv0252	nirB	nitrite reductase large subunit NirB
NC_000962	344288	snp	C	G	G:107 C:16	CDS	+	267/1617	89/538	synonymous_variant c.267C>G p.Ser89Ser	Rv0283	eccB3	ESX-3 secretion system protein EccB3
NC_000962	403980	snp	G	A	A:143 G:0	CDS	-	1862/2649	621/882	missense_variant c.1862C>T p.Ala621Val	Rv0338c		iron-sulfur-binding reductase
NC_000962	404326	snp	T	C	C:184 T:1	CDS	-	1516/2649	506/882	missense_variant c.1516A>G p.Arg506Gly	Rv0338c		iron-sulfur-binding reductase
NC_000962	1306259	snp	A	G	G:99 A:0	CDS	-	1968/2025	656/674	synonymous_variant c.1968T>C p.Ala656Ala	Rv1175c	fadH	NADPH dependent 2,4-dienoyl-CoA reductase FadH
NC_000962	1307598	snp	C	G	G:132 C:0	CDS	-	629/2025	210/674	missense_variant c.629G>C p.Cys210Ser	Rv1175c	fadH	NADPH dependent 2,4-dienoyl-CoA reductase FadH
NC_000962	1514010	snp	G	T	T:122 G:1	CDS	+	964/2580	322/859	missense_variant c.964G>T p.Val322Phe	Rv1348	irtA	iron ABC transporter ATP-binding protein/permease IrtA
NC_000962	1658535	snp	G	T	T:126 G:1	CDS	+	1573/1974	525/657	missense_variant c.1573G>T p.Val525Phe	Rv1469	ctpD	cobalt/nickel-exporting P-type ATPase
NC_000962	3180988	snp	C	A	A:154 C:0	CDS	-	775/1215	259/404	missense_variant c.775G>T p.Val259Phe	Rv2869c	rip	zinc metalloprotease
NC_000962	3521044	snp	A	G	G:64 A:1	CDS	+	538/636	180/211	missense_variant c.538A>G p.Thr180Ala	Rv3153	nuoI	NADH-quinone oxidoreductase subunit I
NC_000962	3614982	snp	T	C	C:159 T:0	CDS	-	2622/3147	874/1048	synonymous_variant c.2622A>G p.Leu874Leu	Rv3239c		transmembrane transport protein
NC_000962	4013076	snp	G	A	A:156 G:0	CDS	+	660/1077	220/358	synonymous_variant c.660G>A p.Gly220Gly	Rv3571	kshB	3-ketosteroid-9-alpha-hydroxylase reductase subunit
NC_000962	4145737	snp	A	G	G:118 A:0	CDS	-	1155/1278	385/425	synonymous_variant c.1155T>C p.Tyr385Tyr	Rv3703c	etgB	iron(II)-dependent oxidoreductase EgtB
NC_000962	4174986	snp	C	T	T:138 C:0	CDS	+	114/3198	38/1065	synonymous_variant c.114C>T p.Ser38Ser	Rv3728		membrane protein
NC_000962	4176694	snp	G	A	A:172 G:0	CDS	+	1822/3198	608/1065	missense_variant c.1822G>A p.Ala608Thr	Rv3728		membrane protein
NC_000962	4176914	snp	G	T	T:150 G:0	CDS	+	2042/3198	681/1065	missense_variant c.2042G>T p.Cys681Phe	Rv3728		membrane protein
NC_000962	4194324	snp	G	A	A:138 G:0	CDS	-	1050/1983	350/660	synonymous_variant c.1050C>T p.Pro350Pro	Rv3743c	ctpJ	cation transporter ATPase J
NC_000962	4314645	snp	A	G	G:185 A:1	CDS	+	468/546	156/181	synonymous_variant c.468A>G p.Leu156Leu	Rv3841	bfrB	bacterioferritin BfrB
NC_000962	81747	snp	C	T	T:174 C:1	CDS	+	72/993	24/330	synonymous_variant c.72C>T p.Asn24Asn	Rv0073		glutamine ABC transporter ATP-binding protein
NC_000962	234477	snp	T	G	G:88 T:0	CDS	+	2247/2289	749/762	stop_gained c.2247T>G p.Tyr749*	Rv0197		oxidoreductase
NC_000962	278681	snp	C	G	G:167 C:0	CDS	+	97/945	33/314	missense_variant c.97C>G p.His33Asp	Rv0233	nrdB	ribonucleoside-diphosphate reductase subunit beta NrdB
NC_000962	304923	snp	A	G	G:218 A:0	CDS	+	2058/2562	686/853	synonymous_variant c.2058A>G p.Lys686Lys	Rv0252	nirB	nitrite reductase large subunit NirB
NC_000962	344699	snp	C	G	G:142 C:0	CDS	+	678/1617	226/538	synonymous_variant c.678C>G p.Ala226Ala	Rv0283	eccB3	ESX-3 secretion system protein EccB3
NC_000962	403980	snp	G	A	A:176 G:0	CDS	-	1862/2649	621/882	missense_variant c.1862C>T p.Ala621Val	Rv0338c		iron-sulfur-binding reductase
NC_000962	404326	snp	T	C	C:202 T:0	CDS	-	1516/2649	506/882	missense_variant c.1516A>G p.Arg506Gly	Rv0338c		iron-sulfur-binding reductase
NC_000962	1306259	snp	A	G	G:101 A:0	CDS	-	1968/2025	656/674	synonymous_variant c.1968T>C p.Ala656Ala	Rv1175c	fadH	NADPH dependent 2,4-dienoyl-CoA reductase FadH
NC_000962	1307598	snp	C	G	G:111 C:0	CDS	-	629/2025	210/674	missense_variant c.629G>C p.Cys210Ser	Rv1175c	fadH	NADPH dependent 2,4-dienoyl-CoA reductase FadH
NC_000962	1308134	snp	T	G	G:71 T:0	CDS	-	93/2025	31/674	synonymous_variant c.93A>C p.Gly31Gly	Rv1175c	fadH	NADPH dependent 2,4-dienoyl-CoA reductase FadH
NC_000962	3614982	snp	T	C	C:184 T:0	CDS	-	2622/3147	874/1048	synonymous_variant c.2622A>G p.Leu874Leu	Rv3239c		transmembrane transport protein
NC_000962	4146314	snp	G	T	T:129 G:1	CDS	-	578/1278	193/425	missense_variant c.578C>A p.Pro193Gln	Rv3703c	etgB	iron(II)-dependent oxidoreductase EgtB
NC_000962	4175124	snp	C	A	A:217 C:0	CDS	+	252/3198	84/1065	synonymous_variant c.252C>A p.Ala84Ala	Rv3728		membrane protein
NC_000962	4178067	snp	C	T	T:179 C:0	CDS	+	3195/3198	1065/1065	synonymous_variant c.3195C>T p.Gly1065Gly	Rv3728		membrane protein
NC_000962	4314645	snp	A	G	G:171 A:0	CDS	+	468/546	156/181	synonymous_variant c.468A>G p.Leu156Leu	Rv3841	bfrB	bacterioferritin BfrB
NC_000962	81963	snp	G	A	A:177 G:0	CDS	+	288/993	96/330	synonymous_variant c.288G>A p.Leu96Leu	Rv0073		glutamine ABC transporter ATP-binding protein
NC_000962	234477	snp	T	G	G:58 T:1	CDS	+	2247/2289	749/762	stop_gained c.2247T>G p.Tyr749*	Rv0197		oxidoreductase
NC_000962	278681	snp	C	G	G:177 C:0	CDS	+	97/945	33/314	missense_variant c.97C>G p.His33Asp	Rv0233	nrdB	ribonucleoside-diphosphate reductase subunit beta NrdB
NC_000962	304923	snp	A	G	G:129 A:0	CDS	+	2058/2562	686/853	synonymous_variant c.2058A>G p.Lys686Lys	Rv0252	nirB	nitrite reductase large subunit NirB
NC_000962	403980	snp	G	A	A:228 G:0	CDS	-	1862/2649	621/882	missense_variant c.1862C>T p.Ala621Val	Rv0338c		iron-sulfur-binding reductase
NC_000962	404326	snp	T	C	C:180 T:0	CDS	-	1516/2649	506/882	missense_variant c.1516A>G p.Arg506Gly	Rv0338c		iron-sulfur-binding reductase
NC_000962	1306259	snp	A	G	G:196 A:0	CDS	-	1968/2025	656/674	synonymous_variant c.1968T>C p.Ala656Ala	Rv1175c	fadH	NADPH dependent 2,4-dienoyl-CoA reductase FadH
NC_000962	1307598	snp	C	G	G:106 C:0	CDS	-	629/2025	210/674	missense_variant c.629G>C p.Cys210Ser	Rv1175c	fadH	NADPH dependent 2,4-dienoyl-CoA reductase FadH
NC_000962	1759904	snp	C	T	T:168 C:0	CDS	+	470/744	157/247	missense_variant c.470C>T p.Ser157Leu	Rv1553	frdB	fumarate reductase iron-sulfur subunit
NC_000962	3343461	snp	G	C	C:123 G:2	CDS	-	360/645	120/214	synonymous_variant c.360C>G p.Ala120Ala	Rv2986c	hupB	DNA-binding protein HU
NC_000962	3614982	snp	T	C	C:239 T:0	CDS	-	2622/3147	874/1048	synonymous_variant c.2622A>G p.Leu874Leu	Rv3239c		transmembrane transport protein
NC_000962	4146314	snp	G	T	T:137 G:1	CDS	-	578/1278	193/425	missense_variant c.578C>A p.Pro193Gln	Rv3703c	etgB	iron(II)-dependent oxidoreductase EgtB
NC_000962	4314645	snp	A	G	G:191 A:0	CDS	+	468/546	156/181	synonymous_variant c.468A>G p.Leu156Leu	Rv3841	bfrB	bacterioferritin BfrB
NC_000962	123454	snp	C	T	T:46 C:0	CDS	+	1138/1515	380/504	stop_gained c.1138C>T p.Gln380*	Rv0104		hypothetical protein
NC_000962	123520	snp	T	C	C:41 T:0	CDS	+	1204/1515	402/504	missense_variant c.1204T>C p.Tyr402His	Rv0104		hypothetical protein
NC_000962	233114	snp	G	T	T:42 G:0	CDS	+	884/2289	295/762	missense_variant c.884G>T p.Gly295Val	Rv0197		oxidoreductase
NC_000962	234477	snp	T	G	G:10 T:0	CDS	+	2247/2289	749/762	stop_gained c.2247T>G p.Tyr749*	Rv0197		oxidoreductase
NC_000962	278681	snp	C	G	G:43 C:0	CDS	+	97/945	33/314	missense_variant c.97C>G p.His33Asp	Rv0233	nrdB	ribonucleoside-diphosphate reductase subunit beta NrdB
NC_000962	304923	snp	A	G	G:49 A:0	CDS	+	2058/2562	686/853	synonymous_variant c.2058A>G p.Lys686Lys	Rv0252	nirB	nitrite reductase large subunit NirB
NC_000962	305188	snp	G	T	T:68 G:0	CDS	+	2323/2562	775/853	missense_variant c.2323G>T p.Val775Leu	Rv0252	nirB	nitrite reductase large subunit NirB
NC_000962	403980	snp	G	A	A:63 G:0	CDS	-	1862/2649	621/882	missense_variant c.1862C>T p.Ala621Val	Rv0338c		iron-sulfur-binding reductase
NC_000962	404326	snp	T	C	C:38 T:0	CDS	-	1516/2649	506/882	missense_variant c.1516A>G p.Arg506Gly	Rv0338c		iron-sulfur-binding reductase
NC_000962	1306259	snp	A	G	G:23 A:0	CDS	-	1968/2025	656/674	synonymous_variant c.1968T>C p.Ala656Ala	Rv1175c	fadH	NADPH dependent 2,4-dienoyl-CoA reductase FadH
NC_000962	1307598	snp	C	G	G:27 C:0	CDS	-	629/2025	210/674	missense_variant c.629G>C p.Cys210Ser	Rv1175c	fadH	NADPH dependent 2,4-dienoyl-CoA reductase FadH
NC_000962	2884068	snp	A	C	C:75 A:0	CDS	+	727/993	243/330	missense_variant c.727A>C p.Met243Leu	Rv2564	glnQ	glutamine ABC transporter ATP-binding protein
NC_000962	3024021	snp	C	A	A:32 C:0	CDS	+	457/693	153/230	synonymous_variant c.457C>A p.Arg153Arg	Rv2711	ideR	iron-dependent repressor and activator IdeR
NC_000962	3180988	snp	C	A	A:39 C:0	CDS	-	775/1215	259/404	missense_variant c.775G>T p.Val259Phe	Rv2869c	rip	zinc metalloprotease
NC_000962	3600576	snp	C	T	T:64 C:0	CDS	+	726/849	242/282	synonymous_variant c.726C>T p.Cys242Cys	Rv3224		iron-regulated short-chain dehydrogenase/reductase
NC_000962	3614982	snp	T	C	C:89 T:0	CDS	-	2622/3147	874/1048	synonymous_variant c.2622A>G p.Leu874Leu	Rv3239c		transmembrane transport protein
NC_000962	4115890	snp	G	C	C:51 G:0	CDS	-	5/738	2/245	missense_variant c.5C>G p.Pro2Arg	Rv3674c	nth	endonuclease III
NC_000962	4145737	snp	A	G	G:15 A:0	CDS	-	1155/1278	385/425	synonymous_variant c.1155T>C p.Tyr385Tyr	Rv3703c	etgB	iron(II)-dependent oxidoreductase EgtB
NC_000962	4194501	snp	G	A	A:38 G:0	CDS	-	873/1983	291/660	synonymous_variant c.873C>T p.Phe291Phe	Rv3743c	ctpJ	cation transporter ATPase J
NC_000962	4314645	snp	A	G	G:37 A:0	CDS	+	468/546	156/181	synonymous_variant c.468A>G p.Leu156Leu	Rv3841	bfrB	bacterioferritin BfrB
NC_000962	232574	snp	G	T	T:113 G:0	CDS	+	344/2289	115/762	missense_variant c.344G>T p.Gly115Val	Rv0197		oxidoreductase
NC_000962	234477	snp	T	G	G:22 T:0	CDS	+	2247/2289	749/762	stop_gained c.2247T>G p.Tyr749*	Rv0197		oxidoreductase
NC_000962	278681	snp	C	G	G:115 C:0	CDS	+	97/945	33/314	missense_variant c.97C>G p.His33Asp	Rv0233	nrdB	ribonucleoside-diphosphate reductase subunit beta NrdB
NC_000962	304923	snp	A	G	G:200 A:0	CDS	+	2058/2562	686/853	synonymous_variant c.2058A>G p.Lys686Lys	Rv0252	nirB	nitrite reductase large subunit NirB
NC_000962	316684	snp	C	T	T:176 C:0	CDS	-	820/993	274/330	missense_variant c.820G>A p.Glu274Lys	Rv0265c		iron ABC transporter substrate-binding lipoprotein
NC_000962	403980	snp	G	A	A:179 G:0	CDS	-	1862/2649	621/882	missense_variant c.1862C>T p.Ala621Val	Rv0338c		iron-sulfur-binding reductase
NC_000962	404326	snp	T	C	C:252 T:0	CDS	-	1516/2649	506/882	missense_variant c.1516A>G p.Arg506Gly	Rv0338c		iron-sulfur-binding reductase
NC_000962	1306259	snp	A	G	G:83 A:0	CDS	-	1968/2025	656/674	synonymous_variant c.1968T>C p.Ala656Ala	Rv1175c	fadH	NADPH dependent 2,4-dienoyl-CoA reductase FadH
NC_000962	1307598	snp	C	G	G:129 C:0	CDS	-	629/2025	210/674	missense_variant c.629G>C p.Cys210Ser	Rv1175c	fadH	NADPH dependent 2,4-dienoyl-CoA reductase FadH
NC_000962	1514039	snp	C	T	T:77 C:0	CDS	+	993/2580	331/859	synonymous_variant c.993C>T p.Phe331Phe	Rv1348	irtA	iron ABC transporter ATP-binding protein/permease IrtA
NC_000962	2189960	snp	T	C	C:59 T:0	CDS	+	1465/2520	489/839	missense_variant c.1465T>C p.Phe489Leu	Rv1937		oxygenase
NC_000962	2190365	snp	G	A	A:110 G:0	CDS	+	1870/2520	624/839	missense_variant c.1870G>A p.Ala624Thr	Rv1937		oxygenase
NC_000962	3023621	snp	G	A	A:82 G:0	CDS	+	57/693	19/230	synonymous_variant c.57G>A p.Glu19Glu	Rv2711	ideR	iron-dependent repressor and activator IdeR
NC_000962	3614502	snp	C	G	G:14 C:0	CDS	-	3102/3147	1034/1048	synonymous_variant c.3102G>C p.Ala1034Ala	Rv3239c		transmembrane transport protein
NC_000962	3614982	snp	T	C	C:146 T:0	CDS	-	2622/3147	874/1048	synonymous_variant c.2622A>G p.Leu874Leu	Rv3239c		transmembrane transport protein
NC_000962	3616990	snp	G	A	A:88 G:0	CDS	-	614/3147	205/1048	missense_variant c.614C>T p.Ala205Val	Rv3239c		transmembrane transport protein
NC_000962	3630692	snp	G	A	A:231 G:0	CDS	-	47/168	16/55	missense_variant c.47C>T p.Ala16Val	Rv3251c	rubA	rubredoxin RubA
NC_000962	4146314	snp	G	T	T:69 G:0	CDS	-	578/1278	193/425	missense_variant c.578C>A p.Pro193Gln	Rv3703c	etgB	iron(II)-dependent oxidoreductase EgtB
NC_000962	4314645	snp	A	G	G:184 A:0	CDS	+	468/546	156/181	synonymous_variant c.468A>G p.Leu156Leu	Rv3841	bfrB	bacterioferritin BfrB
NC_000962	234477	snp	T	G	G:186 T:0	CDS	+	2247/2289	749/762	stop_gained c.2247T>G p.Tyr749*	Rv0197		oxidoreductase
NC_000962	278681	snp	C	G	G:186 C:0	CDS	+	97/945	33/314	missense_variant c.97C>G p.His33Asp	Rv0233	nrdB	ribonucleoside-diphosphate reductase subunit beta NrdB
NC_000962	403364	snp	G	A	A:145 G:3	CDS	-	2478/2649	826/882	synonymous_variant c.2478C>T p.Pro826Pro	Rv0338c		iron-sulfur-binding reductase
NC_000962	403920	snp	C	T	T:220 C:1	CDS	-	1922/2649	641/882	missense_variant c.1922G>A p.Arg641His	Rv0338c		iron-sulfur-binding reductase
NC_000962	403980	snp	G	A	A:210 G:1	CDS	-	1862/2649	621/882	missense_variant c.1862C>T p.Ala621Val	Rv0338c		iron-sulfur-binding reductase
NC_000962	404326	snp	T	C	C:197 T:0	CDS	-	1516/2649	506/882	missense_variant c.1516A>G p.Arg506Gly	Rv0338c		iron-sulfur-binding reductase
NC_000962	1307598	snp	C	G	G:202 C:0	CDS	-	629/2025	210/674	missense_variant c.629G>C p.Cys210Ser	Rv1175c	fadH	NADPH dependent 2,4-dienoyl-CoA reductase FadH
NC_000962	1613960	snp	G	T	T:217 G:4	CDS	+	654/1020	218/339	synonymous_variant c.654G>T p.Ala218Ala	Rv1436	gap	glyceraldehyde 3-phosphate dehydrogenase
NC_000962	2883997	snp	A	G	G:205 A:2	CDS	+	656/993	219/330	missense_variant c.656A>G p.Gln219Arg	Rv2564	glnQ	glutamine ABC transporter ATP-binding protein
NC_000962	3614982	snp	T	C	C:211 T:3	CDS	-	2622/3147	874/1048	synonymous_variant c.2622A>G p.Leu874Leu	Rv3239c		transmembrane transport protein
NC_000962	4177264	snp	C	T	T:186 C:0	CDS	+	2392/3198	798/1065	missense_variant c.2392C>T p.Arg798Cys	Rv3728		membrane protein
NC_000962	234477	snp	T	G	G:186 T:0	CDS	+	2247/2289	749/762	stop_gained c.2247T>G p.Tyr749*	Rv0197		oxidoreductase
NC_000962	278681	snp	C	G	G:186 C:0	CDS	+	97/945	33/314	missense_variant c.97C>G p.His33Asp	Rv0233	nrdB	ribonucleoside-diphosphate reductase subunit beta NrdB
NC_000962	403364	snp	G	A	A:145 G:3	CDS	-	2478/2649	826/882	synonymous_variant c.2478C>T p.Pro826Pro	Rv0338c		iron-sulfur-binding reductase
NC_000962	403920	snp	C	T	T:220 C:1	CDS	-	1922/2649	641/882	missense_variant c.1922G>A p.Arg641His	Rv0338c		iron-sulfur-binding reductase
NC_000962	403980	snp	G	A	A:210 G:1	CDS	-	1862/2649	621/882	missense_variant c.1862C>T p.Ala621Val	Rv0338c		iron-sulfur-binding reductase
NC_000962	404326	snp	T	C	C:197 T:0	CDS	-	1516/2649	506/882	missense_variant c.1516A>G p.Arg506Gly	Rv0338c		iron-sulfur-binding reductase
NC_000962	1307598	snp	C	G	G:202 C:0	CDS	-	629/2025	210/674	missense_variant c.629G>C p.Cys210Ser	Rv1175c	fadH	NADPH dependent 2,4-dienoyl-CoA reductase FadH
NC_000962	1613960	snp	G	T	T:217 G:4	CDS	+	654/1020	218/339	synonymous_variant c.654G>T p.Ala218Ala	Rv1436	gap	glyceraldehyde 3-phosphate dehydrogenase
NC_000962	2883997	snp	A	G	G:205 A:2	CDS	+	656/993	219/330	missense_variant c.656A>G p.Gln219Arg	Rv2564	glnQ	glutamine ABC transporter ATP-binding protein
NC_000962	3614982	snp	T	C	C:211 T:3	CDS	-	2622/3147	874/1048	synonymous_variant c.2622A>G p.Leu874Leu	Rv3239c		transmembrane transport protein
NC_000962	4177264	snp	C	T	T:186 C:0	CDS	+	2392/3198	798/1065	missense_variant c.2392C>T p.Arg798Cys	Rv3728		membrane protein
NC_000962	234477	snp	T	G	G:186 T:0	CDS	+	2247/2289	749/762	stop_gained c.2247T>G p.Tyr749*	Rv0197		oxidoreductase
NC_000962	278681	snp	C	G	G:186 C:0	CDS	+	97/945	33/314	missense_variant c.97C>G p.His33Asp	Rv0233	nrdB	ribonucleoside-diphosphate reductase subunit beta NrdB
NC_000962	403364	snp	G	A	A:145 G:3	CDS	-	2478/2649	826/882	synonymous_variant c.2478C>T p.Pro826Pro	Rv0338c		iron-sulfur-binding reductase
NC_000962	403920	snp	C	T	T:220 C:1	CDS	-	1922/2649	641/882	missense_variant c.1922G>A p.Arg641His	Rv0338c		iron-sulfur-binding reductase
NC_000962	403980	snp	G	A	A:210 G:1	CDS	-	1862/2649	621/882	missense_variant c.1862C>T p.Ala621Val	Rv0338c		iron-sulfur-binding reductase
NC_000962	404326	snp	T	C	C:197 T:0	CDS	-	1516/2649	506/882	missense_variant c.1516A>G p.Arg506Gly	Rv0338c		iron-sulfur-binding reductase
NC_000962	1307598	snp	C	G	G:202 C:0	CDS	-	629/2025	210/674	missense_variant c.629G>C p.Cys210Ser	Rv1175c	fadH	NADPH dependent 2,4-dienoyl-CoA reductase FadH
NC_000962	1613960	snp	G	T	T:217 G:4	CDS	+	654/1020	218/339	synonymous_variant c.654G>T p.Ala218Ala	Rv1436	gap	glyceraldehyde 3-phosphate dehydrogenase
NC_000962	2883997	snp	A	G	G:205 A:2	CDS	+	656/993	219/330	missense_variant c.656A>G p.Gln219Arg	Rv2564	glnQ	glutamine ABC transporter ATP-binding protein
NC_000962	3614982	snp	T	C	C:211 T:3	CDS	-	2622/3147	874/1048	synonymous_variant c.2622A>G p.Leu874Leu	Rv3239c		transmembrane transport protein
NC_000962	4177264	snp	C	T	T:186 C:0	CDS	+	2392/3198	798/1065	missense_variant c.2392C>T p.Arg798Cys	Rv3728		membrane protein
NC_000962	234477	snp	T	G	G:186 T:0	CDS	+	2247/2289	749/762	stop_gained c.2247T>G p.Tyr749*	Rv0197		oxidoreductase
NC_000962	278681	snp	C	G	G:186 C:0	CDS	+	97/945	33/314	missense_variant c.97C>G p.His33Asp	Rv0233	nrdB	ribonucleoside-diphosphate reductase subunit beta NrdB
NC_000962	403364	snp	G	A	A:145 G:3	CDS	-	2478/2649	826/882	synonymous_variant c.2478C>T p.Pro826Pro	Rv0338c		iron-sulfur-binding reductase
NC_000962	403920	snp	C	T	T:220 C:1	CDS	-	1922/2649	641/882	missense_variant c.1922G>A p.Arg641His	Rv0338c		iron-sulfur-binding reductase
NC_000962	403980	snp	G	A	A:210 G:1	CDS	-	1862/2649	621/882	missense_variant c.1862C>T p.Ala621Val	Rv0338c		iron-sulfur-binding reductase
NC_000962	404326	snp	T	C	C:197 T:0	CDS	-	1516/2649	506/882	missense_variant c.1516A>G p.Arg506Gly	Rv0338c		iron-sulfur-binding reductase
NC_000962	1307598	snp	C	G	G:202 C:0	CDS	-	629/2025	210/674	missense_variant c.629G>C p.Cys210Ser	Rv1175c	fadH	NADPH dependent 2,4-dienoyl-CoA reductase FadH
NC_000962	1613960	snp	G	T	T:217 G:4	CDS	+	654/1020	218/339	synonymous_variant c.654G>T p.Ala218Ala	Rv1436	gap	glyceraldehyde 3-phosphate dehydrogenase
NC_000962	2883997	snp	A	G	G:205 A:2	CDS	+	656/993	219/330	missense_variant c.656A>G p.Gln219Arg	Rv2564	glnQ	glutamine ABC transporter ATP-binding protein
NC_000962	3614982	snp	T	C	C:211 T:3	CDS	-	2622/3147	874/1048	synonymous_variant c.2622A>G p.Leu874Leu	Rv3239c		transmembrane transport protein
NC_000962	4177264	snp	C	T	T:186 C:0	CDS	+	2392/3198	798/1065	missense_variant c.2392C>T p.Arg798Cys	Rv3728		membrane protein
NC_000962	232574	snp	G	T	T:66 G:0	CDS	+	344/2289	115/762	missense_variant c.344G>T p.Gly115Val	Rv0197		oxidoreductase
NC_000962	234477	snp	T	G	G:76 T:0	CDS	+	2247/2289	749/762	stop_gained c.2247T>G p.Tyr749*	Rv0197		oxidoreductase
NC_000962	278681	snp	C	G	G:64 C:1	CDS	+	97/945	33/314	missense_variant c.97C>G p.His33Asp	Rv0233	nrdB	ribonucleoside-diphosphate reductase subunit beta NrdB
NC_000962	304923	snp	A	G	G:99 A:0	CDS	+	2058/2562	686/853	synonymous_variant c.2058A>G p.Lys686Lys	Rv0252	nirB	nitrite reductase large subunit NirB
NC_000962	316684	snp	C	T	T:97 C:0	CDS	-	820/993	274/330	missense_variant c.820G>A p.Glu274Lys	Rv0265c		iron ABC transporter substrate-binding lipoprotein
NC_000962	403980	snp	G	A	A:105 G:0	CDS	-	1862/2649	621/882	missense_variant c.1862C>T p.Ala621Val	Rv0338c		iron-sulfur-binding reductase
NC_000962	404326	snp	T	C	C:185 T:0	CDS	-	1516/2649	506/882	missense_variant c.1516A>G p.Arg506Gly	Rv0338c		iron-sulfur-binding reductase
NC_000962	1306259	snp	A	G	G:86 A:0	CDS	-	1968/2025	656/674	synonymous_variant c.1968T>C p.Ala656Ala	Rv1175c	fadH	NADPH dependent 2,4-dienoyl-CoA reductase FadH
NC_000962	1307598	snp	C	G	G:105 C:0	CDS	-	629/2025	210/674	missense_variant c.629G>C p.Cys210Ser	Rv1175c	fadH	NADPH dependent 2,4-dienoyl-CoA reductase FadH
NC_000962	1514039	snp	C	T	T:43 C:0	CDS	+	993/2580	331/859	synonymous_variant c.993C>T p.Phe331Phe	Rv1348	irtA	iron ABC transporter ATP-binding protein/permease IrtA
NC_000962	2189960	snp	T	C	C:76 T:0	CDS	+	1465/2520	489/839	missense_variant c.1465T>C p.Phe489Leu	Rv1937		oxygenase
NC_000962	2190365	snp	G	A	A:125 G:0	CDS	+	1870/2520	624/839	missense_variant c.1870G>A p.Ala624Thr	Rv1937		oxygenase
NC_000962	3023621	snp	G	A	A:87 G:0	CDS	+	57/693	19/230	synonymous_variant c.57G>A p.Glu19Glu	Rv2711	ideR	iron-dependent repressor and activator IdeR
NC_000962	3614982	snp	T	C	C:102 T:0	CDS	-	2622/3147	874/1048	synonymous_variant c.2622A>G p.Leu874Leu	Rv3239c		transmembrane transport protein
NC_000962	3616990	snp	G	A	A:65 G:0	CDS	-	614/3147	205/1048	missense_variant c.614C>T p.Ala205Val	Rv3239c		transmembrane transport protein
NC_000962	3630692	snp	G	A	A:64 G:0	CDS	-	47/168	16/55	missense_variant c.47C>T p.Ala16Val	Rv3251c	rubA	rubredoxin RubA
NC_000962	4146314	snp	G	T	T:92 G:0	CDS	-	578/1278	193/425	missense_variant c.578C>A p.Pro193Gln	Rv3703c	etgB	iron(II)-dependent oxidoreductase EgtB
NC_000962	4314645	snp	A	G	G:87 A:0	CDS	+	468/546	156/181	synonymous_variant c.468A>G p.Leu156Leu	Rv3841	bfrB	bacterioferritin BfrB
NC_000962	232361	snp	A	G	G:125 A:0	CDS	+	131/2289	44/762	missense_variant c.131A>G p.Tyr44Cys	Rv0197		oxidoreductase
NC_000962	234477	snp	T	G	G:31 T:0	CDS	+	2247/2289	749/762	stop_gained c.2247T>G p.Tyr749*	Rv0197		oxidoreductase
NC_000962	278681	snp	C	G	G:83 C:0	CDS	+	97/945	33/314	missense_variant c.97C>G p.His33Asp	Rv0233	nrdB	ribonucleoside-diphosphate reductase subunit beta NrdB
NC_000962	317300	snp	G	A	A:62 G:0	CDS	-	204/993	68/330	synonymous_variant c.204C>T p.Asp68Asp	Rv0265c		iron ABC transporter substrate-binding lipoprotein
NC_000962	403980	snp	G	A	A:126 G:0	CDS	-	1862/2649	621/882	missense_variant c.1862C>T p.Ala621Val	Rv0338c		iron-sulfur-binding reductase
NC_000962	122483	snp	T	G	G:77 T:0	CDS	+	167/1515	56/504	missense_variant c.167T>G p.Ile56Ser	Rv0104		hypothetical protein
NC_000962	234477	snp	T	G	G:73 T:0	CDS	+	2247/2289	749/762	stop_gained c.2247T>G p.Tyr749*	Rv0197		oxidoreductase
NC_000962	278681	snp	C	G	G:65 C:0	CDS	+	97/945	33/314	missense_variant c.97C>G p.His33Asp	Rv0233	nrdB	ribonucleoside-diphosphate reductase subunit beta NrdB
NC_000962	300750	snp	G	A	A:72 G:0	CDS	-	54/1941	18/646	synonymous_variant c.54C>T p.Gly18Gly	Rv0248c		succinate dehydrogenase flavoprotein subunit
NC_000962	403980	snp	G	A	A:77 G:0	CDS	-	1862/2649	621/882	missense_variant c.1862C>T p.Ala621Val	Rv0338c		iron-sulfur-binding reductase
NC_000962	1306766	snp	G	A	A:83 G:0	CDS	-	1461/2025	487/674	synonymous_variant c.1461C>T p.Ala487Ala	Rv1175c	fadH	NADPH dependent 2,4-dienoyl-CoA reductase FadH
NC_000962	4194561	snp	G	A	A:65 G:0	CDS	-	813/1983	271/660	synonymous_variant c.813C>T p.Phe271Phe	Rv3743c	ctpJ	cation transporter ATPase J
NC_000962	232574	snp	G	T	T:95 G:0	CDS	+	344/2289	115/762	missense_variant c.344G>T p.Gly115Val	Rv0197		oxidoreductase
NC_000962	234477	snp	T	G	G:50 T:1	CDS	+	2247/2289	749/762	stop_gained c.2247T>G p.Tyr749*	Rv0197		oxidoreductase
NC_000962	278681	snp	C	G	G:79 C:1	CDS	+	97/945	33/314	missense_variant c.97C>G p.His33Asp	Rv0233	nrdB	ribonucleoside-diphosphate reductase subunit beta NrdB
NC_000962	304923	snp	A	G	G:128 A:1	CDS	+	2058/2562	686/853	synonymous_variant c.2058A>G p.Lys686Lys	Rv0252	nirB	nitrite reductase large subunit NirB
NC_000962	316684	snp	C	T	T:152 C:0	CDS	-	820/993	274/330	missense_variant c.820G>A p.Glu274Lys	Rv0265c		iron ABC transporter substrate-binding lipoprotein
NC_000962	403980	snp	G	A	A:135 G:0	CDS	-	1862/2649	621/882	missense_variant c.1862C>T p.Ala621Val	Rv0338c		iron-sulfur-binding reductase
NC_000962	404326	snp	T	C	C:155 T:0	CDS	-	1516/2649	506/882	missense_variant c.1516A>G p.Arg506Gly	Rv0338c		iron-sulfur-binding reductase
NC_000962	1306259	snp	A	G	G:89 A:0	CDS	-	1968/2025	656/674	synonymous_variant c.1968T>C p.Ala656Ala	Rv1175c	fadH	NADPH dependent 2,4-dienoyl-CoA reductase FadH
NC_000962	1307598	snp	C	G	G:116 C:0	CDS	-	629/2025	210/674	missense_variant c.629G>C p.Cys210Ser	Rv1175c	fadH	NADPH dependent 2,4-dienoyl-CoA reductase FadH
NC_000962	1514039	snp	C	T	T:63 C:0	CDS	+	993/2580	331/859	synonymous_variant c.993C>T p.Phe331Phe	Rv1348	irtA	iron ABC transporter ATP-binding protein/permease IrtA
NC_000962	2189960	snp	T	C	C:80 T:0	CDS	+	1465/2520	489/839	missense_variant c.1465T>C p.Phe489Leu	Rv1937		oxygenase
NC_000962	2190365	snp	G	A	A:99 G:0	CDS	+	1870/2520	624/839	missense_variant c.1870G>A p.Ala624Thr	Rv1937		oxygenase
NC_000962	3023621	snp	G	A	A:81 G:0	CDS	+	57/693	19/230	synonymous_variant c.57G>A p.Glu19Glu	Rv2711	ideR	iron-dependent repressor and activator IdeR
NC_000962	3614982	snp	T	C	C:159 T:0	CDS	-	2622/3147	874/1048	synonymous_variant c.2622A>G p.Leu874Leu	Rv3239c		transmembrane transport protein
NC_000962	3616990	snp	G	A	A:69 G:0	CDS	-	614/3147	205/1048	missense_variant c.614C>T p.Ala205Val	Rv3239c		transmembrane transport protein
NC_000962	3630692	snp	G	A	A:101 G:0	CDS	-	47/168	16/55	missense_variant c.47C>T p.Ala16Val	Rv3251c	rubA	rubredoxin RubA
NC_000962	4146314	snp	G	T	T:105 G:0	CDS	-	578/1278	193/425	missense_variant c.578C>A p.Pro193Gln	Rv3703c	etgB	iron(II)-dependent oxidoreductase EgtB
NC_000962	4314645	snp	A	G	G:80 A:0	CDS	+	468/546	156/181	synonymous_variant c.468A>G p.Leu156Leu	Rv3841	bfrB	bacterioferritin BfrB
NC_000962	123454	snp	C	T	T:43 C:0	CDS	+	1138/1515	380/504	stop_gained c.1138C>T p.Gln380*	Rv0104		hypothetical protein
NC_000962	123520	snp	T	C	C:37 T:0	CDS	+	1204/1515	402/504	missense_variant c.1204T>C p.Tyr402His	Rv0104		hypothetical protein
NC_000962	234477	snp	T	G	G:12 T:0	CDS	+	2247/2289	749/762	stop_gained c.2247T>G p.Tyr749*	Rv0197		oxidoreductase
NC_000962	278681	snp	C	G	G:38 C:0	CDS	+	97/945	33/314	missense_variant c.97C>G p.His33Asp	Rv0233	nrdB	ribonucleoside-diphosphate reductase subunit beta NrdB
NC_000962	304923	snp	A	G	G:36 A:0	CDS	+	2058/2562	686/853	synonymous_variant c.2058A>G p.Lys686Lys	Rv0252	nirB	nitrite reductase large subunit NirB
NC_000962	305188	snp	G	T	T:46 G:0	CDS	+	2323/2562	775/853	missense_variant c.2323G>T p.Val775Leu	Rv0252	nirB	nitrite reductase large subunit NirB
NC_000962	403980	snp	G	A	A:48 G:0	CDS	-	1862/2649	621/882	missense_variant c.1862C>T p.Ala621Val	Rv0338c		iron-sulfur-binding reductase
NC_000962	404326	snp	T	C	C:30 T:0	CDS	-	1516/2649	506/882	missense_variant c.1516A>G p.Arg506Gly	Rv0338c		iron-sulfur-binding reductase
NC_000962	1306259	snp	A	G	G:15 A:0	CDS	-	1968/2025	656/674	synonymous_variant c.1968T>C p.Ala656Ala	Rv1175c	fadH	NADPH dependent 2,4-dienoyl-CoA reductase FadH
NC_000962	1307598	snp	C	G	G:15 C:0	CDS	-	629/2025	210/674	missense_variant c.629G>C p.Cys210Ser	Rv1175c	fadH	NADPH dependent 2,4-dienoyl-CoA reductase FadH
NC_000962	2884068	snp	A	C	C:46 A:0	CDS	+	727/993	243/330	missense_variant c.727A>C p.Met243Leu	Rv2564	glnQ	glutamine ABC transporter ATP-binding protein
NC_000962	3024021	snp	C	A	A:28 C:0	CDS	+	457/693	153/230	synonymous_variant c.457C>A p.Arg153Arg	Rv2711	ideR	iron-dependent repressor and activator IdeR
NC_000962	3180988	snp	C	A	A:19 C:0	CDS	-	775/1215	259/404	missense_variant c.775G>T p.Val259Phe	Rv2869c	rip	zinc metalloprotease
NC_000962	3600576	snp	C	T	T:39 C:0	CDS	+	726/849	242/282	synonymous_variant c.726C>T p.Cys242Cys	Rv3224		iron-regulated short-chain dehydrogenase/reductase
NC_000962	3614982	snp	T	C	C:49 T:0	CDS	-	2622/3147	874/1048	synonymous_variant c.2622A>G p.Leu874Leu	Rv3239c		transmembrane transport protein
NC_000962	4115890	snp	G	C	C:39 G:0	CDS	-	5/738	2/245	missense_variant c.5C>G p.Pro2Arg	Rv3674c	nth	endonuclease III
NC_000962	4145737	snp	A	G	G:12 A:0	CDS	-	1155/1278	385/425	synonymous_variant c.1155T>C p.Tyr385Tyr	Rv3703c	etgB	iron(II)-dependent oxidoreductase EgtB
NC_000962	4194501	snp	G	A	A:23 G:1	CDS	-	873/1983	291/660	synonymous_variant c.873C>T p.Phe291Phe	Rv3743c	ctpJ	cation transporter ATPase J
NC_000962	4314645	snp	A	G	G:25 A:0	CDS	+	468/546	156/181	synonymous_variant c.468A>G p.Leu156Leu	Rv3841	bfrB	bacterioferritin BfrB
NC_000962	232574	snp	G	T	T:97 G:0	CDS	+	344/2289	115/762	missense_variant c.344G>T p.Gly115Val	Rv0197		oxidoreductase
NC_000962	234477	snp	T	G	G:51 T:0	CDS	+	2247/2289	749/762	stop_gained c.2247T>G p.Tyr749*	Rv0197		oxidoreductase
NC_000962	278681	snp	C	G	G:76 C:1	CDS	+	97/945	33/314	missense_variant c.97C>G p.His33Asp	Rv0233	nrdB	ribonucleoside-diphosphate reductase subunit beta NrdB
NC_000962	304923	snp	A	G	G:140 A:0	CDS	+	2058/2562	686/853	synonymous_variant c.2058A>G p.Lys686Lys	Rv0252	nirB	nitrite reductase large subunit NirB
NC_000962	316684	snp	C	T	T:139 C:0	CDS	-	820/993	274/330	missense_variant c.820G>A p.Glu274Lys	Rv0265c		iron ABC transporter substrate-binding lipoprotein
NC_000962	403980	snp	G	A	A:163 G:0	CDS	-	1862/2649	621/882	missense_variant c.1862C>T p.Ala621Val	Rv0338c		iron-sulfur-binding reductase
NC_000962	404326	snp	T	C	C:184 T:0	CDS	-	1516/2649	506/882	missense_variant c.1516A>G p.Arg506Gly	Rv0338c		iron-sulfur-binding reductase
NC_000962	1306259	snp	A	G	G:88 A:0	CDS	-	1968/2025	656/674	synonymous_variant c.1968T>C p.Ala656Ala	Rv1175c	fadH	NADPH dependent 2,4-dienoyl-CoA reductase FadH
NC_000962	1307598	snp	C	G	G:125 C:0	CDS	-	629/2025	210/674	missense_variant c.629G>C p.Cys210Ser	Rv1175c	fadH	NADPH dependent 2,4-dienoyl-CoA reductase FadH
NC_000962	1514039	snp	C	T	T:60 C:0	CDS	+	993/2580	331/859	synonymous_variant c.993C>T p.Phe331Phe	Rv1348	irtA	iron ABC transporter ATP-binding protein/permease IrtA
NC_000962	2189960	snp	T	C	C:82 T:0	CDS	+	1465/2520	489/839	missense_variant c.1465T>C p.Phe489Leu	Rv1937		oxygenase
NC_000962	2190365	snp	G	A	A:108 G:0	CDS	+	1870/2520	624/839	missense_variant c.1870G>A p.Ala624Thr	Rv1937		oxygenase
NC_000962	3023621	snp	G	A	A:74 G:0	CDS	+	57/693	19/230	synonymous_variant c.57G>A p.Glu19Glu	Rv2711	ideR	iron-dependent repressor and activator IdeR
NC_000962	3614982	snp	T	C	C:189 T:0	CDS	-	2622/3147	874/1048	synonymous_variant c.2622A>G p.Leu874Leu	Rv3239c		transmembrane transport protein
NC_000962	3616990	snp	G	A	A:76 G:0	CDS	-	614/3147	205/1048	missense_variant c.614C>T p.Ala205Val	Rv3239c		transmembrane transport protein
NC_000962	3630692	snp	G	A	A:102 G:0	CDS	-	47/168	16/55	missense_variant c.47C>T p.Ala16Val	Rv3251c	rubA	rubredoxin RubA
NC_000962	4146314	snp	G	T	T:117 G:0	CDS	-	578/1278	193/425	missense_variant c.578C>A p.Pro193Gln	Rv3703c	etgB	iron(II)-dependent oxidoreductase EgtB
NC_000962	4314645	snp	A	G	G:101 A:0	CDS	+	468/546	156/181	synonymous_variant c.468A>G p.Leu156Leu	Rv3841	bfrB	bacterioferritin BfrB
NC_000962	232574	snp	G	T	T:104 G:1	CDS	+	344/2289	115/762	missense_variant c.344G>T p.Gly115Val	Rv0197		oxidoreductase
NC_000962	234477	snp	T	G	G:18 T:0	CDS	+	2247/2289	749/762	stop_gained c.2247T>G p.Tyr749*	Rv0197		oxidoreductase
NC_000962	278681	snp	C	G	G:89 C:0	CDS	+	97/945	33/314	missense_variant c.97C>G p.His33Asp	Rv0233	nrdB	ribonucleoside-diphosphate reductase subunit beta NrdB
NC_000962	304923	snp	A	G	G:182 A:0	CDS	+	2058/2562	686/853	synonymous_variant c.2058A>G p.Lys686Lys	Rv0252	nirB	nitrite reductase large subunit NirB
NC_000962	316684	snp	C	T	T:213 C:0	CDS	-	820/993	274/330	missense_variant c.820G>A p.Glu274Lys	Rv0265c		iron ABC transporter substrate-binding lipoprotein
NC_000962	403980	snp	G	A	A:178 G:0	CDS	-	1862/2649	621/882	missense_variant c.1862C>T p.Ala621Val	Rv0338c		iron-sulfur-binding reductase
NC_000962	404326	snp	T	C	C:191 T:0	CDS	-	1516/2649	506/882	missense_variant c.1516A>G p.Arg506Gly	Rv0338c		iron-sulfur-binding reductase
NC_000962	1306259	snp	A	G	G:81 A:0	CDS	-	1968/2025	656/674	synonymous_variant c.1968T>C p.Ala656Ala	Rv1175c	fadH	NADPH dependent 2,4-dienoyl-CoA reductase FadH
NC_000962	1307598	snp	C	G	G:118 C:0	CDS	-	629/2025	210/674	missense_variant c.629G>C p.Cys210Ser	Rv1175c	fadH	NADPH dependent 2,4-dienoyl-CoA reductase FadH
NC_000962	1514039	snp	C	T	T:77 C:0	CDS	+	993/2580	331/859	synonymous_variant c.993C>T p.Phe331Phe	Rv1348	irtA	iron ABC transporter ATP-binding protein/permease IrtA
NC_000962	2189960	snp	T	C	C:96 T:0	CDS	+	1465/2520	489/839	missense_variant c.1465T>C p.Phe489Leu	Rv1937		oxygenase
NC_000962	2190365	snp	G	A	A:95 G:1	CDS	+	1870/2520	624/839	missense_variant c.1870G>A p.Ala624Thr	Rv1937		oxygenase
NC_000962	3023621	snp	G	A	A:82 G:0	CDS	+	57/693	19/230	synonymous_variant c.57G>A p.Glu19Glu	Rv2711	ideR	iron-dependent repressor and activator IdeR
NC_000962	3614502	snp	C	G	G:11 C:0	CDS	-	3102/3147	1034/1048	synonymous_variant c.3102G>C p.Ala1034Ala	Rv3239c		transmembrane transport protein
NC_000962	3614982	snp	T	C	C:159 T:0	CDS	-	2622/3147	874/1048	synonymous_variant c.2622A>G p.Leu874Leu	Rv3239c		transmembrane transport protein
NC_000962	3616990	snp	G	A	A:78 G:0	CDS	-	614/3147	205/1048	missense_variant c.614C>T p.Ala205Val	Rv3239c		transmembrane transport protein
NC_000962	3630692	snp	G	A	A:142 G:0	CDS	-	47/168	16/55	missense_variant c.47C>T p.Ala16Val	Rv3251c	rubA	rubredoxin RubA
NC_000962	4146314	snp	G	T	T:126 G:0	CDS	-	578/1278	193/425	missense_variant c.578C>A p.Pro193Gln	Rv3703c	etgB	iron(II)-dependent oxidoreductase EgtB
NC_000962	4314645	snp	A	G	G:100 A:0	CDS	+	468/546	156/181	synonymous_variant c.468A>G p.Leu156Leu	Rv3841	bfrB	bacterioferritin BfrB
NC_000962	12555	snp	C	T	T:45 C:1	CDS	+	88/549	30/182	synonymous_variant c.88C>T p.Leu30Leu	Rv0009	ppiA	iron-regulated peptidyl-prolyl cis-trans isomerase PpiA
NC_000962	76281	snp	C	T	T:55 C:0	CDS	-	1342/1386	448/461	missense_variant c.1342G>A p.Gly448Ser	Rv0069c	sdaA	L-serine dehydratase
NC_000962	234477	snp	T	G	G:12 T:0	CDS	+	2247/2289	749/762	stop_gained c.2247T>G p.Tyr749*	Rv0197		oxidoreductase
NC_000962	278681	snp	C	G	G:40 C:0	CDS	+	97/945	33/314	missense_variant c.97C>G p.His33Asp	Rv0233	nrdB	ribonucleoside-diphosphate reductase subunit beta NrdB
NC_000962	403980	snp	G	A	A:52 G:0	CDS	-	1862/2649	621/882	missense_variant c.1862C>T p.Ala621Val	Rv0338c		iron-sulfur-binding reductase
NC_000962	404326	snp	T	C	C:20 T:0	CDS	-	1516/2649	506/882	missense_variant c.1516A>G p.Arg506Gly	Rv0338c		iron-sulfur-binding reductase
NC_000962	1306322	snp	C	G	G:47 C:0	CDS	-	1905/2025	635/674	synonymous_variant c.1905G>C p.Leu635Leu	Rv1175c	fadH	NADPH dependent 2,4-dienoyl-CoA reductase FadH
NC_000962	1307598	snp	C	G	G:33 C:0	CDS	-	629/2025	210/674	missense_variant c.629G>C p.Cys210Ser	Rv1175c	fadH	NADPH dependent 2,4-dienoyl-CoA reductase FadH
NC_000962	1351724	snp	C	T	T:27 C:0	CDS	+	534/957	178/318	synonymous_variant c.534C>T p.Phe178Phe	Rv1207	folP2	dihydropteroate synthase
NC_000962	3614982	snp	T	C	C:45 T:0	CDS	-	2622/3147	874/1048	synonymous_variant c.2622A>G p.Leu874Leu	Rv3239c		transmembrane transport protein
NC_000962	4283618	snp	G	T	T:50 G:0	CDS	+	1170/1551	390/516	synonymous_variant c.1170G>T p.Ala390Ala	Rv3818		hypothetical protein
NC_000962	232574	snp	G	T	T:92 G:0	CDS	+	344/2289	115/762	missense_variant c.344G>T p.Gly115Val	Rv0197		oxidoreductase
NC_000962	234477	snp	T	G	G:52 T:0	CDS	+	2247/2289	749/762	stop_gained c.2247T>G p.Tyr749*	Rv0197		oxidoreductase
NC_000962	278681	snp	C	G	G:107 C:0	CDS	+	97/945	33/314	missense_variant c.97C>G p.His33Asp	Rv0233	nrdB	ribonucleoside-diphosphate reductase subunit beta NrdB
NC_000962	304923	snp	A	G	G:165 A:0	CDS	+	2058/2562	686/853	synonymous_variant c.2058A>G p.Lys686Lys	Rv0252	nirB	nitrite reductase large subunit NirB
NC_000962	316684	snp	C	T	T:167 C:0	CDS	-	820/993	274/330	missense_variant c.820G>A p.Glu274Lys	Rv0265c		iron ABC transporter substrate-binding lipoprotein
NC_000962	403980	snp	G	A	A:170 G:0	CDS	-	1862/2649	621/882	missense_variant c.1862C>T p.Ala621Val	Rv0338c		iron-sulfur-binding reductase
NC_000962	404326	snp	T	C	C:196 T:0	CDS	-	1516/2649	506/882	missense_variant c.1516A>G p.Arg506Gly	Rv0338c		iron-sulfur-binding reductase
NC_000962	1306259	snp	A	G	G:83 A:0	CDS	-	1968/2025	656/674	synonymous_variant c.1968T>C p.Ala656Ala	Rv1175c	fadH	NADPH dependent 2,4-dienoyl-CoA reductase FadH
NC_000962	1307598	snp	C	G	G:145 C:0	CDS	-	629/2025	210/674	missense_variant c.629G>C p.Cys210Ser	Rv1175c	fadH	NADPH dependent 2,4-dienoyl-CoA reductase FadH
NC_000962	1514039	snp	C	T	T:74 C:0	CDS	+	993/2580	331/859	synonymous_variant c.993C>T p.Phe331Phe	Rv1348	irtA	iron ABC transporter ATP-binding protein/permease IrtA
NC_000962	2189960	snp	T	C	C:89 T:0	CDS	+	1465/2520	489/839	missense_variant c.1465T>C p.Phe489Leu	Rv1937		oxygenase
NC_000962	2190365	snp	G	A	A:129 G:0	CDS	+	1870/2520	624/839	missense_variant c.1870G>A p.Ala624Thr	Rv1937		oxygenase
NC_000962	3023621	snp	G	A	A:108 G:0	CDS	+	57/693	19/230	synonymous_variant c.57G>A p.Glu19Glu	Rv2711	ideR	iron-dependent repressor and activator IdeR
NC_000962	3614982	snp	T	C	C:114 T:0	CDS	-	2622/3147	874/1048	synonymous_variant c.2622A>G p.Leu874Leu	Rv3239c		transmembrane transport protein
NC_000962	3616990	snp	G	A	A:84 G:0	CDS	-	614/3147	205/1048	missense_variant c.614C>T p.Ala205Val	Rv3239c		transmembrane transport protein
NC_000962	3630692	snp	G	A	A:99 G:0	CDS	-	47/168	16/55	missense_variant c.47C>T p.Ala16Val	Rv3251c	rubA	rubredoxin RubA
NC_000962	4146314	snp	G	T	T:79 G:0	CDS	-	578/1278	193/425	missense_variant c.578C>A p.Pro193Gln	Rv3703c	etgB	iron(II)-dependent oxidoreductase EgtB
NC_000962	4314645	snp	A	G	G:117 A:0	CDS	+	468/546	156/181	synonymous_variant c.468A>G p.Leu156Leu	Rv3841	bfrB	bacterioferritin BfrB
NC_000962	123454	snp	C	T	T:55 C:0	CDS	+	1138/1515	380/504	stop_gained c.1138C>T p.Gln380*	Rv0104		hypothetical protein
NC_000962	123520	snp	T	C	C:48 T:0	CDS	+	1204/1515	402/504	missense_variant c.1204T>C p.Tyr402His	Rv0104		hypothetical protein
NC_000962	234477	snp	T	G	G:17 T:0	CDS	+	2247/2289	749/762	stop_gained c.2247T>G p.Tyr749*	Rv0197		oxidoreductase
NC_000962	278681	snp	C	G	G:28 C:0	CDS	+	97/945	33/314	missense_variant c.97C>G p.His33Asp	Rv0233	nrdB	ribonucleoside-diphosphate reductase subunit beta NrdB
NC_000962	304923	snp	A	G	G:40 A:0	CDS	+	2058/2562	686/853	synonymous_variant c.2058A>G p.Lys686Lys	Rv0252	nirB	nitrite reductase large subunit NirB
NC_000962	305188	snp	G	T	T:54 G:0	CDS	+	2323/2562	775/853	missense_variant c.2323G>T p.Val775Leu	Rv0252	nirB	nitrite reductase large subunit NirB
NC_000962	403980	snp	G	A	A:40 G:0	CDS	-	1862/2649	621/882	missense_variant c.1862C>T p.Ala621Val	Rv0338c		iron-sulfur-binding reductase
NC_000962	404326	snp	T	C	C:59 T:0	CDS	-	1516/2649	506/882	missense_variant c.1516A>G p.Arg506Gly	Rv0338c		iron-sulfur-binding reductase
NC_000962	1306259	snp	A	G	G:34 A:0	CDS	-	1968/2025	656/674	synonymous_variant c.1968T>C p.Ala656Ala	Rv1175c	fadH	NADPH dependent 2,4-dienoyl-CoA reductase FadH
NC_000962	1307598	snp	C	G	G:44 C:0	CDS	-	629/2025	210/674	missense_variant c.629G>C p.Cys210Ser	Rv1175c	fadH	NADPH dependent 2,4-dienoyl-CoA reductase FadH
NC_000962	2459106	snp	G	A	A:72 G:0	CDS	+	715/1290	239/429	missense_variant c.715G>A p.Glu239Lys	Rv2195	qcrA	ubiquinol-cytochrome C reductase rieske iron-sulfur subunit
NC_000962	2884068	snp	A	C	C:61 A:0	CDS	+	727/993	243/330	missense_variant c.727A>C p.Met243Leu	Rv2564	glnQ	glutamine ABC transporter ATP-binding protein
NC_000962	3024021	snp	C	A	A:57 C:0	CDS	+	457/693	153/230	synonymous_variant c.457C>A p.Arg153Arg	Rv2711	ideR	iron-dependent repressor and activator IdeR
NC_000962	3084195	snp	G	T	T:30 G:1	CDS	-	109/930	37/309	missense_variant c.109C>A p.Pro37Thr	Rv2776c		oxidoreductase
NC_000962	3180988	snp	C	A	A:28 C:0	CDS	-	775/1215	259/404	missense_variant c.775G>T p.Val259Phe	Rv2869c	rip	zinc metalloprotease
NC_000962	3600576	snp	C	T	T:29 C:0	CDS	+	726/849	242/282	synonymous_variant c.726C>T p.Cys242Cys	Rv3224		iron-regulated short-chain dehydrogenase/reductase
NC_000962	3614982	snp	T	C	C:58 T:0	CDS	-	2622/3147	874/1048	synonymous_variant c.2622A>G p.Leu874Leu	Rv3239c		transmembrane transport protein
NC_000962	4115890	snp	G	C	C:42 G:0	CDS	-	5/738	2/245	missense_variant c.5C>G p.Pro2Arg	Rv3674c	nth	endonuclease III
NC_000962	4145737	snp	A	G	G:41 A:0	CDS	-	1155/1278	385/425	synonymous_variant c.1155T>C p.Tyr385Tyr	Rv3703c	etgB	iron(II)-dependent oxidoreductase EgtB
NC_000962	4283281	snp	C	A	A:58 C:0	CDS	+	833/1551	278/516	missense_variant c.833C>A p.Thr278Asn	Rv3818		hypothetical protein
NC_000962	4314645	snp	A	G	G:49 A:0	CDS	+	468/546	156/181	synonymous_variant c.468A>G p.Leu156Leu	Rv3841	bfrB	bacterioferritin BfrB
NC_000962	232574	snp	G	T	T:98 G:0	CDS	+	344/2289	115/762	missense_variant c.344G>T p.Gly115Val	Rv0197		oxidoreductase
NC_000962	234477	snp	T	G	G:61 T:0	CDS	+	2247/2289	749/762	stop_gained c.2247T>G p.Tyr749*	Rv0197		oxidoreductase
NC_000962	278681	snp	C	G	G:84 C:0	CDS	+	97/945	33/314	missense_variant c.97C>G p.His33Asp	Rv0233	nrdB	ribonucleoside-diphosphate reductase subunit beta NrdB
NC_000962	304923	snp	A	G	G:130 A:0	CDS	+	2058/2562	686/853	synonymous_variant c.2058A>G p.Lys686Lys	Rv0252	nirB	nitrite reductase large subunit NirB
NC_000962	316684	snp	C	T	T:168 C:0	CDS	-	820/993	274/330	missense_variant c.820G>A p.Glu274Lys	Rv0265c		iron ABC transporter substrate-binding lipoprotein
NC_000962	403980	snp	G	A	A:126 G:0	CDS	-	1862/2649	621/882	missense_variant c.1862C>T p.Ala621Val	Rv0338c		iron-sulfur-binding reductase
NC_000962	404326	snp	T	C	C:168 T:0	CDS	-	1516/2649	506/882	missense_variant c.1516A>G p.Arg506Gly	Rv0338c		iron-sulfur-binding reductase
NC_000962	1306259	snp	A	G	G:75 A:0	CDS	-	1968/2025	656/674	synonymous_variant c.1968T>C p.Ala656Ala	Rv1175c	fadH	NADPH dependent 2,4-dienoyl-CoA reductase FadH
NC_000962	1307598	snp	C	G	G:131 C:1	CDS	-	629/2025	210/674	missense_variant c.629G>C p.Cys210Ser	Rv1175c	fadH	NADPH dependent 2,4-dienoyl-CoA reductase FadH
NC_000962	1514039	snp	C	T	T:70 C:0	CDS	+	993/2580	331/859	synonymous_variant c.993C>T p.Phe331Phe	Rv1348	irtA	iron ABC transporter ATP-binding protein/permease IrtA
NC_000962	2189960	snp	T	C	C:74 T:0	CDS	+	1465/2520	489/839	missense_variant c.1465T>C p.Phe489Leu	Rv1937		oxygenase
NC_000962	2190365	snp	G	A	A:114 G:0	CDS	+	1870/2520	624/839	missense_variant c.1870G>A p.Ala624Thr	Rv1937		oxygenase
NC_000962	3023621	snp	G	A	A:103 G:0	CDS	+	57/693	19/230	synonymous_variant c.57G>A p.Glu19Glu	Rv2711	ideR	iron-dependent repressor and activator IdeR
NC_000962	3614502	snp	C	G	G:17 C:0	CDS	-	3102/3147	1034/1048	synonymous_variant c.3102G>C p.Ala1034Ala	Rv3239c		transmembrane transport protein
NC_000962	3614982	snp	T	C	C:152 T:0	CDS	-	2622/3147	874/1048	synonymous_variant c.2622A>G p.Leu874Leu	Rv3239c		transmembrane transport protein
NC_000962	3616990	snp	G	A	A:53 G:0	CDS	-	614/3147	205/1048	missense_variant c.614C>T p.Ala205Val	Rv3239c		transmembrane transport protein
NC_000962	3630692	snp	G	A	A:105 G:0	CDS	-	47/168	16/55	missense_variant c.47C>T p.Ala16Val	Rv3251c	rubA	rubredoxin RubA
NC_000962	4146314	snp	G	T	T:105 G:0	CDS	-	578/1278	193/425	missense_variant c.578C>A p.Pro193Gln	Rv3703c	etgB	iron(II)-dependent oxidoreductase EgtB
NC_000962	4314645	snp	A	G	G:103 A:0	CDS	+	468/546	156/181	synonymous_variant c.468A>G p.Leu156Leu	Rv3841	bfrB	bacterioferritin BfrB
NC_000962	232574	snp	G	T	T:109 G:0	CDS	+	344/2289	115/762	missense_variant c.344G>T p.Gly115Val	Rv0197		oxidoreductase
NC_000962	234477	snp	T	G	G:75 T:0	CDS	+	2247/2289	749/762	stop_gained c.2247T>G p.Tyr749*	Rv0197		oxidoreductase
NC_000962	278681	snp	C	G	G:92 C:0	CDS	+	97/945	33/314	missense_variant c.97C>G p.His33Asp	Rv0233	nrdB	ribonucleoside-diphosphate reductase subunit beta NrdB
NC_000962	304923	snp	A	G	G:185 A:0	CDS	+	2058/2562	686/853	synonymous_variant c.2058A>G p.Lys686Lys	Rv0252	nirB	nitrite reductase large subunit NirB
NC_000962	316684	snp	C	T	T:152 C:0	CDS	-	820/993	274/330	missense_variant c.820G>A p.Glu274Lys	Rv0265c		iron ABC transporter substrate-binding lipoprotein
NC_000962	403980	snp	G	A	A:233 G:0	CDS	-	1862/2649	621/882	missense_variant c.1862C>T p.Ala621Val	Rv0338c		iron-sulfur-binding reductase
NC_000962	404326	snp	T	C	C:236 T:0	CDS	-	1516/2649	506/882	missense_variant c.1516A>G p.Arg506Gly	Rv0338c		iron-sulfur-binding reductase
NC_000962	1306259	snp	A	G	G:79 A:0	CDS	-	1968/2025	656/674	synonymous_variant c.1968T>C p.Ala656Ala	Rv1175c	fadH	NADPH dependent 2,4-dienoyl-CoA reductase FadH
NC_000962	1307598	snp	C	G	G:175 C:0	CDS	-	629/2025	210/674	missense_variant c.629G>C p.Cys210Ser	Rv1175c	fadH	NADPH dependent 2,4-dienoyl-CoA reductase FadH
NC_000962	1514039	snp	C	T	T:97 C:0	CDS	+	993/2580	331/859	synonymous_variant c.993C>T p.Phe331Phe	Rv1348	irtA	iron ABC transporter ATP-binding protein/permease IrtA
NC_000962	2189960	snp	T	C	C:124 T:0	CDS	+	1465/2520	489/839	missense_variant c.1465T>C p.Phe489Leu	Rv1937		oxygenase
NC_000962	2190365	snp	G	A	A:125 G:0	CDS	+	1870/2520	624/839	missense_variant c.1870G>A p.Ala624Thr	Rv1937		oxygenase
NC_000962	3023621	snp	G	A	A:135 G:0	CDS	+	57/693	19/230	synonymous_variant c.57G>A p.Glu19Glu	Rv2711	ideR	iron-dependent repressor and activator IdeR
NC_000962	3614982	snp	T	C	C:161 T:0	CDS	-	2622/3147	874/1048	synonymous_variant c.2622A>G p.Leu874Leu	Rv3239c		transmembrane transport protein
NC_000962	3616990	snp	G	A	A:87 G:0	CDS	-	614/3147	205/1048	missense_variant c.614C>T p.Ala205Val	Rv3239c		transmembrane transport protein
NC_000962	3630692	snp	G	A	A:154 G:1	CDS	-	47/168	16/55	missense_variant c.47C>T p.Ala16Val	Rv3251c	rubA	rubredoxin RubA
NC_000962	4146314	snp	G	T	T:114 G:0	CDS	-	578/1278	193/425	missense_variant c.578C>A p.Pro193Gln	Rv3703c	etgB	iron(II)-dependent oxidoreductase EgtB
NC_000962	4314645	snp	A	G	G:127 A:0	CDS	+	468/546	156/181	synonymous_variant c.468A>G p.Leu156Leu	Rv3841	bfrB	bacterioferritin BfrB
NC_000962	232574	snp	G	T	T:65 G:1	CDS	+	344/2289	115/762	missense_variant c.344G>T p.Gly115Val	Rv0197		oxidoreductase
NC_000962	233583	snp	A	G	G:63 A:0	CDS	+	1353/2289	451/762	synonymous_variant c.1353A>G p.Pro451Pro	Rv0197		oxidoreductase
NC_000962	234477	snp	T	G	G:11 T:0	CDS	+	2247/2289	749/762	stop_gained c.2247T>G p.Tyr749*	Rv0197		oxidoreductase
NC_000962	278681	snp	C	G	G:76 C:0	CDS	+	97/945	33/314	missense_variant c.97C>G p.His33Asp	Rv0233	nrdB	ribonucleoside-diphosphate reductase subunit beta NrdB
NC_000962	304679	snp	G	T	T:81 G:0	CDS	+	1814/2562	605/853	missense_variant c.1814G>T p.Gly605Val	Rv0252	nirB	nitrite reductase large subunit NirB
NC_000962	304923	snp	A	G	G:69 A:0	CDS	+	2058/2562	686/853	synonymous_variant c.2058A>G p.Lys686Lys	Rv0252	nirB	nitrite reductase large subunit NirB
NC_000962	403980	snp	G	A	A:68 G:0	CDS	-	1862/2649	621/882	missense_variant c.1862C>T p.Ala621Val	Rv0338c		iron-sulfur-binding reductase
NC_000962	404326	snp	T	C	C:59 T:0	CDS	-	1516/2649	506/882	missense_variant c.1516A>G p.Arg506Gly	Rv0338c		iron-sulfur-binding reductase
NC_000962	405750	snp	T	G	G:62 T:0	CDS	-	92/2649	31/882	missense_variant c.92A>C p.Tyr31Ser	Rv0338c		iron-sulfur-binding reductase
NC_000962	1306259	snp	A	G	G:63 A:0	CDS	-	1968/2025	656/674	synonymous_variant c.1968T>C p.Ala656Ala	Rv1175c	fadH	NADPH dependent 2,4-dienoyl-CoA reductase FadH
NC_000962	1307598	snp	C	G	G:57 C:0	CDS	-	629/2025	210/674	missense_variant c.629G>C p.Cys210Ser	Rv1175c	fadH	NADPH dependent 2,4-dienoyl-CoA reductase FadH
NC_000962	3614982	snp	T	C	C:64 T:0	CDS	-	2622/3147	874/1048	synonymous_variant c.2622A>G p.Leu874Leu	Rv3239c		transmembrane transport protein
NC_000962	4146314	snp	G	T	T:81 G:0	CDS	-	578/1278	193/425	missense_variant c.578C>A p.Pro193Gln	Rv3703c	etgB	iron(II)-dependent oxidoreductase EgtB
NC_000962	4314645	snp	A	G	G:87 A:0	CDS	+	468/546	156/181	synonymous_variant c.468A>G p.Leu156Leu	Rv3841	bfrB	bacterioferritin BfrB
NC_000962	123520	snp	T	C	C:111 T:0	CDS	+	1204/1515	402/504	missense_variant c.1204T>C p.Tyr402His	Rv0104		hypothetical protein
NC_000962	233358	snp	A	C	C:77 A:0	CDS	+	1128/2289	376/762	synonymous_variant c.1128A>C p.Val376Val	Rv0197		oxidoreductase
NC_000962	233364	snp	G	C	C:75 G:0	CDS	+	1134/2289	378/762	missense_variant c.1134G>C p.Arg378Ser	Rv0197		oxidoreductase
NC_000962	234477	snp	T	G	G:32 T:0	CDS	+	2247/2289	749/762	stop_gained c.2247T>G p.Tyr749*	Rv0197		oxidoreductase
NC_000962	278681	snp	C	G	G:65 C:0	CDS	+	97/945	33/314	missense_variant c.97C>G p.His33Asp	Rv0233	nrdB	ribonucleoside-diphosphate reductase subunit beta NrdB
NC_000962	303414	snp	C	T	T:69 C:0	CDS	+	549/2562	183/853	synonymous_variant c.549C>T p.Phe183Phe	Rv0252	nirB	nitrite reductase large subunit NirB
NC_000962	304923	snp	A	G	G:60 A:0	CDS	+	2058/2562	686/853	synonymous_variant c.2058A>G p.Lys686Lys	Rv0252	nirB	nitrite reductase large subunit NirB
NC_000962	344288	snp	C	G	G:52 C:0	CDS	+	267/1617	89/538	synonymous_variant c.267C>G p.Ser89Ser	Rv0283	eccB3	ESX-3 secretion system protein EccB3
NC_000962	403980	snp	G	A	A:54 G:0	CDS	-	1862/2649	621/882	missense_variant c.1862C>T p.Ala621Val	Rv0338c		iron-sulfur-binding reductase
NC_000962	404326	snp	T	C	C:35 T:0	CDS	-	1516/2649	506/882	missense_variant c.1516A>G p.Arg506Gly	Rv0338c		iron-sulfur-binding reductase
NC_000962	1306259	snp	A	G	G:72 A:0	CDS	-	1968/2025	656/674	synonymous_variant c.1968T>C p.Ala656Ala	Rv1175c	fadH	NADPH dependent 2,4-dienoyl-CoA reductase FadH
NC_000962	1307598	snp	C	G	G:108 C:0	CDS	-	629/2025	210/674	missense_variant c.629G>C p.Cys210Ser	Rv1175c	fadH	NADPH dependent 2,4-dienoyl-CoA reductase FadH
NC_000962	1351361	snp	C	T	T:57 C:0	CDS	+	171/957	57/318	synonymous_variant c.171C>T p.Asp57Asp	Rv1207	folP2	dihydropteroate synthase
NC_000962	1514010	snp	G	T	T:54 G:0	CDS	+	964/2580	322/859	missense_variant c.964G>T p.Val322Phe	Rv1348	irtA	iron ABC transporter ATP-binding protein/permease IrtA
NC_000962	1613927	snp	C	A	A:90 C:0	CDS	+	621/1020	207/339	synonymous_variant c.621C>A p.Ala207Ala	Rv1436	gap	glyceraldehyde 3-phosphate dehydrogenase
NC_000962	1657843	snp	G	A	A:91 G:0	CDS	+	881/1974	294/657	missense_variant c.881G>A p.Arg294His	Rv1469	ctpD	cobalt/nickel-exporting P-type ATPase
NC_000962	1658535	snp	G	T	T:41 G:0	CDS	+	1573/1974	525/657	missense_variant c.1573G>T p.Val525Phe	Rv1469	ctpD	cobalt/nickel-exporting P-type ATPase
NC_000962	2959714	snp	T	C	C:63 T:0	CDS	-	107/486	36/161	missense_variant c.107A>G p.Asp36Gly	Rv2633c		hypothetical protein
NC_000962	2959775	snp	C	T	T:43 C:0	CDS	-	46/486	16/161	missense_variant c.46G>A p.Gly16Arg	Rv2633c		hypothetical protein
NC_000962	3180988	snp	C	A	A:70 C:0	CDS	-	775/1215	259/404	missense_variant c.775G>T p.Val259Phe	Rv2869c	rip	zinc metalloprotease
NC_000962	3521044	snp	A	G	G:82 A:0	CDS	+	538/636	180/211	missense_variant c.538A>G p.Thr180Ala	Rv3153	nuoI	NADH-quinone oxidoreductase subunit I
NC_000962	3614982	snp	T	C	C:75 T:0	CDS	-	2622/3147	874/1048	synonymous_variant c.2622A>G p.Leu874Leu	Rv3239c		transmembrane transport protein
NC_000962	3631325	snp	C	T	T:68 C:0	CDS	-	664/1251	222/416	missense_variant c.664G>A p.Val222Ile	Rv3252c	alkB	transmembrane alkane 1-monooxygenase AlkB
NC_000962	4013076	snp	G	A	A:45 G:0	CDS	+	660/1077	220/358	synonymous_variant c.660G>A p.Gly220Gly	Rv3571	kshB	3-ketosteroid-9-alpha-hydroxylase reductase subunit
NC_000962	4013388	snp	G	A	A:53 G:1	CDS	+	972/1077	324/358	missense_variant c.972G>A p.Met324Ile	Rv3571	kshB	3-ketosteroid-9-alpha-hydroxylase reductase subunit
NC_000962	4145737	snp	A	G	G:52 A:0	CDS	-	1155/1278	385/425	synonymous_variant c.1155T>C p.Tyr385Tyr	Rv3703c	etgB	iron(II)-dependent oxidoreductase EgtB
NC_000962	4314645	snp	A	G	G:73 A:0	CDS	+	468/546	156/181	synonymous_variant c.468A>G p.Leu156Leu	Rv3841	bfrB	bacterioferritin BfrB
NC_000962	232574	snp	G	T	T:67 G:0	CDS	+	344/2289	115/762	missense_variant c.344G>T p.Gly115Val	Rv0197		oxidoreductase
NC_000962	234477	snp	T	G	G:32 T:0	CDS	+	2247/2289	749/762	stop_gained c.2247T>G p.Tyr749*	Rv0197		oxidoreductase
NC_000962	278681	snp	C	G	G:89 C:0	CDS	+	97/945	33/314	missense_variant c.97C>G p.His33Asp	Rv0233	nrdB	ribonucleoside-diphosphate reductase subunit beta NrdB
NC_000962	304923	snp	A	G	G:150 A:0	CDS	+	2058/2562	686/853	synonymous_variant c.2058A>G p.Lys686Lys	Rv0252	nirB	nitrite reductase large subunit NirB
NC_000962	316684	snp	C	T	T:134 C:1	CDS	-	820/993	274/330	missense_variant c.820G>A p.Glu274Lys	Rv0265c		iron ABC transporter substrate-binding lipoprotein
NC_000962	403980	snp	G	A	A:124 G:0	CDS	-	1862/2649	621/882	missense_variant c.1862C>T p.Ala621Val	Rv0338c		iron-sulfur-binding reductase
NC_000962	404326	snp	T	C	C:194 T:0	CDS	-	1516/2649	506/882	missense_variant c.1516A>G p.Arg506Gly	Rv0338c		iron-sulfur-binding reductase
NC_000962	1306259	snp	A	G	G:85 A:0	CDS	-	1968/2025	656/674	synonymous_variant c.1968T>C p.Ala656Ala	Rv1175c	fadH	NADPH dependent 2,4-dienoyl-CoA reductase FadH
NC_000962	1307598	snp	C	G	G:153 C:0	CDS	-	629/2025	210/674	missense_variant c.629G>C p.Cys210Ser	Rv1175c	fadH	NADPH dependent 2,4-dienoyl-CoA reductase FadH
NC_000962	1514039	snp	C	T	T:70 C:1	CDS	+	993/2580	331/859	synonymous_variant c.993C>T p.Phe331Phe	Rv1348	irtA	iron ABC transporter ATP-binding protein/permease IrtA
NC_000962	2189960	snp	T	C	C:125 T:0	CDS	+	1465/2520	489/839	missense_variant c.1465T>C p.Phe489Leu	Rv1937		oxygenase
NC_000962	2190365	snp	G	A	A:142 G:1	CDS	+	1870/2520	624/839	missense_variant c.1870G>A p.Ala624Thr	Rv1937		oxygenase
NC_000962	3023621	snp	G	A	A:84 G:0	CDS	+	57/693	19/230	synonymous_variant c.57G>A p.Glu19Glu	Rv2711	ideR	iron-dependent repressor and activator IdeR
NC_000962	3614502	snp	C	G	G:16 C:0	CDS	-	3102/3147	1034/1048	synonymous_variant c.3102G>C p.Ala1034Ala	Rv3239c		transmembrane transport protein
NC_000962	3614982	snp	T	C	C:150 T:0	CDS	-	2622/3147	874/1048	synonymous_variant c.2622A>G p.Leu874Leu	Rv3239c		transmembrane transport protein
NC_000962	3616990	snp	G	A	A:95 G:1	CDS	-	614/3147	205/1048	missense_variant c.614C>T p.Ala205Val	Rv3239c		transmembrane transport protein
NC_000962	3630692	snp	G	A	A:94 G:0	CDS	-	47/168	16/55	missense_variant c.47C>T p.Ala16Val	Rv3251c	rubA	rubredoxin RubA
NC_000962	4146314	snp	G	T	T:93 G:2	CDS	-	578/1278	193/425	missense_variant c.578C>A p.Pro193Gln	Rv3703c	etgB	iron(II)-dependent oxidoreductase EgtB
NC_000962	4314645	snp	A	G	G:124 A:0	CDS	+	468/546	156/181	synonymous_variant c.468A>G p.Leu156Leu	Rv3841	bfrB	bacterioferritin BfrB
NC_000962	232574	snp	G	T	T:116 G:0	CDS	+	344/2289	115/762	missense_variant c.344G>T p.Gly115Val	Rv0197		oxidoreductase
NC_000962	234477	snp	T	G	G:44 T:0	CDS	+	2247/2289	749/762	stop_gained c.2247T>G p.Tyr749*	Rv0197		oxidoreductase
NC_000962	278681	snp	C	G	G:115 C:0	CDS	+	97/945	33/314	missense_variant c.97C>G p.His33Asp	Rv0233	nrdB	ribonucleoside-diphosphate reductase subunit beta NrdB
NC_000962	304923	snp	A	G	G:182 A:0	CDS	+	2058/2562	686/853	synonymous_variant c.2058A>G p.Lys686Lys	Rv0252	nirB	nitrite reductase large subunit NirB
NC_000962	316684	snp	C	T	T:178 C:0	CDS	-	820/993	274/330	missense_variant c.820G>A p.Glu274Lys	Rv0265c		iron ABC transporter substrate-binding lipoprotein
NC_000962	403980	snp	G	A	A:216 G:0	CDS	-	1862/2649	621/882	missense_variant c.1862C>T p.Ala621Val	Rv0338c		iron-sulfur-binding reductase
NC_000962	404326	snp	T	C	C:238 T:0	CDS	-	1516/2649	506/882	missense_variant c.1516A>G p.Arg506Gly	Rv0338c		iron-sulfur-binding reductase
NC_000962	1306259	snp	A	G	G:108 A:0	CDS	-	1968/2025	656/674	synonymous_variant c.1968T>C p.Ala656Ala	Rv1175c	fadH	NADPH dependent 2,4-dienoyl-CoA reductase FadH
NC_000962	1307598	snp	C	G	G:175 C:0	CDS	-	629/2025	210/674	missense_variant c.629G>C p.Cys210Ser	Rv1175c	fadH	NADPH dependent 2,4-dienoyl-CoA reductase FadH
NC_000962	1514039	snp	C	T	T:120 C:0	CDS	+	993/2580	331/859	synonymous_variant c.993C>T p.Phe331Phe	Rv1348	irtA	iron ABC transporter ATP-binding protein/permease IrtA
NC_000962	2189960	snp	T	C	C:132 T:0	CDS	+	1465/2520	489/839	missense_variant c.1465T>C p.Phe489Leu	Rv1937		oxygenase
NC_000962	2190365	snp	G	A	A:135 G:2	CDS	+	1870/2520	624/839	missense_variant c.1870G>A p.Ala624Thr	Rv1937		oxygenase
NC_000962	3023621	snp	G	A	A:115 G:0	CDS	+	57/693	19/230	synonymous_variant c.57G>A p.Glu19Glu	Rv2711	ideR	iron-dependent repressor and activator IdeR
NC_000962	3614982	snp	T	C	C:153 T:0	CDS	-	2622/3147	874/1048	synonymous_variant c.2622A>G p.Leu874Leu	Rv3239c		transmembrane transport protein
NC_000962	3616990	snp	G	A	A:144 G:0	CDS	-	614/3147	205/1048	missense_variant c.614C>T p.Ala205Val	Rv3239c		transmembrane transport protein
NC_000962	3630692	snp	G	A	A:138 G:0	CDS	-	47/168	16/55	missense_variant c.47C>T p.Ala16Val	Rv3251c	rubA	rubredoxin RubA
NC_000962	4146314	snp	G	T	T:144 G:0	CDS	-	578/1278	193/425	missense_variant c.578C>A p.Pro193Gln	Rv3703c	etgB	iron(II)-dependent oxidoreductase EgtB
NC_000962	4314645	snp	A	G	G:133 A:0	CDS	+	468/546	156/181	synonymous_variant c.468A>G p.Leu156Leu	Rv3841	bfrB	bacterioferritin BfrB
NC_000962	232574	snp	G	T	T:63 G:0	CDS	+	344/2289	115/762	missense_variant c.344G>T p.Gly115Val	Rv0197		oxidoreductase
NC_000962	234477	snp	T	G	G:30 T:0	CDS	+	2247/2289	749/762	stop_gained c.2247T>G p.Tyr749*	Rv0197		oxidoreductase
NC_000962	278681	snp	C	G	G:125 C:0	CDS	+	97/945	33/314	missense_variant c.97C>G p.His33Asp	Rv0233	nrdB	ribonucleoside-diphosphate reductase subunit beta NrdB
NC_000962	304923	snp	A	G	G:169 A:0	CDS	+	2058/2562	686/853	synonymous_variant c.2058A>G p.Lys686Lys	Rv0252	nirB	nitrite reductase large subunit NirB
NC_000962	316684	snp	C	T	T:138 C:0	CDS	-	820/993	274/330	missense_variant c.820G>A p.Glu274Lys	Rv0265c		iron ABC transporter substrate-binding lipoprotein
NC_000962	403980	snp	G	A	A:298 G:0	CDS	-	1862/2649	621/882	missense_variant c.1862C>T p.Ala621Val	Rv0338c		iron-sulfur-binding reductase
NC_000962	404326	snp	T	C	C:274 T:0	CDS	-	1516/2649	506/882	missense_variant c.1516A>G p.Arg506Gly	Rv0338c		iron-sulfur-binding reductase
NC_000962	1306259	snp	A	G	G:98 A:0	CDS	-	1968/2025	656/674	synonymous_variant c.1968T>C p.Ala656Ala	Rv1175c	fadH	NADPH dependent 2,4-dienoyl-CoA reductase FadH
NC_000962	1307598	snp	C	G	G:166 C:1	CDS	-	629/2025	210/674	missense_variant c.629G>C p.Cys210Ser	Rv1175c	fadH	NADPH dependent 2,4-dienoyl-CoA reductase FadH
NC_000962	1514039	snp	C	T	T:92 C:0	CDS	+	993/2580	331/859	synonymous_variant c.993C>T p.Phe331Phe	Rv1348	irtA	iron ABC transporter ATP-binding protein/permease IrtA
NC_000962	2189960	snp	T	C	C:131 T:0	CDS	+	1465/2520	489/839	missense_variant c.1465T>C p.Phe489Leu	Rv1937		oxygenase
NC_000962	2190365	snp	G	A	A:128 G:0	CDS	+	1870/2520	624/839	missense_variant c.1870G>A p.Ala624Thr	Rv1937		oxygenase
NC_000962	3023621	snp	G	A	A:130 G:0	CDS	+	57/693	19/230	synonymous_variant c.57G>A p.Glu19Glu	Rv2711	ideR	iron-dependent repressor and activator IdeR
NC_000962	3614982	snp	T	C	C:164 T:0	CDS	-	2622/3147	874/1048	synonymous_variant c.2622A>G p.Leu874Leu	Rv3239c		transmembrane transport protein
NC_000962	3616990	snp	G	A	A:145 G:0	CDS	-	614/3147	205/1048	missense_variant c.614C>T p.Ala205Val	Rv3239c		transmembrane transport protein
NC_000962	3630692	snp	G	A	A:126 G:0	CDS	-	47/168	16/55	missense_variant c.47C>T p.Ala16Val	Rv3251c	rubA	rubredoxin RubA
NC_000962	4146314	snp	G	T	T:151 G:1	CDS	-	578/1278	193/425	missense_variant c.578C>A p.Pro193Gln	Rv3703c	etgB	iron(II)-dependent oxidoreductase EgtB
NC_000962	4314645	snp	A	G	G:142 A:0	CDS	+	468/546	156/181	synonymous_variant c.468A>G p.Leu156Leu	Rv3841	bfrB	bacterioferritin BfrB
NC_000962	123454	snp	C	T	T:32 C:0	CDS	+	1138/1515	380/504	stop_gained c.1138C>T p.Gln380*	Rv0104		hypothetical protein
NC_000962	123520	snp	T	C	C:26 T:0	CDS	+	1204/1515	402/504	missense_variant c.1204T>C p.Tyr402His	Rv0104		hypothetical protein
NC_000962	234477	snp	T	G	G:14 T:0	CDS	+	2247/2289	749/762	stop_gained c.2247T>G p.Tyr749*	Rv0197		oxidoreductase
NC_000962	278681	snp	C	G	G:27 C:0	CDS	+	97/945	33/314	missense_variant c.97C>G p.His33Asp	Rv0233	nrdB	ribonucleoside-diphosphate reductase subunit beta NrdB
NC_000962	304923	snp	A	G	G:38 A:0	CDS	+	2058/2562	686/853	synonymous_variant c.2058A>G p.Lys686Lys	Rv0252	nirB	nitrite reductase large subunit NirB
NC_000962	305188	snp	G	T	T:45 G:0	CDS	+	2323/2562	775/853	missense_variant c.2323G>T p.Val775Leu	Rv0252	nirB	nitrite reductase large subunit NirB
NC_000962	403980	snp	G	A	A:46 G:0	CDS	-	1862/2649	621/882	missense_variant c.1862C>T p.Ala621Val	Rv0338c		iron-sulfur-binding reductase
NC_000962	404326	snp	T	C	C:34 T:0	CDS	-	1516/2649	506/882	missense_variant c.1516A>G p.Arg506Gly	Rv0338c		iron-sulfur-binding reductase
NC_000962	1306259	snp	A	G	G:15 A:0	CDS	-	1968/2025	656/674	synonymous_variant c.1968T>C p.Ala656Ala	Rv1175c	fadH	NADPH dependent 2,4-dienoyl-CoA reductase FadH
NC_000962	1307598	snp	C	G	G:19 C:0	CDS	-	629/2025	210/674	missense_variant c.629G>C p.Cys210Ser	Rv1175c	fadH	NADPH dependent 2,4-dienoyl-CoA reductase FadH
NC_000962	2884068	snp	A	C	C:41 A:0	CDS	+	727/993	243/330	missense_variant c.727A>C p.Met243Leu	Rv2564	glnQ	glutamine ABC transporter ATP-binding protein
NC_000962	3024021	snp	C	A	A:28 C:0	CDS	+	457/693	153/230	synonymous_variant c.457C>A p.Arg153Arg	Rv2711	ideR	iron-dependent repressor and activator IdeR
NC_000962	3180988	snp	C	A	A:23 C:0	CDS	-	775/1215	259/404	missense_variant c.775G>T p.Val259Phe	Rv2869c	rip	zinc metalloprotease
NC_000962	3600576	snp	C	T	T:40 C:0	CDS	+	726/849	242/282	synonymous_variant c.726C>T p.Cys242Cys	Rv3224		iron-regulated short-chain dehydrogenase/reductase
NC_000962	3614982	snp	T	C	C:65 T:0	CDS	-	2622/3147	874/1048	synonymous_variant c.2622A>G p.Leu874Leu	Rv3239c		transmembrane transport protein
NC_000962	4115890	snp	G	C	C:23 G:0	CDS	-	5/738	2/245	missense_variant c.5C>G p.Pro2Arg	Rv3674c	nth	endonuclease III
NC_000962	4145737	snp	A	G	G:17 A:0	CDS	-	1155/1278	385/425	synonymous_variant c.1155T>C p.Tyr385Tyr	Rv3703c	etgB	iron(II)-dependent oxidoreductase EgtB
NC_000962	4175102	snp	A	G	G:48 A:0	CDS	+	230/3198	77/1065	missense_variant c.230A>G p.Asp77Gly	Rv3728		membrane protein
NC_000962	4194501	snp	G	A	A:26 G:0	CDS	-	873/1983	291/660	synonymous_variant c.873C>T p.Phe291Phe	Rv3743c	ctpJ	cation transporter ATPase J
NC_000962	4314645	snp	A	G	G:30 A:0	CDS	+	468/546	156/181	synonymous_variant c.468A>G p.Leu156Leu	Rv3841	bfrB	bacterioferritin BfrB
NC_000962	232574	snp	G	T	T:118 G:0	CDS	+	344/2289	115/762	missense_variant c.344G>T p.Gly115Val	Rv0197		oxidoreductase
NC_000962	234477	snp	T	G	G:33 T:0	CDS	+	2247/2289	749/762	stop_gained c.2247T>G p.Tyr749*	Rv0197		oxidoreductase
NC_000962	278681	snp	C	G	G:163 C:0	CDS	+	97/945	33/314	missense_variant c.97C>G p.His33Asp	Rv0233	nrdB	ribonucleoside-diphosphate reductase subunit beta NrdB
NC_000962	304923	snp	A	G	G:185 A:0	CDS	+	2058/2562	686/853	synonymous_variant c.2058A>G p.Lys686Lys	Rv0252	nirB	nitrite reductase large subunit NirB
NC_000962	316684	snp	C	T	T:178 C:0	CDS	-	820/993	274/330	missense_variant c.820G>A p.Glu274Lys	Rv0265c		iron ABC transporter substrate-binding lipoprotein
NC_000962	403980	snp	G	A	A:172 G:0	CDS	-	1862/2649	621/882	missense_variant c.1862C>T p.Ala621Val	Rv0338c		iron-sulfur-binding reductase
NC_000962	404326	snp	T	C	C:233 T:0	CDS	-	1516/2649	506/882	missense_variant c.1516A>G p.Arg506Gly	Rv0338c		iron-sulfur-binding reductase
NC_000962	1306259	snp	A	G	G:61 A:0	CDS	-	1968/2025	656/674	synonymous_variant c.1968T>C p.Ala656Ala	Rv1175c	fadH	NADPH dependent 2,4-dienoyl-CoA reductase FadH
NC_000962	1307598	snp	C	G	G:167 C:0	CDS	-	629/2025	210/674	missense_variant c.629G>C p.Cys210Ser	Rv1175c	fadH	NADPH dependent 2,4-dienoyl-CoA reductase FadH
NC_000962	1514039	snp	C	T	T:99 C:0	CDS	+	993/2580	331/859	synonymous_variant c.993C>T p.Phe331Phe	Rv1348	irtA	iron ABC transporter ATP-binding protein/permease IrtA
NC_000962	2189960	snp	T	C	C:96 T:0	CDS	+	1465/2520	489/839	missense_variant c.1465T>C p.Phe489Leu	Rv1937		oxygenase
NC_000962	2190365	snp	G	A	A:140 G:1	CDS	+	1870/2520	624/839	missense_variant c.1870G>A p.Ala624Thr	Rv1937		oxygenase
NC_000962	3023621	snp	G	A	A:107 G:0	CDS	+	57/693	19/230	synonymous_variant c.57G>A p.Glu19Glu	Rv2711	ideR	iron-dependent repressor and activator IdeR
NC_000962	3614982	snp	T	C	C:128 T:0	CDS	-	2622/3147	874/1048	synonymous_variant c.2622A>G p.Leu874Leu	Rv3239c		transmembrane transport protein
NC_000962	3616990	snp	G	A	A:101 G:0	CDS	-	614/3147	205/1048	missense_variant c.614C>T p.Ala205Val	Rv3239c		transmembrane transport protein
NC_000962	3630692	snp	G	A	A:183 G:0	CDS	-	47/168	16/55	missense_variant c.47C>T p.Ala16Val	Rv3251c	rubA	rubredoxin RubA
NC_000962	4146314	snp	G	T	T:100 G:0	CDS	-	578/1278	193/425	missense_variant c.578C>A p.Pro193Gln	Rv3703c	etgB	iron(II)-dependent oxidoreductase EgtB
NC_000962	4314645	snp	A	G	G:133 A:0	CDS	+	468/546	156/181	synonymous_variant c.468A>G p.Leu156Leu	Rv3841	bfrB	bacterioferritin BfrB
NC_000962	123454	snp	C	T	T:25 C:0	CDS	+	1138/1515	380/504	stop_gained c.1138C>T p.Gln380*	Rv0104		hypothetical protein
NC_000962	123520	snp	T	C	C:31 T:0	CDS	+	1204/1515	402/504	missense_variant c.1204T>C p.Tyr402His	Rv0104		hypothetical protein
NC_000962	234477	snp	T	G	G:14 T:0	CDS	+	2247/2289	749/762	stop_gained c.2247T>G p.Tyr749*	Rv0197		oxidoreductase
NC_000962	278681	snp	C	G	G:21 C:0	CDS	+	97/945	33/314	missense_variant c.97C>G p.His33Asp	Rv0233	nrdB	ribonucleoside-diphosphate reductase subunit beta NrdB
NC_000962	304923	snp	A	G	G:33 A:0	CDS	+	2058/2562	686/853	synonymous_variant c.2058A>G p.Lys686Lys	Rv0252	nirB	nitrite reductase large subunit NirB
NC_000962	305188	snp	G	T	T:32 G:0	CDS	+	2323/2562	775/853	missense_variant c.2323G>T p.Val775Leu	Rv0252	nirB	nitrite reductase large subunit NirB
NC_000962	403980	snp	G	A	A:27 G:0	CDS	-	1862/2649	621/882	missense_variant c.1862C>T p.Ala621Val	Rv0338c		iron-sulfur-binding reductase
NC_000962	404326	snp	T	C	C:21 T:0	CDS	-	1516/2649	506/882	missense_variant c.1516A>G p.Arg506Gly	Rv0338c		iron-sulfur-binding reductase
NC_000962	1306259	snp	A	G	G:29 A:0	CDS	-	1968/2025	656/674	synonymous_variant c.1968T>C p.Ala656Ala	Rv1175c	fadH	NADPH dependent 2,4-dienoyl-CoA reductase FadH
NC_000962	1307598	snp	C	G	G:21 C:0	CDS	-	629/2025	210/674	missense_variant c.629G>C p.Cys210Ser	Rv1175c	fadH	NADPH dependent 2,4-dienoyl-CoA reductase FadH
NC_000962	2883831	snp	T	C	C:28 T:0	CDS	+	490/993	164/330	synonymous_variant c.490T>C p.Leu164Leu	Rv2564	glnQ	glutamine ABC transporter ATP-binding protein
NC_000962	2884068	snp	A	C	C:17 A:0	CDS	+	727/993	243/330	missense_variant c.727A>C p.Met243Leu	Rv2564	glnQ	glutamine ABC transporter ATP-binding protein
NC_000962	3024021	snp	C	A	A:28 C:0	CDS	+	457/693	153/230	synonymous_variant c.457C>A p.Arg153Arg	Rv2711	ideR	iron-dependent repressor and activator IdeR
NC_000962	3180988	snp	C	A	A:22 C:0	CDS	-	775/1215	259/404	missense_variant c.775G>T p.Val259Phe	Rv2869c	rip	zinc metalloprotease
NC_000962	3600576	snp	C	T	T:22 C:0	CDS	+	726/849	242/282	synonymous_variant c.726C>T p.Cys242Cys	Rv3224		iron-regulated short-chain dehydrogenase/reductase
NC_000962	3614982	snp	T	C	C:34 T:0	CDS	-	2622/3147	874/1048	synonymous_variant c.2622A>G p.Leu874Leu	Rv3239c		transmembrane transport protein
NC_000962	4115890	snp	G	C	C:36 G:0	CDS	-	5/738	2/245	missense_variant c.5C>G p.Pro2Arg	Rv3674c	nth	endonuclease III
NC_000962	4145737	snp	A	G	G:31 A:0	CDS	-	1155/1278	385/425	synonymous_variant c.1155T>C p.Tyr385Tyr	Rv3703c	etgB	iron(II)-dependent oxidoreductase EgtB
NC_000962	4194501	snp	G	A	A:30 G:0	CDS	-	873/1983	291/660	synonymous_variant c.873C>T p.Phe291Phe	Rv3743c	ctpJ	cation transporter ATPase J
NC_000962	4314645	snp	A	G	G:34 A:0	CDS	+	468/546	156/181	synonymous_variant c.468A>G p.Leu156Leu	Rv3841	bfrB	bacterioferritin BfrB
NC_000962	234477	snp	T	G	G:22 T:0	CDS	+	2247/2289	749/762	stop_gained c.2247T>G p.Tyr749*	Rv0197		oxidoreductase
NC_000962	278681	snp	C	G	G:94 C:0	CDS	+	97/945	33/314	missense_variant c.97C>G p.His33Asp	Rv0233	nrdB	ribonucleoside-diphosphate reductase subunit beta NrdB
NC_000962	403920	snp	C	T	T:128 C:0	CDS	-	1922/2649	641/882	missense_variant c.1922G>A p.Arg641His	Rv0338c		iron-sulfur-binding reductase
NC_000962	403980	snp	G	A	A:117 G:0	CDS	-	1862/2649	621/882	missense_variant c.1862C>T p.Ala621Val	Rv0338c		iron-sulfur-binding reductase
NC_000962	404326	snp	T	C	C:136 T:0	CDS	-	1516/2649	506/882	missense_variant c.1516A>G p.Arg506Gly	Rv0338c		iron-sulfur-binding reductase
NC_000962	1307598	snp	C	G	G:132 C:0	CDS	-	629/2025	210/674	missense_variant c.629G>C p.Cys210Ser	Rv1175c	fadH	NADPH dependent 2,4-dienoyl-CoA reductase FadH
NC_000962	1613960	snp	G	T	T:107 G:0	CDS	+	654/1020	218/339	synonymous_variant c.654G>T p.Ala218Ala	Rv1436	gap	glyceraldehyde 3-phosphate dehydrogenase
NC_000962	2883997	snp	A	G	G:93 A:0	CDS	+	656/993	219/330	missense_variant c.656A>G p.Gln219Arg	Rv2564	glnQ	glutamine ABC transporter ATP-binding protein
NC_000962	3614982	snp	T	C	C:123 T:0	CDS	-	2622/3147	874/1048	synonymous_variant c.2622A>G p.Leu874Leu	Rv3239c		transmembrane transport protein
NC_000962	4177264	snp	C	T	T:45 C:0	CDS	+	2392/3198	798/1065	missense_variant c.2392C>T p.Arg798Cys	Rv3728		membrane protein
NC_000962	234477	snp	T	G	G:22 T:0	CDS	+	2247/2289	749/762	stop_gained c.2247T>G p.Tyr749*	Rv0197		oxidoreductase
NC_000962	278681	snp	C	G	G:94 C:0	CDS	+	97/945	33/314	missense_variant c.97C>G p.His33Asp	Rv0233	nrdB	ribonucleoside-diphosphate reductase subunit beta NrdB
NC_000962	403920	snp	C	T	T:128 C:0	CDS	-	1922/2649	641/882	missense_variant c.1922G>A p.Arg641His	Rv0338c		iron-sulfur-binding reductase
NC_000962	403980	snp	G	A	A:117 G:0	CDS	-	1862/2649	621/882	missense_variant c.1862C>T p.Ala621Val	Rv0338c		iron-sulfur-binding reductase
NC_000962	404326	snp	T	C	C:136 T:0	CDS	-	1516/2649	506/882	missense_variant c.1516A>G p.Arg506Gly	Rv0338c		iron-sulfur-binding reductase
NC_000962	1307598	snp	C	G	G:132 C:0	CDS	-	629/2025	210/674	missense_variant c.629G>C p.Cys210Ser	Rv1175c	fadH	NADPH dependent 2,4-dienoyl-CoA reductase FadH
NC_000962	1613960	snp	G	T	T:107 G:0	CDS	+	654/1020	218/339	synonymous_variant c.654G>T p.Ala218Ala	Rv1436	gap	glyceraldehyde 3-phosphate dehydrogenase
NC_000962	2883997	snp	A	G	G:93 A:0	CDS	+	656/993	219/330	missense_variant c.656A>G p.Gln219Arg	Rv2564	glnQ	glutamine ABC transporter ATP-binding protein
NC_000962	3614982	snp	T	C	C:123 T:0	CDS	-	2622/3147	874/1048	synonymous_variant c.2622A>G p.Leu874Leu	Rv3239c		transmembrane transport protein
NC_000962	4177264	snp	C	T	T:45 C:0	CDS	+	2392/3198	798/1065	missense_variant c.2392C>T p.Arg798Cys	Rv3728		membrane protein
NC_000962	234477	snp	T	G	G:22 T:0	CDS	+	2247/2289	749/762	stop_gained c.2247T>G p.Tyr749*	Rv0197		oxidoreductase
NC_000962	278681	snp	C	G	G:94 C:0	CDS	+	97/945	33/314	missense_variant c.97C>G p.His33Asp	Rv0233	nrdB	ribonucleoside-diphosphate reductase subunit beta NrdB
NC_000962	403920	snp	C	T	T:128 C:0	CDS	-	1922/2649	641/882	missense_variant c.1922G>A p.Arg641His	Rv0338c		iron-sulfur-binding reductase
NC_000962	403980	snp	G	A	A:117 G:0	CDS	-	1862/2649	621/882	missense_variant c.1862C>T p.Ala621Val	Rv0338c		iron-sulfur-binding reductase
NC_000962	404326	snp	T	C	C:136 T:0	CDS	-	1516/2649	506/882	missense_variant c.1516A>G p.Arg506Gly	Rv0338c		iron-sulfur-binding reductase
NC_000962	1307598	snp	C	G	G:132 C:0	CDS	-	629/2025	210/674	missense_variant c.629G>C p.Cys210Ser	Rv1175c	fadH	NADPH dependent 2,4-dienoyl-CoA reductase FadH
NC_000962	1613960	snp	G	T	T:107 G:0	CDS	+	654/1020	218/339	synonymous_variant c.654G>T p.Ala218Ala	Rv1436	gap	glyceraldehyde 3-phosphate dehydrogenase
NC_000962	2883997	snp	A	G	G:93 A:0	CDS	+	656/993	219/330	missense_variant c.656A>G p.Gln219Arg	Rv2564	glnQ	glutamine ABC transporter ATP-binding protein
NC_000962	3614982	snp	T	C	C:123 T:0	CDS	-	2622/3147	874/1048	synonymous_variant c.2622A>G p.Leu874Leu	Rv3239c		transmembrane transport protein
NC_000962	4177264	snp	C	T	T:45 C:0	CDS	+	2392/3198	798/1065	missense_variant c.2392C>T p.Arg798Cys	Rv3728		membrane protein
NC_000962	234477	snp	T	G	G:22 T:0	CDS	+	2247/2289	749/762	stop_gained c.2247T>G p.Tyr749*	Rv0197		oxidoreductase
NC_000962	278681	snp	C	G	G:94 C:0	CDS	+	97/945	33/314	missense_variant c.97C>G p.His33Asp	Rv0233	nrdB	ribonucleoside-diphosphate reductase subunit beta NrdB
NC_000962	403920	snp	C	T	T:128 C:0	CDS	-	1922/2649	641/882	missense_variant c.1922G>A p.Arg641His	Rv0338c		iron-sulfur-binding reductase
NC_000962	403980	snp	G	A	A:117 G:0	CDS	-	1862/2649	621/882	missense_variant c.1862C>T p.Ala621Val	Rv0338c		iron-sulfur-binding reductase
NC_000962	404326	snp	T	C	C:136 T:0	CDS	-	1516/2649	506/882	missense_variant c.1516A>G p.Arg506Gly	Rv0338c		iron-sulfur-binding reductase
NC_000962	1307598	snp	C	G	G:132 C:0	CDS	-	629/2025	210/674	missense_variant c.629G>C p.Cys210Ser	Rv1175c	fadH	NADPH dependent 2,4-dienoyl-CoA reductase FadH
NC_000962	1613960	snp	G	T	T:107 G:0	CDS	+	654/1020	218/339	synonymous_variant c.654G>T p.Ala218Ala	Rv1436	gap	glyceraldehyde 3-phosphate dehydrogenase
NC_000962	2883997	snp	A	G	G:93 A:0	CDS	+	656/993	219/330	missense_variant c.656A>G p.Gln219Arg	Rv2564	glnQ	glutamine ABC transporter ATP-binding protein
NC_000962	3614982	snp	T	C	C:123 T:0	CDS	-	2622/3147	874/1048	synonymous_variant c.2622A>G p.Leu874Leu	Rv3239c		transmembrane transport protein
NC_000962	4177264	snp	C	T	T:45 C:0	CDS	+	2392/3198	798/1065	missense_variant c.2392C>T p.Arg798Cys	Rv3728		membrane protein
NC_000962	232574	snp	G	T	T:134 G:0	CDS	+	344/2289	115/762	missense_variant c.344G>T p.Gly115Val	Rv0197		oxidoreductase
NC_000962	234477	snp	T	G	G:29 T:0	CDS	+	2247/2289	749/762	stop_gained c.2247T>G p.Tyr749*	Rv0197		oxidoreductase
NC_000962	278681	snp	C	G	G:137 C:0	CDS	+	97/945	33/314	missense_variant c.97C>G p.His33Asp	Rv0233	nrdB	ribonucleoside-diphosphate reductase subunit beta NrdB
NC_000962	304923	snp	A	G	G:219 A:0	CDS	+	2058/2562	686/853	synonymous_variant c.2058A>G p.Lys686Lys	Rv0252	nirB	nitrite reductase large subunit NirB
NC_000962	316684	snp	C	T	T:188 C:0	CDS	-	820/993	274/330	missense_variant c.820G>A p.Glu274Lys	Rv0265c		iron ABC transporter substrate-binding lipoprotein
NC_000962	403980	snp	G	A	A:158 G:1	CDS	-	1862/2649	621/882	missense_variant c.1862C>T p.Ala621Val	Rv0338c		iron-sulfur-binding reductase
NC_000962	404326	snp	T	C	C:215 T:0	CDS	-	1516/2649	506/882	missense_variant c.1516A>G p.Arg506Gly	Rv0338c		iron-sulfur-binding reductase
NC_000962	1306259	snp	A	G	G:91 A:0	CDS	-	1968/2025	656/674	synonymous_variant c.1968T>C p.Ala656Ala	Rv1175c	fadH	NADPH dependent 2,4-dienoyl-CoA reductase FadH
NC_000962	1307598	snp	C	G	G:121 C:0	CDS	-	629/2025	210/674	missense_variant c.629G>C p.Cys210Ser	Rv1175c	fadH	NADPH dependent 2,4-dienoyl-CoA reductase FadH
NC_000962	1514039	snp	C	T	T:97 C:0	CDS	+	993/2580	331/859	synonymous_variant c.993C>T p.Phe331Phe	Rv1348	irtA	iron ABC transporter ATP-binding protein/permease IrtA
NC_000962	2189960	snp	T	C	C:89 T:0	CDS	+	1465/2520	489/839	missense_variant c.1465T>C p.Phe489Leu	Rv1937		oxygenase
NC_000962	2190365	snp	G	A	A:117 G:0	CDS	+	1870/2520	624/839	missense_variant c.1870G>A p.Ala624Thr	Rv1937		oxygenase
NC_000962	3023621	snp	G	A	A:110 G:0	CDS	+	57/693	19/230	synonymous_variant c.57G>A p.Glu19Glu	Rv2711	ideR	iron-dependent repressor and activator IdeR
NC_000962	3614502	snp	C	G	G:10 C:0	CDS	-	3102/3147	1034/1048	synonymous_variant c.3102G>C p.Ala1034Ala	Rv3239c		transmembrane transport protein
NC_000962	3614982	snp	T	C	C:157 T:0	CDS	-	2622/3147	874/1048	synonymous_variant c.2622A>G p.Leu874Leu	Rv3239c		transmembrane transport protein
NC_000962	3616990	snp	G	A	A:132 G:0	CDS	-	614/3147	205/1048	missense_variant c.614C>T p.Ala205Val	Rv3239c		transmembrane transport protein
NC_000962	3630692	snp	G	A	A:216 G:0	CDS	-	47/168	16/55	missense_variant c.47C>T p.Ala16Val	Rv3251c	rubA	rubredoxin RubA
NC_000962	4146314	snp	G	T	T:166 G:0	CDS	-	578/1278	193/425	missense_variant c.578C>A p.Pro193Gln	Rv3703c	etgB	iron(II)-dependent oxidoreductase EgtB
NC_000962	4314645	snp	A	G	G:201 A:0	CDS	+	468/546	156/181	synonymous_variant c.468A>G p.Leu156Leu	Rv3841	bfrB	bacterioferritin BfrB
NC_000962	123454	snp	C	T	T:31 C:0	CDS	+	1138/1515	380/504	stop_gained c.1138C>T p.Gln380*	Rv0104		hypothetical protein
NC_000962	123520	snp	T	C	C:37 T:0	CDS	+	1204/1515	402/504	missense_variant c.1204T>C p.Tyr402His	Rv0104		hypothetical protein
NC_000962	252237	snp	C	A	A:40 C:0	CDS	+	456/1821	152/606	synonymous_variant c.456C>A p.Val152Val	Rv0211	pckA	phosphoenolpyruvate carboxykinase
NC_000962	278681	snp	C	G	G:29 C:0	CDS	+	97/945	33/314	missense_variant c.97C>G p.His33Asp	Rv0233	nrdB	ribonucleoside-diphosphate reductase subunit beta NrdB
NC_000962	304923	snp	A	G	G:31 A:0	CDS	+	2058/2562	686/853	synonymous_variant c.2058A>G p.Lys686Lys	Rv0252	nirB	nitrite reductase large subunit NirB
NC_000962	305188	snp	G	T	T:34 G:0	CDS	+	2323/2562	775/853	missense_variant c.2323G>T p.Val775Leu	Rv0252	nirB	nitrite reductase large subunit NirB
NC_000962	403980	snp	G	A	A:30 G:0	CDS	-	1862/2649	621/882	missense_variant c.1862C>T p.Ala621Val	Rv0338c		iron-sulfur-binding reductase
NC_000962	404326	snp	T	C	C:24 T:0	CDS	-	1516/2649	506/882	missense_variant c.1516A>G p.Arg506Gly	Rv0338c		iron-sulfur-binding reductase
NC_000962	1306259	snp	A	G	G:22 A:0	CDS	-	1968/2025	656/674	synonymous_variant c.1968T>C p.Ala656Ala	Rv1175c	fadH	NADPH dependent 2,4-dienoyl-CoA reductase FadH
NC_000962	1307598	snp	C	G	G:18 C:0	CDS	-	629/2025	210/674	missense_variant c.629G>C p.Cys210Ser	Rv1175c	fadH	NADPH dependent 2,4-dienoyl-CoA reductase FadH
NC_000962	2884068	snp	A	C	C:38 A:0	CDS	+	727/993	243/330	missense_variant c.727A>C p.Met243Leu	Rv2564	glnQ	glutamine ABC transporter ATP-binding protein
NC_000962	3024021	snp	C	A	A:28 C:0	CDS	+	457/693	153/230	synonymous_variant c.457C>A p.Arg153Arg	Rv2711	ideR	iron-dependent repressor and activator IdeR
NC_000962	3180988	snp	C	A	A:27 C:0	CDS	-	775/1215	259/404	missense_variant c.775G>T p.Val259Phe	Rv2869c	rip	zinc metalloprotease
NC_000962	3600576	snp	C	T	T:35 C:0	CDS	+	726/849	242/282	synonymous_variant c.726C>T p.Cys242Cys	Rv3224		iron-regulated short-chain dehydrogenase/reductase
NC_000962	3614982	snp	T	C	C:30 T:0	CDS	-	2622/3147	874/1048	synonymous_variant c.2622A>G p.Leu874Leu	Rv3239c		transmembrane transport protein
NC_000962	4115890	snp	G	C	C:28 G:0	CDS	-	5/738	2/245	missense_variant c.5C>G p.Pro2Arg	Rv3674c	nth	endonuclease III
NC_000962	4145737	snp	A	G	G:27 A:0	CDS	-	1155/1278	385/425	synonymous_variant c.1155T>C p.Tyr385Tyr	Rv3703c	etgB	iron(II)-dependent oxidoreductase EgtB
NC_000962	4194501	snp	G	A	A:27 G:0	CDS	-	873/1983	291/660	synonymous_variant c.873C>T p.Phe291Phe	Rv3743c	ctpJ	cation transporter ATPase J
NC_000962	4314645	snp	A	G	G:37 A:0	CDS	+	468/546	156/181	synonymous_variant c.468A>G p.Leu156Leu	Rv3841	bfrB	bacterioferritin BfrB
NC_000962	81921	snp	C	T	T:227 C:0	CDS	+	246/993	82/330	synonymous_variant c.246C>T p.Tyr82Tyr	Rv0073		glutamine ABC transporter ATP-binding protein
NC_000962	123520	snp	T	C	C:219 T:0	CDS	+	1204/1515	402/504	missense_variant c.1204T>C p.Tyr402His	Rv0104		hypothetical protein
NC_000962	233358	snp	A	C	C:136 A:0	CDS	+	1128/2289	376/762	synonymous_variant c.1128A>C p.Val376Val	Rv0197		oxidoreductase
NC_000962	233364	snp	G	C	C:135 G:0	CDS	+	1134/2289	378/762	missense_variant c.1134G>C p.Arg378Ser	Rv0197		oxidoreductase
NC_000962	234268	snp	G	T	T:123 G:0	CDS	+	2038/2289	680/762	missense_variant c.2038G>T p.Val680Phe	Rv0197		oxidoreductase
NC_000962	234477	snp	T	G	G:77 T:0	CDS	+	2247/2289	749/762	stop_gained c.2247T>G p.Tyr749*	Rv0197		oxidoreductase
NC_000962	278681	snp	C	G	G:177 C:0	CDS	+	97/945	33/314	missense_variant c.97C>G p.His33Asp	Rv0233	nrdB	ribonucleoside-diphosphate reductase subunit beta NrdB
NC_000962	304923	snp	A	G	G:245 A:0	CDS	+	2058/2562	686/853	synonymous_variant c.2058A>G p.Lys686Lys	Rv0252	nirB	nitrite reductase large subunit NirB
NC_000962	344288	snp	C	G	G:140 C:15	CDS	+	267/1617	89/538	synonymous_variant c.267C>G p.Ser89Ser	Rv0283	eccB3	ESX-3 secretion system protein EccB3
NC_000962	403980	snp	G	A	A:166 G:0	CDS	-	1862/2649	621/882	missense_variant c.1862C>T p.Ala621Val	Rv0338c		iron-sulfur-binding reductase
NC_000962	404326	snp	T	C	C:232 T:1	CDS	-	1516/2649	506/882	missense_variant c.1516A>G p.Arg506Gly	Rv0338c		iron-sulfur-binding reductase
NC_000962	1306259	snp	A	G	G:130 A:0	CDS	-	1968/2025	656/674	synonymous_variant c.1968T>C p.Ala656Ala	Rv1175c	fadH	NADPH dependent 2,4-dienoyl-CoA reductase FadH
NC_000962	1306444	snp	T	C	C:226 T:1	CDS	-	1783/2025	595/674	missense_variant c.1783A>G p.Asn595Asp	Rv1175c	fadH	NADPH dependent 2,4-dienoyl-CoA reductase FadH
NC_000962	1307598	snp	C	G	G:142 C:0	CDS	-	629/2025	210/674	missense_variant c.629G>C p.Cys210Ser	Rv1175c	fadH	NADPH dependent 2,4-dienoyl-CoA reductase FadH
NC_000962	1514010	snp	G	T	T:151 G:0	CDS	+	964/2580	322/859	missense_variant c.964G>T p.Val322Phe	Rv1348	irtA	iron ABC transporter ATP-binding protein/permease IrtA
NC_000962	1657862	snp	C	T	T:146 C:0	CDS	+	900/1974	300/657	synonymous_variant c.900C>T p.Ile300Ile	Rv1469	ctpD	cobalt/nickel-exporting P-type ATPase
NC_000962	1658535	snp	G	T	T:127 G:0	CDS	+	1573/1974	525/657	missense_variant c.1573G>T p.Val525Phe	Rv1469	ctpD	cobalt/nickel-exporting P-type ATPase
NC_000962	3180988	snp	C	A	A:195 C:0	CDS	-	775/1215	259/404	missense_variant c.775G>T p.Val259Phe	Rv2869c	rip	zinc metalloprotease
NC_000962	3521044	snp	A	G	G:93 A:0	CDS	+	538/636	180/211	missense_variant c.538A>G p.Thr180Ala	Rv3153	nuoI	NADH-quinone oxidoreductase subunit I
NC_000962	3614982	snp	T	C	C:206 T:0	CDS	-	2622/3147	874/1048	synonymous_variant c.2622A>G p.Leu874Leu	Rv3239c		transmembrane transport protein
NC_000962	4013076	snp	G	A	A:178 G:0	CDS	+	660/1077	220/358	synonymous_variant c.660G>A p.Gly220Gly	Rv3571	kshB	3-ketosteroid-9-alpha-hydroxylase reductase subunit
NC_000962	4145737	snp	A	G	G:125 A:0	CDS	-	1155/1278	385/425	synonymous_variant c.1155T>C p.Tyr385Tyr	Rv3703c	etgB	iron(II)-dependent oxidoreductase EgtB
NC_000962	4176076	snp	G	A	A:137 G:1	CDS	+	1204/3198	402/1065	missense_variant c.1204G>A p.Val402Met	Rv3728		membrane protein
NC_000962	4176559	snp	G	A	A:190 G:0	CDS	+	1687/3198	563/1065	missense_variant c.1687G>A p.Asp563Asn	Rv3728		membrane protein
NC_000962	4283016	snp	G	C	C:177 G:0	CDS	+	568/1551	190/516	missense_variant c.568G>C p.Ala190Pro	Rv3818		hypothetical protein
NC_000962	4314645	snp	A	G	G:240 A:0	CDS	+	468/546	156/181	synonymous_variant c.468A>G p.Leu156Leu	Rv3841	bfrB	bacterioferritin BfrB
NC_000962	123454	snp	C	T	T:29 C:0	CDS	+	1138/1515	380/504	stop_gained c.1138C>T p.Gln380*	Rv0104		hypothetical protein
NC_000962	123520	snp	T	C	C:32 T:0	CDS	+	1204/1515	402/504	missense_variant c.1204T>C p.Tyr402His	Rv0104		hypothetical protein
NC_000962	278681	snp	C	G	G:37 C:0	CDS	+	97/945	33/314	missense_variant c.97C>G p.His33Asp	Rv0233	nrdB	ribonucleoside-diphosphate reductase subunit beta NrdB
NC_000962	304923	snp	A	G	G:37 A:0	CDS	+	2058/2562	686/853	synonymous_variant c.2058A>G p.Lys686Lys	Rv0252	nirB	nitrite reductase large subunit NirB
NC_000962	305188	snp	G	T	T:44 G:0	CDS	+	2323/2562	775/853	missense_variant c.2323G>T p.Val775Leu	Rv0252	nirB	nitrite reductase large subunit NirB
NC_000962	403980	snp	G	A	A:40 G:0	CDS	-	1862/2649	621/882	missense_variant c.1862C>T p.Ala621Val	Rv0338c		iron-sulfur-binding reductase
NC_000962	404326	snp	T	C	C:18 T:0	CDS	-	1516/2649	506/882	missense_variant c.1516A>G p.Arg506Gly	Rv0338c		iron-sulfur-binding reductase
NC_000962	1306259	snp	A	G	G:29 A:0	CDS	-	1968/2025	656/674	synonymous_variant c.1968T>C p.Ala656Ala	Rv1175c	fadH	NADPH dependent 2,4-dienoyl-CoA reductase FadH
NC_000962	1307598	snp	C	G	G:35 C:0	CDS	-	629/2025	210/674	missense_variant c.629G>C p.Cys210Ser	Rv1175c	fadH	NADPH dependent 2,4-dienoyl-CoA reductase FadH
NC_000962	1657249	snp	T	C	C:22 T:0	CDS	+	287/1974	96/657	missense_variant c.287T>C p.Leu96Pro	Rv1469	ctpD	cobalt/nickel-exporting P-type ATPase
NC_000962	2884068	snp	A	C	C:24 A:0	CDS	+	727/993	243/330	missense_variant c.727A>C p.Met243Leu	Rv2564	glnQ	glutamine ABC transporter ATP-binding protein
NC_000962	3024021	snp	C	A	A:30 C:0	CDS	+	457/693	153/230	synonymous_variant c.457C>A p.Arg153Arg	Rv2711	ideR	iron-dependent repressor and activator IdeR
NC_000962	3180988	snp	C	A	A:24 C:0	CDS	-	775/1215	259/404	missense_variant c.775G>T p.Val259Phe	Rv2869c	rip	zinc metalloprotease
NC_000962	3600576	snp	C	T	T:38 C:0	CDS	+	726/849	242/282	synonymous_variant c.726C>T p.Cys242Cys	Rv3224		iron-regulated short-chain dehydrogenase/reductase
NC_000962	3614888	snp	G	T	T:40 G:0	CDS	-	2716/3147	906/1048	missense_variant c.2716C>A p.His906Asn	Rv3239c		transmembrane transport protein
NC_000962	3614982	snp	T	C	C:38 T:0	CDS	-	2622/3147	874/1048	synonymous_variant c.2622A>G p.Leu874Leu	Rv3239c		transmembrane transport protein
NC_000962	4013010	snp	G	A	A:20 G:0	CDS	+	594/1077	198/358	synonymous_variant c.594G>A p.Leu198Leu	Rv3571	kshB	3-ketosteroid-9-alpha-hydroxylase reductase subunit
NC_000962	4115890	snp	G	C	C:30 G:1	CDS	-	5/738	2/245	missense_variant c.5C>G p.Pro2Arg	Rv3674c	nth	endonuclease III
NC_000962	4145737	snp	A	G	G:25 A:0	CDS	-	1155/1278	385/425	synonymous_variant c.1155T>C p.Tyr385Tyr	Rv3703c	etgB	iron(II)-dependent oxidoreductase EgtB
NC_000962	4194501	snp	G	A	A:29 G:0	CDS	-	873/1983	291/660	synonymous_variant c.873C>T p.Phe291Phe	Rv3743c	ctpJ	cation transporter ATPase J
NC_000962	4314645	snp	A	G	G:29 A:0	CDS	+	468/546	156/181	synonymous_variant c.468A>G p.Leu156Leu	Rv3841	bfrB	bacterioferritin BfrB
NC_000962	122483	snp	T	G	G:41 T:0	CDS	+	167/1515	56/504	missense_variant c.167T>G p.Ile56Ser	Rv0104		hypothetical protein
NC_000962	233464	snp	G	A	A:33 G:0	CDS	+	1234/2289	412/762	missense_variant c.1234G>A p.Ala412Thr	Rv0197		oxidoreductase
NC_000962	234477	snp	T	G	G:18 T:0	CDS	+	2247/2289	749/762	stop_gained c.2247T>G p.Tyr749*	Rv0197		oxidoreductase
NC_000962	278681	snp	C	G	G:29 C:0	CDS	+	97/945	33/314	missense_variant c.97C>G p.His33Asp	Rv0233	nrdB	ribonucleoside-diphosphate reductase subunit beta NrdB
NC_000962	403980	snp	G	A	A:37 G:0	CDS	-	1862/2649	621/882	missense_variant c.1862C>T p.Ala621Val	Rv0338c		iron-sulfur-binding reductase
NC_000962	405652	snp	G	A	A:51 G:0	CDS	-	190/2649	64/882	synonymous_variant c.190C>T p.Leu64Leu	Rv0338c		iron-sulfur-binding reductase
NC_000962	1352143	snp	C	T	T:29 C:0	CDS	+	953/957	318/318	missense_variant c.953C>T p.Ala318Val	Rv1207	folP2	dihydropteroate synthase
NC_000962	123454	snp	C	T	T:78 C:0	CDS	+	1138/1515	380/504	stop_gained c.1138C>T p.Gln380*	Rv0104		hypothetical protein
NC_000962	123520	snp	T	C	C:74 T:0	CDS	+	1204/1515	402/504	missense_variant c.1204T>C p.Tyr402His	Rv0104		hypothetical protein
NC_000962	234477	snp	T	G	G:22 T:0	CDS	+	2247/2289	749/762	stop_gained c.2247T>G p.Tyr749*	Rv0197		oxidoreductase
NC_000962	278681	snp	C	G	G:69 C:0	CDS	+	97/945	33/314	missense_variant c.97C>G p.His33Asp	Rv0233	nrdB	ribonucleoside-diphosphate reductase subunit beta NrdB
NC_000962	304923	snp	A	G	G:65 A:0	CDS	+	2058/2562	686/853	synonymous_variant c.2058A>G p.Lys686Lys	Rv0252	nirB	nitrite reductase large subunit NirB
NC_000962	305188	snp	G	T	T:86 G:0	CDS	+	2323/2562	775/853	missense_variant c.2323G>T p.Val775Leu	Rv0252	nirB	nitrite reductase large subunit NirB
NC_000962	403980	snp	G	A	A:71 G:0	CDS	-	1862/2649	621/882	missense_variant c.1862C>T p.Ala621Val	Rv0338c		iron-sulfur-binding reductase
NC_000962	404326	snp	T	C	C:50 T:0	CDS	-	1516/2649	506/882	missense_variant c.1516A>G p.Arg506Gly	Rv0338c		iron-sulfur-binding reductase
NC_000962	1306259	snp	A	G	G:62 A:0	CDS	-	1968/2025	656/674	synonymous_variant c.1968T>C p.Ala656Ala	Rv1175c	fadH	NADPH dependent 2,4-dienoyl-CoA reductase FadH
NC_000962	1307598	snp	C	G	G:76 C:0	CDS	-	629/2025	210/674	missense_variant c.629G>C p.Cys210Ser	Rv1175c	fadH	NADPH dependent 2,4-dienoyl-CoA reductase FadH
NC_000962	2884068	snp	A	C	C:81 A:0	CDS	+	727/993	243/330	missense_variant c.727A>C p.Met243Leu	Rv2564	glnQ	glutamine ABC transporter ATP-binding protein
NC_000962	3024021	snp	C	A	A:58 C:0	CDS	+	457/693	153/230	synonymous_variant c.457C>A p.Arg153Arg	Rv2711	ideR	iron-dependent repressor and activator IdeR
NC_000962	3180988	snp	C	A	A:63 C:0	CDS	-	775/1215	259/404	missense_variant c.775G>T p.Val259Phe	Rv2869c	rip	zinc metalloprotease
NC_000962	3600035	snp	A	G	G:56 A:0	CDS	+	185/849	62/282	missense_variant c.185A>G p.Gln62Arg	Rv3224		iron-regulated short-chain dehydrogenase/reductase
NC_000962	3600576	snp	C	T	T:66 C:0	CDS	+	726/849	242/282	synonymous_variant c.726C>T p.Cys242Cys	Rv3224		iron-regulated short-chain dehydrogenase/reductase
NC_000962	3614982	snp	T	C	C:74 T:0	CDS	-	2622/3147	874/1048	synonymous_variant c.2622A>G p.Leu874Leu	Rv3239c		transmembrane transport protein
NC_000962	4115890	snp	G	C	C:78 G:0	CDS	-	5/738	2/245	missense_variant c.5C>G p.Pro2Arg	Rv3674c	nth	endonuclease III
NC_000962	4145737	snp	A	G	G:45 A:1	CDS	-	1155/1278	385/425	synonymous_variant c.1155T>C p.Tyr385Tyr	Rv3703c	etgB	iron(II)-dependent oxidoreductase EgtB
NC_000962	4194501	snp	G	A	A:54 G:0	CDS	-	873/1983	291/660	synonymous_variant c.873C>T p.Phe291Phe	Rv3743c	ctpJ	cation transporter ATPase J
NC_000962	4314645	snp	A	G	G:87 A:0	CDS	+	468/546	156/181	synonymous_variant c.468A>G p.Leu156Leu	Rv3841	bfrB	bacterioferritin BfrB
NC_000962	123000	snp	G	A	A:51 G:0	CDS	+	684/1515	228/504	synonymous_variant c.684G>A p.Thr228Thr	Rv0104		hypothetical protein
NC_000962	123454	snp	C	T	T:49 C:0	CDS	+	1138/1515	380/504	stop_gained c.1138C>T p.Gln380*	Rv0104		hypothetical protein
NC_000962	123520	snp	T	C	C:38 T:0	CDS	+	1204/1515	402/504	missense_variant c.1204T>C p.Tyr402His	Rv0104		hypothetical protein
NC_000962	234477	snp	T	G	G:21 T:0	CDS	+	2247/2289	749/762	stop_gained c.2247T>G p.Tyr749*	Rv0197		oxidoreductase
NC_000962	278681	snp	C	G	G:30 C:0	CDS	+	97/945	33/314	missense_variant c.97C>G p.His33Asp	Rv0233	nrdB	ribonucleoside-diphosphate reductase subunit beta NrdB
NC_000962	300218	snp	G	C	C:23 G:0	CDS	-	586/1941	196/646	missense_variant c.586C>G p.Arg196Gly	Rv0248c		succinate dehydrogenase flavoprotein subunit
NC_000962	304923	snp	A	G	G:43 A:0	CDS	+	2058/2562	686/853	synonymous_variant c.2058A>G p.Lys686Lys	Rv0252	nirB	nitrite reductase large subunit NirB
NC_000962	305188	snp	G	T	T:44 G:0	CDS	+	2323/2562	775/853	missense_variant c.2323G>T p.Val775Leu	Rv0252	nirB	nitrite reductase large subunit NirB
NC_000962	403980	snp	G	A	A:53 G:0	CDS	-	1862/2649	621/882	missense_variant c.1862C>T p.Ala621Val	Rv0338c		iron-sulfur-binding reductase
NC_000962	404326	snp	T	C	C:35 T:0	CDS	-	1516/2649	506/882	missense_variant c.1516A>G p.Arg506Gly	Rv0338c		iron-sulfur-binding reductase
NC_000962	1306259	snp	A	G	G:21 A:0	CDS	-	1968/2025	656/674	synonymous_variant c.1968T>C p.Ala656Ala	Rv1175c	fadH	NADPH dependent 2,4-dienoyl-CoA reductase FadH
NC_000962	1307598	snp	C	G	G:29 C:0	CDS	-	629/2025	210/674	missense_variant c.629G>C p.Cys210Ser	Rv1175c	fadH	NADPH dependent 2,4-dienoyl-CoA reductase FadH
NC_000962	2884068	snp	A	C	C:51 A:1	CDS	+	727/993	243/330	missense_variant c.727A>C p.Met243Leu	Rv2564	glnQ	glutamine ABC transporter ATP-binding protein
NC_000962	3024021	snp	C	A	A:32 C:0	CDS	+	457/693	153/230	synonymous_variant c.457C>A p.Arg153Arg	Rv2711	ideR	iron-dependent repressor and activator IdeR
NC_000962	3180988	snp	C	A	A:31 C:0	CDS	-	775/1215	259/404	missense_variant c.775G>T p.Val259Phe	Rv2869c	rip	zinc metalloprotease
NC_000962	3600576	snp	C	T	T:50 C:0	CDS	+	726/849	242/282	synonymous_variant c.726C>T p.Cys242Cys	Rv3224		iron-regulated short-chain dehydrogenase/reductase
NC_000962	3614982	snp	T	C	C:51 T:0	CDS	-	2622/3147	874/1048	synonymous_variant c.2622A>G p.Leu874Leu	Rv3239c		transmembrane transport protein
NC_000962	4115890	snp	G	C	C:39 G:0	CDS	-	5/738	2/245	missense_variant c.5C>G p.Pro2Arg	Rv3674c	nth	endonuclease III
NC_000962	4145737	snp	A	G	G:22 A:0	CDS	-	1155/1278	385/425	synonymous_variant c.1155T>C p.Tyr385Tyr	Rv3703c	etgB	iron(II)-dependent oxidoreductase EgtB
NC_000962	4194501	snp	G	A	A:26 G:0	CDS	-	873/1983	291/660	synonymous_variant c.873C>T p.Phe291Phe	Rv3743c	ctpJ	cation transporter ATPase J
NC_000962	4314645	snp	A	G	G:49 A:0	CDS	+	468/546	156/181	synonymous_variant c.468A>G p.Leu156Leu	Rv3841	bfrB	bacterioferritin BfrB
NC_000962	4314683	snp	C	T	T:32 C:0	CDS	+	506/546	169/181	missense_variant c.506C>T p.Ala169Val	Rv3841	bfrB	bacterioferritin BfrB
NC_000962	232574	snp	G	T	T:87 G:0	CDS	+	344/2289	115/762	missense_variant c.344G>T p.Gly115Val	Rv0197		oxidoreductase
NC_000962	234477	snp	T	G	G:23 T:0	CDS	+	2247/2289	749/762	stop_gained c.2247T>G p.Tyr749*	Rv0197		oxidoreductase
NC_000962	278681	snp	C	G	G:79 C:0	CDS	+	97/945	33/314	missense_variant c.97C>G p.His33Asp	Rv0233	nrdB	ribonucleoside-diphosphate reductase subunit beta NrdB
NC_000962	304923	snp	A	G	G:118 A:0	CDS	+	2058/2562	686/853	synonymous_variant c.2058A>G p.Lys686Lys	Rv0252	nirB	nitrite reductase large subunit NirB
NC_000962	316684	snp	C	T	T:145 C:0	CDS	-	820/993	274/330	missense_variant c.820G>A p.Glu274Lys	Rv0265c		iron ABC transporter substrate-binding lipoprotein
NC_000962	403980	snp	G	A	A:124 G:0	CDS	-	1862/2649	621/882	missense_variant c.1862C>T p.Ala621Val	Rv0338c		iron-sulfur-binding reductase
NC_000962	404326	snp	T	C	C:169 T:0	CDS	-	1516/2649	506/882	missense_variant c.1516A>G p.Arg506Gly	Rv0338c		iron-sulfur-binding reductase
NC_000962	1306259	snp	A	G	G:53 A:0	CDS	-	1968/2025	656/674	synonymous_variant c.1968T>C p.Ala656Ala	Rv1175c	fadH	NADPH dependent 2,4-dienoyl-CoA reductase FadH
NC_000962	1307598	snp	C	G	G:100 C:0	CDS	-	629/2025	210/674	missense_variant c.629G>C p.Cys210Ser	Rv1175c	fadH	NADPH dependent 2,4-dienoyl-CoA reductase FadH
NC_000962	1514039	snp	C	T	T:50 C:0	CDS	+	993/2580	331/859	synonymous_variant c.993C>T p.Phe331Phe	Rv1348	irtA	iron ABC transporter ATP-binding protein/permease IrtA
NC_000962	2189960	snp	T	C	C:52 T:0	CDS	+	1465/2520	489/839	missense_variant c.1465T>C p.Phe489Leu	Rv1937		oxygenase
NC_000962	2190365	snp	G	A	A:91 G:1	CDS	+	1870/2520	624/839	missense_variant c.1870G>A p.Ala624Thr	Rv1937		oxygenase
NC_000962	3023621	snp	G	A	A:49 G:0	CDS	+	57/693	19/230	synonymous_variant c.57G>A p.Glu19Glu	Rv2711	ideR	iron-dependent repressor and activator IdeR
NC_000962	3614982	snp	T	C	C:107 T:0	CDS	-	2622/3147	874/1048	synonymous_variant c.2622A>G p.Leu874Leu	Rv3239c		transmembrane transport protein
NC_000962	3616990	snp	G	A	A:41 G:0	CDS	-	614/3147	205/1048	missense_variant c.614C>T p.Ala205Val	Rv3239c		transmembrane transport protein
NC_000962	3630692	snp	G	A	A:171 G:0	CDS	-	47/168	16/55	missense_variant c.47C>T p.Ala16Val	Rv3251c	rubA	rubredoxin RubA
NC_000962	4146314	snp	G	T	T:63 G:0	CDS	-	578/1278	193/425	missense_variant c.578C>A p.Pro193Gln	Rv3703c	etgB	iron(II)-dependent oxidoreductase EgtB
NC_000962	4314645	snp	A	G	G:99 A:0	CDS	+	468/546	156/181	synonymous_variant c.468A>G p.Leu156Leu	Rv3841	bfrB	bacterioferritin BfrB
NC_000962	123454	snp	C	T	T:44 C:0	CDS	+	1138/1515	380/504	stop_gained c.1138C>T p.Gln380*	Rv0104		hypothetical protein
NC_000962	123520	snp	T	C	C:49 T:0	CDS	+	1204/1515	402/504	missense_variant c.1204T>C p.Tyr402His	Rv0104		hypothetical protein
NC_000962	234477	snp	T	G	G:19 T:0	CDS	+	2247/2289	749/762	stop_gained c.2247T>G p.Tyr749*	Rv0197		oxidoreductase
NC_000962	278681	snp	C	G	G:39 C:0	CDS	+	97/945	33/314	missense_variant c.97C>G p.His33Asp	Rv0233	nrdB	ribonucleoside-diphosphate reductase subunit beta NrdB
NC_000962	304923	snp	A	G	G:56 A:0	CDS	+	2058/2562	686/853	synonymous_variant c.2058A>G p.Lys686Lys	Rv0252	nirB	nitrite reductase large subunit NirB
NC_000962	305188	snp	G	T	T:49 G:0	CDS	+	2323/2562	775/853	missense_variant c.2323G>T p.Val775Leu	Rv0252	nirB	nitrite reductase large subunit NirB
NC_000962	403980	snp	G	A	A:45 G:0	CDS	-	1862/2649	621/882	missense_variant c.1862C>T p.Ala621Val	Rv0338c		iron-sulfur-binding reductase
NC_000962	404326	snp	T	C	C:31 T:0	CDS	-	1516/2649	506/882	missense_variant c.1516A>G p.Arg506Gly	Rv0338c		iron-sulfur-binding reductase
NC_000962	1306259	snp	A	G	G:38 A:0	CDS	-	1968/2025	656/674	synonymous_variant c.1968T>C p.Ala656Ala	Rv1175c	fadH	NADPH dependent 2,4-dienoyl-CoA reductase FadH
NC_000962	1307598	snp	C	G	G:45 C:0	CDS	-	629/2025	210/674	missense_variant c.629G>C p.Cys210Ser	Rv1175c	fadH	NADPH dependent 2,4-dienoyl-CoA reductase FadH
NC_000962	1842668	snp	C	T	T:70 C:0	CDS	+	218/441	73/146	missense_variant c.218C>T p.Ala73Val	Rv1636	TB15.3	iron-regulated universal stress protein
NC_000962	2884068	snp	A	C	C:54 A:0	CDS	+	727/993	243/330	missense_variant c.727A>C p.Met243Leu	Rv2564	glnQ	glutamine ABC transporter ATP-binding protein
NC_000962	3024021	snp	C	A	A:33 C:0	CDS	+	457/693	153/230	synonymous_variant c.457C>A p.Arg153Arg	Rv2711	ideR	iron-dependent repressor and activator IdeR
NC_000962	3180988	snp	C	A	A:35 C:0	CDS	-	775/1215	259/404	missense_variant c.775G>T p.Val259Phe	Rv2869c	rip	zinc metalloprotease
NC_000962	3600576	snp	C	T	T:38 C:0	CDS	+	726/849	242/282	synonymous_variant c.726C>T p.Cys242Cys	Rv3224		iron-regulated short-chain dehydrogenase/reductase
NC_000962	3614982	snp	T	C	C:60 T:0	CDS	-	2622/3147	874/1048	synonymous_variant c.2622A>G p.Leu874Leu	Rv3239c		transmembrane transport protein
NC_000962	4115890	snp	G	C	C:58 G:0	CDS	-	5/738	2/245	missense_variant c.5C>G p.Pro2Arg	Rv3674c	nth	endonuclease III
NC_000962	4145737	snp	A	G	G:33 A:0	CDS	-	1155/1278	385/425	synonymous_variant c.1155T>C p.Tyr385Tyr	Rv3703c	etgB	iron(II)-dependent oxidoreductase EgtB
NC_000962	4194501	snp	G	A	A:47 G:0	CDS	-	873/1983	291/660	synonymous_variant c.873C>T p.Phe291Phe	Rv3743c	ctpJ	cation transporter ATPase J
NC_000962	4314645	snp	A	G	G:53 A:0	CDS	+	468/546	156/181	synonymous_variant c.468A>G p.Leu156Leu	Rv3841	bfrB	bacterioferritin BfrB
NC_000962	123454	snp	C	T	T:37 C:0	CDS	+	1138/1515	380/504	stop_gained c.1138C>T p.Gln380*	Rv0104		hypothetical protein
NC_000962	123520	snp	T	C	C:30 T:0	CDS	+	1204/1515	402/504	missense_variant c.1204T>C p.Tyr402His	Rv0104		hypothetical protein
NC_000962	233016	snp	C	T	T:20 C:0	CDS	+	786/2289	262/762	synonymous_variant c.786C>T p.Ala262Ala	Rv0197		oxidoreductase
NC_000962	233280	snp	C	T	T:32 C:0	CDS	+	1050/2289	350/762	synonymous_variant c.1050C>T p.Ile350Ile	Rv0197		oxidoreductase
NC_000962	234477	snp	T	G	G:18 T:0	CDS	+	2247/2289	749/762	stop_gained c.2247T>G p.Tyr749*	Rv0197		oxidoreductase
NC_000962	252900	snp	C	T	T:24 C:0	CDS	+	1119/1821	373/606	synonymous_variant c.1119C>T p.Asp373Asp	Rv0211	pckA	phosphoenolpyruvate carboxykinase
NC_000962	278681	snp	C	G	G:33 C:0	CDS	+	97/945	33/314	missense_variant c.97C>G p.His33Asp	Rv0233	nrdB	ribonucleoside-diphosphate reductase subunit beta NrdB
NC_000962	304923	snp	A	G	G:36 A:0	CDS	+	2058/2562	686/853	synonymous_variant c.2058A>G p.Lys686Lys	Rv0252	nirB	nitrite reductase large subunit NirB
NC_000962	305188	snp	G	T	T:40 G:0	CDS	+	2323/2562	775/853	missense_variant c.2323G>T p.Val775Leu	Rv0252	nirB	nitrite reductase large subunit NirB
NC_000962	403980	snp	G	A	A:27 G:0	CDS	-	1862/2649	621/882	missense_variant c.1862C>T p.Ala621Val	Rv0338c		iron-sulfur-binding reductase
NC_000962	404326	snp	T	C	C:21 T:0	CDS	-	1516/2649	506/882	missense_variant c.1516A>G p.Arg506Gly	Rv0338c		iron-sulfur-binding reductase
NC_000962	1306259	snp	A	G	G:24 A:0	CDS	-	1968/2025	656/674	synonymous_variant c.1968T>C p.Ala656Ala	Rv1175c	fadH	NADPH dependent 2,4-dienoyl-CoA reductase FadH
NC_000962	1307598	snp	C	G	G:19 C:0	CDS	-	629/2025	210/674	missense_variant c.629G>C p.Cys210Ser	Rv1175c	fadH	NADPH dependent 2,4-dienoyl-CoA reductase FadH
NC_000962	1657380	snp	A	G	G:29 A:0	CDS	+	418/1974	140/657	missense_variant c.418A>G p.Lys140Glu	Rv1469	ctpD	cobalt/nickel-exporting P-type ATPase
NC_000962	1658486	snp	G	A	A:13 G:0	CDS	+	1524/1974	508/657	synonymous_variant c.1524G>A p.Arg508Arg	Rv1469	ctpD	cobalt/nickel-exporting P-type ATPase
NC_000962	2884068	snp	A	C	C:31 A:0	CDS	+	727/993	243/330	missense_variant c.727A>C p.Met243Leu	Rv2564	glnQ	glutamine ABC transporter ATP-binding protein
NC_000962	3024021	snp	C	A	A:27 C:0	CDS	+	457/693	153/230	synonymous_variant c.457C>A p.Arg153Arg	Rv2711	ideR	iron-dependent repressor and activator IdeR
NC_000962	3084214	snp	T	C	C:18 T:0	CDS	-	90/930	30/309	synonymous_variant c.90A>G p.Gly30Gly	Rv2776c		oxidoreductase
NC_000962	3180988	snp	C	A	A:23 C:1	CDS	-	775/1215	259/404	missense_variant c.775G>T p.Val259Phe	Rv2869c	rip	zinc metalloprotease
NC_000962	3600576	snp	C	T	T:26 C:0	CDS	+	726/849	242/282	synonymous_variant c.726C>T p.Cys242Cys	Rv3224		iron-regulated short-chain dehydrogenase/reductase
NC_000962	3614982	snp	T	C	C:26 T:0	CDS	-	2622/3147	874/1048	synonymous_variant c.2622A>G p.Leu874Leu	Rv3239c		transmembrane transport protein
NC_000962	4009540	snp	G	A	A:31 G:0	CDS	-	660/903	220/300	synonymous_variant c.660C>T p.Val220Val	Rv3568c	hsaC	extradiol dioxygenase
NC_000962	4115890	snp	G	C	C:29 G:0	CDS	-	5/738	2/245	missense_variant c.5C>G p.Pro2Arg	Rv3674c	nth	endonuclease III
NC_000962	4145737	snp	A	G	G:14 A:0	CDS	-	1155/1278	385/425	synonymous_variant c.1155T>C p.Tyr385Tyr	Rv3703c	etgB	iron(II)-dependent oxidoreductase EgtB
NC_000962	4314645	snp	A	G	G:32 A:0	CDS	+	468/546	156/181	synonymous_variant c.468A>G p.Leu156Leu	Rv3841	bfrB	bacterioferritin BfrB
NC_000962	123454	snp	C	T	T:46 C:0	CDS	+	1138/1515	380/504	stop_gained c.1138C>T p.Gln380*	Rv0104		hypothetical protein
NC_000962	123520	snp	T	C	C:37 T:0	CDS	+	1204/1515	402/504	missense_variant c.1204T>C p.Tyr402His	Rv0104		hypothetical protein
NC_000962	234477	snp	T	G	G:18 T:0	CDS	+	2247/2289	749/762	stop_gained c.2247T>G p.Tyr749*	Rv0197		oxidoreductase
NC_000962	278681	snp	C	G	G:37 C:0	CDS	+	97/945	33/314	missense_variant c.97C>G p.His33Asp	Rv0233	nrdB	ribonucleoside-diphosphate reductase subunit beta NrdB
NC_000962	304923	snp	A	G	G:48 A:0	CDS	+	2058/2562	686/853	synonymous_variant c.2058A>G p.Lys686Lys	Rv0252	nirB	nitrite reductase large subunit NirB
NC_000962	305188	snp	G	T	T:43 G:0	CDS	+	2323/2562	775/853	missense_variant c.2323G>T p.Val775Leu	Rv0252	nirB	nitrite reductase large subunit NirB
NC_000962	403980	snp	G	A	A:58 G:0	CDS	-	1862/2649	621/882	missense_variant c.1862C>T p.Ala621Val	Rv0338c		iron-sulfur-binding reductase
NC_000962	404326	snp	T	C	C:32 T:0	CDS	-	1516/2649	506/882	missense_variant c.1516A>G p.Arg506Gly	Rv0338c		iron-sulfur-binding reductase
NC_000962	1306259	snp	A	G	G:28 A:0	CDS	-	1968/2025	656/674	synonymous_variant c.1968T>C p.Ala656Ala	Rv1175c	fadH	NADPH dependent 2,4-dienoyl-CoA reductase FadH
NC_000962	1307598	snp	C	G	G:27 C:0	CDS	-	629/2025	210/674	missense_variant c.629G>C p.Cys210Ser	Rv1175c	fadH	NADPH dependent 2,4-dienoyl-CoA reductase FadH
NC_000962	1372323	snp	C	T	T:41 C:1	CDS	-	627/1173	209/390	synonymous_variant c.627G>A p.Pro209Pro	Rv1229c	mrp	multiple resistance/pH adaptation protein
NC_000962	1657249	snp	T	C	C:29 T:1	CDS	+	287/1974	96/657	missense_variant c.287T>C p.Leu96Pro	Rv1469	ctpD	cobalt/nickel-exporting P-type ATPase
NC_000962	2459305	snp	A	G	G:41 A:0	CDS	+	914/1290	305/429	missense_variant c.914A>G p.His305Arg	Rv2195	qcrA	ubiquinol-cytochrome C reductase rieske iron-sulfur subunit
NC_000962	2884068	snp	A	C	C:52 A:0	CDS	+	727/993	243/330	missense_variant c.727A>C p.Met243Leu	Rv2564	glnQ	glutamine ABC transporter ATP-binding protein
NC_000962	3024021	snp	C	A	A:32 C:0	CDS	+	457/693	153/230	synonymous_variant c.457C>A p.Arg153Arg	Rv2711	ideR	iron-dependent repressor and activator IdeR
NC_000962	3180988	snp	C	A	A:32 C:0	CDS	-	775/1215	259/404	missense_variant c.775G>T p.Val259Phe	Rv2869c	rip	zinc metalloprotease
NC_000962	3600576	snp	C	T	T:50 C:0	CDS	+	726/849	242/282	synonymous_variant c.726C>T p.Cys242Cys	Rv3224		iron-regulated short-chain dehydrogenase/reductase
NC_000962	3614982	snp	T	C	C:48 T:0	CDS	-	2622/3147	874/1048	synonymous_variant c.2622A>G p.Leu874Leu	Rv3239c		transmembrane transport protein
NC_000962	4013010	snp	G	A	A:13 G:0	CDS	+	594/1077	198/358	synonymous_variant c.594G>A p.Leu198Leu	Rv3571	kshB	3-ketosteroid-9-alpha-hydroxylase reductase subunit
NC_000962	4115890	snp	G	C	C:42 G:0	CDS	-	5/738	2/245	missense_variant c.5C>G p.Pro2Arg	Rv3674c	nth	endonuclease III
NC_000962	4145737	snp	A	G	G:22 A:0	CDS	-	1155/1278	385/425	synonymous_variant c.1155T>C p.Tyr385Tyr	Rv3703c	etgB	iron(II)-dependent oxidoreductase EgtB
NC_000962	4194329	snp	T	C	C:46 T:2	CDS	-	1045/1983	349/660	missense_variant c.1045A>G p.Thr349Ala	Rv3743c	ctpJ	cation transporter ATPase J
NC_000962	4194501	snp	G	A	A:32 G:0	CDS	-	873/1983	291/660	synonymous_variant c.873C>T p.Phe291Phe	Rv3743c	ctpJ	cation transporter ATPase J
NC_000962	4314645	snp	A	G	G:41 A:0	CDS	+	468/546	156/181	synonymous_variant c.468A>G p.Leu156Leu	Rv3841	bfrB	bacterioferritin BfrB
NC_000962	81963	snp	G	A	A:73 G:0	CDS	+	288/993	96/330	synonymous_variant c.288G>A p.Leu96Leu	Rv0073		glutamine ABC transporter ATP-binding protein
NC_000962	234477	snp	T	G	G:21 T:0	CDS	+	2247/2289	749/762	stop_gained c.2247T>G p.Tyr749*	Rv0197		oxidoreductase
NC_000962	278681	snp	C	G	G:45 C:0	CDS	+	97/945	33/314	missense_variant c.97C>G p.His33Asp	Rv0233	nrdB	ribonucleoside-diphosphate reductase subunit beta NrdB
NC_000962	304923	snp	A	G	G:72 A:0	CDS	+	2058/2562	686/853	synonymous_variant c.2058A>G p.Lys686Lys	Rv0252	nirB	nitrite reductase large subunit NirB
NC_000962	304986	snp	C	T	T:36 C:0	CDS	+	2121/2562	707/853	synonymous_variant c.2121C>T p.Gly707Gly	Rv0252	nirB	nitrite reductase large subunit NirB
NC_000962	403980	snp	G	A	A:57 G:0	CDS	-	1862/2649	621/882	missense_variant c.1862C>T p.Ala621Val	Rv0338c		iron-sulfur-binding reductase
NC_000962	404326	snp	T	C	C:40 T:0	CDS	-	1516/2649	506/882	missense_variant c.1516A>G p.Arg506Gly	Rv0338c		iron-sulfur-binding reductase
NC_000962	1306259	snp	A	G	G:22 A:0	CDS	-	1968/2025	656/674	synonymous_variant c.1968T>C p.Ala656Ala	Rv1175c	fadH	NADPH dependent 2,4-dienoyl-CoA reductase FadH
NC_000962	1307598	snp	C	G	G:15 C:0	CDS	-	629/2025	210/674	missense_variant c.629G>C p.Cys210Ser	Rv1175c	fadH	NADPH dependent 2,4-dienoyl-CoA reductase FadH
NC_000962	1759904	snp	C	T	T:56 C:1	CDS	+	470/744	157/247	missense_variant c.470C>T p.Ser157Leu	Rv1553	frdB	fumarate reductase iron-sulfur subunit
NC_000962	3614982	snp	T	C	C:69 T:0	CDS	-	2622/3147	874/1048	synonymous_variant c.2622A>G p.Leu874Leu	Rv3239c		transmembrane transport protein
NC_000962	3616305	snp	G	A	A:20 G:0	CDS	-	1299/3147	433/1048	synonymous_variant c.1299C>T p.Ile433Ile	Rv3239c		transmembrane transport protein
NC_000962	4146314	snp	G	T	T:34 G:1	CDS	-	578/1278	193/425	missense_variant c.578C>A p.Pro193Gln	Rv3703c	etgB	iron(II)-dependent oxidoreductase EgtB
NC_000962	4314337	snp	G	C	C:85 G:0	CDS	+	160/546	54/181	missense_variant c.160G>C p.Glu54Gln	Rv3841	bfrB	bacterioferritin BfrB
NC_000962	4314645	snp	A	G	G:50 A:0	CDS	+	468/546	156/181	synonymous_variant c.468A>G p.Leu156Leu	Rv3841	bfrB	bacterioferritin BfrB
NC_000962	123454	snp	C	T	T:24 C:0	CDS	+	1138/1515	380/504	stop_gained c.1138C>T p.Gln380*	Rv0104		hypothetical protein
NC_000962	123520	snp	T	C	C:24 T:0	CDS	+	1204/1515	402/504	missense_variant c.1204T>C p.Tyr402His	Rv0104		hypothetical protein
NC_000962	233114	snp	G	T	T:25 G:0	CDS	+	884/2289	295/762	missense_variant c.884G>T p.Gly295Val	Rv0197		oxidoreductase
NC_000962	234477	snp	T	G	G:11 T:0	CDS	+	2247/2289	749/762	stop_gained c.2247T>G p.Tyr749*	Rv0197		oxidoreductase
NC_000962	278681	snp	C	G	G:24 C:0	CDS	+	97/945	33/314	missense_variant c.97C>G p.His33Asp	Rv0233	nrdB	ribonucleoside-diphosphate reductase subunit beta NrdB
NC_000962	304923	snp	A	G	G:20 A:0	CDS	+	2058/2562	686/853	synonymous_variant c.2058A>G p.Lys686Lys	Rv0252	nirB	nitrite reductase large subunit NirB
NC_000962	305188	snp	G	T	T:38 G:0	CDS	+	2323/2562	775/853	missense_variant c.2323G>T p.Val775Leu	Rv0252	nirB	nitrite reductase large subunit NirB
NC_000962	403980	snp	G	A	A:25 G:0	CDS	-	1862/2649	621/882	missense_variant c.1862C>T p.Ala621Val	Rv0338c		iron-sulfur-binding reductase
NC_000962	404326	snp	T	C	C:17 T:0	CDS	-	1516/2649	506/882	missense_variant c.1516A>G p.Arg506Gly	Rv0338c		iron-sulfur-binding reductase
NC_000962	1306259	snp	A	G	G:24 A:0	CDS	-	1968/2025	656/674	synonymous_variant c.1968T>C p.Ala656Ala	Rv1175c	fadH	NADPH dependent 2,4-dienoyl-CoA reductase FadH
NC_000962	1307598	snp	C	G	G:26 C:0	CDS	-	629/2025	210/674	missense_variant c.629G>C p.Cys210Ser	Rv1175c	fadH	NADPH dependent 2,4-dienoyl-CoA reductase FadH
NC_000962	2884068	snp	A	C	C:28 A:0	CDS	+	727/993	243/330	missense_variant c.727A>C p.Met243Leu	Rv2564	glnQ	glutamine ABC transporter ATP-binding protein
NC_000962	3024021	snp	C	A	A:25 C:0	CDS	+	457/693	153/230	synonymous_variant c.457C>A p.Arg153Arg	Rv2711	ideR	iron-dependent repressor and activator IdeR
NC_000962	3180988	snp	C	A	A:11 C:0	CDS	-	775/1215	259/404	missense_variant c.775G>T p.Val259Phe	Rv2869c	rip	zinc metalloprotease
NC_000962	3600576	snp	C	T	T:27 C:0	CDS	+	726/849	242/282	synonymous_variant c.726C>T p.Cys242Cys	Rv3224		iron-regulated short-chain dehydrogenase/reductase
NC_000962	3614982	snp	T	C	C:37 T:0	CDS	-	2622/3147	874/1048	synonymous_variant c.2622A>G p.Leu874Leu	Rv3239c		transmembrane transport protein
NC_000962	4115890	snp	G	C	C:30 G:0	CDS	-	5/738	2/245	missense_variant c.5C>G p.Pro2Arg	Rv3674c	nth	endonuclease III
NC_000962	4145737	snp	A	G	G:27 A:0	CDS	-	1155/1278	385/425	synonymous_variant c.1155T>C p.Tyr385Tyr	Rv3703c	etgB	iron(II)-dependent oxidoreductase EgtB
NC_000962	4194501	snp	G	A	A:21 G:0	CDS	-	873/1983	291/660	synonymous_variant c.873C>T p.Phe291Phe	Rv3743c	ctpJ	cation transporter ATPase J
NC_000962	4314645	snp	A	G	G:32 A:0	CDS	+	468/546	156/181	synonymous_variant c.468A>G p.Leu156Leu	Rv3841	bfrB	bacterioferritin BfrB
NC_000962	232574	snp	G	T	T:105 G:0	CDS	+	344/2289	115/762	missense_variant c.344G>T p.Gly115Val	Rv0197		oxidoreductase
NC_000962	234477	snp	T	G	G:46 T:0	CDS	+	2247/2289	749/762	stop_gained c.2247T>G p.Tyr749*	Rv0197		oxidoreductase
NC_000962	278681	snp	C	G	G:93 C:0	CDS	+	97/945	33/314	missense_variant c.97C>G p.His33Asp	Rv0233	nrdB	ribonucleoside-diphosphate reductase subunit beta NrdB
NC_000962	304923	snp	A	G	G:127 A:0	CDS	+	2058/2562	686/853	synonymous_variant c.2058A>G p.Lys686Lys	Rv0252	nirB	nitrite reductase large subunit NirB
NC_000962	316684	snp	C	T	T:156 C:0	CDS	-	820/993	274/330	missense_variant c.820G>A p.Glu274Lys	Rv0265c		iron ABC transporter substrate-binding lipoprotein
NC_000962	403980	snp	G	A	A:116 G:1	CDS	-	1862/2649	621/882	missense_variant c.1862C>T p.Ala621Val	Rv0338c		iron-sulfur-binding reductase
NC_000962	404326	snp	T	C	C:134 T:0	CDS	-	1516/2649	506/882	missense_variant c.1516A>G p.Arg506Gly	Rv0338c		iron-sulfur-binding reductase
NC_000962	1306259	snp	A	G	G:67 A:0	CDS	-	1968/2025	656/674	synonymous_variant c.1968T>C p.Ala656Ala	Rv1175c	fadH	NADPH dependent 2,4-dienoyl-CoA reductase FadH
NC_000962	1307598	snp	C	G	G:99 C:0	CDS	-	629/2025	210/674	missense_variant c.629G>C p.Cys210Ser	Rv1175c	fadH	NADPH dependent 2,4-dienoyl-CoA reductase FadH
NC_000962	1514039	snp	C	T	T:54 C:0	CDS	+	993/2580	331/859	synonymous_variant c.993C>T p.Phe331Phe	Rv1348	irtA	iron ABC transporter ATP-binding protein/permease IrtA
NC_000962	2189960	snp	T	C	C:88 T:0	CDS	+	1465/2520	489/839	missense_variant c.1465T>C p.Phe489Leu	Rv1937		oxygenase
NC_000962	2190365	snp	G	A	A:123 G:0	CDS	+	1870/2520	624/839	missense_variant c.1870G>A p.Ala624Thr	Rv1937		oxygenase
NC_000962	3023621	snp	G	A	A:82 G:0	CDS	+	57/693	19/230	synonymous_variant c.57G>A p.Glu19Glu	Rv2711	ideR	iron-dependent repressor and activator IdeR
NC_000962	3614982	snp	T	C	C:136 T:0	CDS	-	2622/3147	874/1048	synonymous_variant c.2622A>G p.Leu874Leu	Rv3239c		transmembrane transport protein
NC_000962	3616990	snp	G	A	A:61 G:0	CDS	-	614/3147	205/1048	missense_variant c.614C>T p.Ala205Val	Rv3239c		transmembrane transport protein
NC_000962	3630692	snp	G	A	A:140 G:0	CDS	-	47/168	16/55	missense_variant c.47C>T p.Ala16Val	Rv3251c	rubA	rubredoxin RubA
NC_000962	4146314	snp	G	T	T:91 G:0	CDS	-	578/1278	193/425	missense_variant c.578C>A p.Pro193Gln	Rv3703c	etgB	iron(II)-dependent oxidoreductase EgtB
NC_000962	4314645	snp	A	G	G:84 A:0	CDS	+	468/546	156/181	synonymous_variant c.468A>G p.Leu156Leu	Rv3841	bfrB	bacterioferritin BfrB
NC_000962	232574	snp	G	T	T:145 G:0	CDS	+	344/2289	115/762	missense_variant c.344G>T p.Gly115Val	Rv0197		oxidoreductase
NC_000962	234477	snp	T	G	G:47 T:0	CDS	+	2247/2289	749/762	stop_gained c.2247T>G p.Tyr749*	Rv0197		oxidoreductase
NC_000962	278681	snp	C	G	G:116 C:0	CDS	+	97/945	33/314	missense_variant c.97C>G p.His33Asp	Rv0233	nrdB	ribonucleoside-diphosphate reductase subunit beta NrdB
NC_000962	304923	snp	A	G	G:201 A:0	CDS	+	2058/2562	686/853	synonymous_variant c.2058A>G p.Lys686Lys	Rv0252	nirB	nitrite reductase large subunit NirB
NC_000962	316684	snp	C	T	T:165 C:0	CDS	-	820/993	274/330	missense_variant c.820G>A p.Glu274Lys	Rv0265c		iron ABC transporter substrate-binding lipoprotein
NC_000962	403980	snp	G	A	A:163 G:0	CDS	-	1862/2649	621/882	missense_variant c.1862C>T p.Ala621Val	Rv0338c		iron-sulfur-binding reductase
NC_000962	404326	snp	T	C	C:195 T:0	CDS	-	1516/2649	506/882	missense_variant c.1516A>G p.Arg506Gly	Rv0338c		iron-sulfur-binding reductase
NC_000962	1306259	snp	A	G	G:71 A:0	CDS	-	1968/2025	656/674	synonymous_variant c.1968T>C p.Ala656Ala	Rv1175c	fadH	NADPH dependent 2,4-dienoyl-CoA reductase FadH
NC_000962	1307598	snp	C	G	G:134 C:0	CDS	-	629/2025	210/674	missense_variant c.629G>C p.Cys210Ser	Rv1175c	fadH	NADPH dependent 2,4-dienoyl-CoA reductase FadH
NC_000962	1514039	snp	C	T	T:105 C:0	CDS	+	993/2580	331/859	synonymous_variant c.993C>T p.Phe331Phe	Rv1348	irtA	iron ABC transporter ATP-binding protein/permease IrtA
NC_000962	2189960	snp	T	C	C:90 T:0	CDS	+	1465/2520	489/839	missense_variant c.1465T>C p.Phe489Leu	Rv1937		oxygenase
NC_000962	2190365	snp	G	A	A:139 G:0	CDS	+	1870/2520	624/839	missense_variant c.1870G>A p.Ala624Thr	Rv1937		oxygenase
NC_000962	3023621	snp	G	A	A:107 G:0	CDS	+	57/693	19/230	synonymous_variant c.57G>A p.Glu19Glu	Rv2711	ideR	iron-dependent repressor and activator IdeR
NC_000962	3614502	snp	C	G	G:10 C:0	CDS	-	3102/3147	1034/1048	synonymous_variant c.3102G>C p.Ala1034Ala	Rv3239c		transmembrane transport protein
NC_000962	3614982	snp	T	C	C:156 T:0	CDS	-	2622/3147	874/1048	synonymous_variant c.2622A>G p.Leu874Leu	Rv3239c		transmembrane transport protein
NC_000962	3616990	snp	G	A	A:95 G:0	CDS	-	614/3147	205/1048	missense_variant c.614C>T p.Ala205Val	Rv3239c		transmembrane transport protein
NC_000962	3630692	snp	G	A	A:184 G:0	CDS	-	47/168	16/55	missense_variant c.47C>T p.Ala16Val	Rv3251c	rubA	rubredoxin RubA
NC_000962	4146314	snp	G	T	T:115 G:0	CDS	-	578/1278	193/425	missense_variant c.578C>A p.Pro193Gln	Rv3703c	etgB	iron(II)-dependent oxidoreductase EgtB
NC_000962	4314645	snp	A	G	G:151 A:0	CDS	+	468/546	156/181	synonymous_variant c.468A>G p.Leu156Leu	Rv3841	bfrB	bacterioferritin BfrB
NC_000962	232574	snp	G	T	T:91 G:1	CDS	+	344/2289	115/762	missense_variant c.344G>T p.Gly115Val	Rv0197		oxidoreductase
NC_000962	234477	snp	T	G	G:12 T:0	CDS	+	2247/2289	749/762	stop_gained c.2247T>G p.Tyr749*	Rv0197		oxidoreductase
NC_000962	278681	snp	C	G	G:80 C:1	CDS	+	97/945	33/314	missense_variant c.97C>G p.His33Asp	Rv0233	nrdB	ribonucleoside-diphosphate reductase subunit beta NrdB
NC_000962	304923	snp	A	G	G:122 A:0	CDS	+	2058/2562	686/853	synonymous_variant c.2058A>G p.Lys686Lys	Rv0252	nirB	nitrite reductase large subunit NirB
NC_000962	403980	snp	G	A	A:115 G:0	CDS	-	1862/2649	621/882	missense_variant c.1862C>T p.Ala621Val	Rv0338c		iron-sulfur-binding reductase
NC_000962	404326	snp	T	C	C:115 T:2	CDS	-	1516/2649	506/882	missense_variant c.1516A>G p.Arg506Gly	Rv0338c		iron-sulfur-binding reductase
NC_000962	1306259	snp	A	G	G:143 A:1	CDS	-	1968/2025	656/674	synonymous_variant c.1968T>C p.Ala656Ala	Rv1175c	fadH	NADPH dependent 2,4-dienoyl-CoA reductase FadH
NC_000962	1307598	snp	C	G	G:79 C:0	CDS	-	629/2025	210/674	missense_variant c.629G>C p.Cys210Ser	Rv1175c	fadH	NADPH dependent 2,4-dienoyl-CoA reductase FadH
NC_000962	3614982	snp	T	C	C:100 T:0	CDS	-	2622/3147	874/1048	synonymous_variant c.2622A>G p.Leu874Leu	Rv3239c		transmembrane transport protein
NC_000962	3631397	snp	G	T	T:96 G:0	CDS	-	592/1251	198/416	synonymous_variant c.592C>A p.Arg198Arg	Rv3252c	alkB	transmembrane alkane 1-monooxygenase AlkB
NC_000962	4146314	snp	G	T	T:41 G:0	CDS	-	578/1278	193/425	missense_variant c.578C>A p.Pro193Gln	Rv3703c	etgB	iron(II)-dependent oxidoreductase EgtB
NC_000962	4314645	snp	A	G	G:84 A:0	CDS	+	468/546	156/181	synonymous_variant c.468A>G p.Leu156Leu	Rv3841	bfrB	bacterioferritin BfrB
NC_000962	232574	snp	G	T	T:102 G:1	CDS	+	344/2289	115/762	missense_variant c.344G>T p.Gly115Val	Rv0197		oxidoreductase
NC_000962	234477	snp	T	G	G:94 T:0	CDS	+	2247/2289	749/762	stop_gained c.2247T>G p.Tyr749*	Rv0197		oxidoreductase
NC_000962	278681	snp	C	G	G:87 C:0	CDS	+	97/945	33/314	missense_variant c.97C>G p.His33Asp	Rv0233	nrdB	ribonucleoside-diphosphate reductase subunit beta NrdB
NC_000962	304923	snp	A	G	G:135 A:0	CDS	+	2058/2562	686/853	synonymous_variant c.2058A>G p.Lys686Lys	Rv0252	nirB	nitrite reductase large subunit NirB
NC_000962	316684	snp	C	T	T:104 C:0	CDS	-	820/993	274/330	missense_variant c.820G>A p.Glu274Lys	Rv0265c		iron ABC transporter substrate-binding lipoprotein
NC_000962	403980	snp	G	A	A:170 G:0	CDS	-	1862/2649	621/882	missense_variant c.1862C>T p.Ala621Val	Rv0338c		iron-sulfur-binding reductase
NC_000962	404326	snp	T	C	C:278 T:0	CDS	-	1516/2649	506/882	missense_variant c.1516A>G p.Arg506Gly	Rv0338c		iron-sulfur-binding reductase
NC_000962	1306259	snp	A	G	G:83 A:0	CDS	-	1968/2025	656/674	synonymous_variant c.1968T>C p.Ala656Ala	Rv1175c	fadH	NADPH dependent 2,4-dienoyl-CoA reductase FadH
NC_000962	1307598	snp	C	G	G:170 C:0	CDS	-	629/2025	210/674	missense_variant c.629G>C p.Cys210Ser	Rv1175c	fadH	NADPH dependent 2,4-dienoyl-CoA reductase FadH
NC_000962	1514039	snp	C	T	T:56 C:0	CDS	+	993/2580	331/859	synonymous_variant c.993C>T p.Phe331Phe	Rv1348	irtA	iron ABC transporter ATP-binding protein/permease IrtA
NC_000962	2189960	snp	T	C	C:46 T:0	CDS	+	1465/2520	489/839	missense_variant c.1465T>C p.Phe489Leu	Rv1937		oxygenase
NC_000962	2190365	snp	G	A	A:204 G:0	CDS	+	1870/2520	624/839	missense_variant c.1870G>A p.Ala624Thr	Rv1937		oxygenase
NC_000962	3023621	snp	G	A	A:54 G:0	CDS	+	57/693	19/230	synonymous_variant c.57G>A p.Glu19Glu	Rv2711	ideR	iron-dependent repressor and activator IdeR
NC_000962	3614502	snp	C	G	G:12 C:0	CDS	-	3102/3147	1034/1048	synonymous_variant c.3102G>C p.Ala1034Ala	Rv3239c		transmembrane transport protein
NC_000962	3614982	snp	T	C	C:131 T:0	CDS	-	2622/3147	874/1048	synonymous_variant c.2622A>G p.Leu874Leu	Rv3239c		transmembrane transport protein
NC_000962	3616990	snp	G	A	A:65 G:1	CDS	-	614/3147	205/1048	missense_variant c.614C>T p.Ala205Val	Rv3239c		transmembrane transport protein
NC_000962	3630692	snp	G	A	A:94 G:0	CDS	-	47/168	16/55	missense_variant c.47C>T p.Ala16Val	Rv3251c	rubA	rubredoxin RubA
NC_000962	4146314	snp	G	T	T:103 G:0	CDS	-	578/1278	193/425	missense_variant c.578C>A p.Pro193Gln	Rv3703c	etgB	iron(II)-dependent oxidoreductase EgtB
NC_000962	4314645	snp	A	G	G:84 A:0	CDS	+	468/546	156/181	synonymous_variant c.468A>G p.Leu156Leu	Rv3841	bfrB	bacterioferritin BfrB
NC_000962	123198	snp	T	C	C:40 T:0	CDS	+	882/1515	294/504	synonymous_variant c.882T>C p.Pro294Pro	Rv0104		hypothetical protein
NC_000962	123520	snp	T	C	C:35 T:0	CDS	+	1204/1515	402/504	missense_variant c.1204T>C p.Tyr402His	Rv0104		hypothetical protein
NC_000962	123745	snp	G	A	A:33 G:1	CDS	+	1429/1515	477/504	missense_variant c.1429G>A p.Gly477Arg	Rv0104		hypothetical protein
NC_000962	232526	snp	G	T	T:35 G:0	CDS	+	296/2289	99/762	missense_variant c.296G>T p.Gly99Val	Rv0197		oxidoreductase
NC_000962	234477	snp	T	G	G:19 T:0	CDS	+	2247/2289	749/762	stop_gained c.2247T>G p.Tyr749*	Rv0197		oxidoreductase
NC_000962	278681	snp	C	G	G:28 C:0	CDS	+	97/945	33/314	missense_variant c.97C>G p.His33Asp	Rv0233	nrdB	ribonucleoside-diphosphate reductase subunit beta NrdB
NC_000962	301341	snp	C	A	A:41 C:0	CDS	-	315/822	105/273	synonymous_variant c.315G>T p.Pro105Pro	Rv0249c		succinate dehydrogenase membrane anchor subunit
NC_000962	304923	snp	A	G	G:33 A:0	CDS	+	2058/2562	686/853	synonymous_variant c.2058A>G p.Lys686Lys	Rv0252	nirB	nitrite reductase large subunit NirB
NC_000962	403980	snp	G	A	A:40 G:0	CDS	-	1862/2649	621/882	missense_variant c.1862C>T p.Ala621Val	Rv0338c		iron-sulfur-binding reductase
NC_000962	404326	snp	T	C	C:33 T:0	CDS	-	1516/2649	506/882	missense_variant c.1516A>G p.Arg506Gly	Rv0338c		iron-sulfur-binding reductase
NC_000962	1306259	snp	A	G	G:36 A:0	CDS	-	1968/2025	656/674	synonymous_variant c.1968T>C p.Ala656Ala	Rv1175c	fadH	NADPH dependent 2,4-dienoyl-CoA reductase FadH
NC_000962	1307598	snp	C	G	G:33 C:0	CDS	-	629/2025	210/674	missense_variant c.629G>C p.Cys210Ser	Rv1175c	fadH	NADPH dependent 2,4-dienoyl-CoA reductase FadH
NC_000962	1513189	snp	C	T	T:32 C:0	CDS	+	143/2580	48/859	missense_variant c.143C>T p.Ala48Val	Rv1348	irtA	iron ABC transporter ATP-binding protein/permease IrtA
NC_000962	1614143	snp	G	A	A:28 G:0	CDS	+	837/1020	279/339	synonymous_variant c.837G>A p.Leu279Leu	Rv1436	gap	glyceraldehyde 3-phosphate dehydrogenase
NC_000962	2884068	snp	A	C	C:41 A:0	CDS	+	727/993	243/330	missense_variant c.727A>C p.Met243Leu	Rv2564	glnQ	glutamine ABC transporter ATP-binding protein
NC_000962	3180988	snp	C	A	A:36 C:0	CDS	-	775/1215	259/404	missense_variant c.775G>T p.Val259Phe	Rv2869c	rip	zinc metalloprotease
NC_000962	3600576	snp	C	T	T:36 C:0	CDS	+	726/849	242/282	synonymous_variant c.726C>T p.Cys242Cys	Rv3224		iron-regulated short-chain dehydrogenase/reductase
NC_000962	3614982	snp	T	C	C:44 T:0	CDS	-	2622/3147	874/1048	synonymous_variant c.2622A>G p.Leu874Leu	Rv3239c		transmembrane transport protein
NC_000962	3631745	snp	G	A	A:47 G:0	CDS	-	244/1251	82/416	missense_variant c.244C>T p.Pro82Ser	Rv3252c	alkB	transmembrane alkane 1-monooxygenase AlkB
NC_000962	4145737	snp	A	G	G:25 A:0	CDS	-	1155/1278	385/425	synonymous_variant c.1155T>C p.Tyr385Tyr	Rv3703c	etgB	iron(II)-dependent oxidoreductase EgtB
NC_000962	4282707	snp	C	G	G:39 C:0	CDS	+	259/1551	87/516	missense_variant c.259C>G p.Pro87Ala	Rv3818		hypothetical protein
NC_000962	4314645	snp	A	G	G:34 A:0	CDS	+	468/546	156/181	synonymous_variant c.468A>G p.Leu156Leu	Rv3841	bfrB	bacterioferritin BfrB
NC_000962	234051	snp	G	A	A:204 G:0	CDS	+	1821/2289	607/762	synonymous_variant c.1821G>A p.Pro607Pro	Rv0197		oxidoreductase
NC_000962	234477	snp	T	G	G:118 T:0	CDS	+	2247/2289	749/762	stop_gained c.2247T>G p.Tyr749*	Rv0197		oxidoreductase
NC_000962	278681	snp	C	G	G:170 C:0	CDS	+	97/945	33/314	missense_variant c.97C>G p.His33Asp	Rv0233	nrdB	ribonucleoside-diphosphate reductase subunit beta NrdB
NC_000962	403980	snp	G	A	A:191 G:0	CDS	-	1862/2649	621/882	missense_variant c.1862C>T p.Ala621Val	Rv0338c		iron-sulfur-binding reductase
NC_000962	404326	snp	T	C	C:219 T:0	CDS	-	1516/2649	506/882	missense_variant c.1516A>G p.Arg506Gly	Rv0338c		iron-sulfur-binding reductase
NC_000962	1307598	snp	C	G	G:187 C:0	CDS	-	629/2025	210/674	missense_variant c.629G>C p.Cys210Ser	Rv1175c	fadH	NADPH dependent 2,4-dienoyl-CoA reductase FadH
NC_000962	1613960	snp	G	T	T:211 G:0	CDS	+	654/1020	218/339	synonymous_variant c.654G>T p.Ala218Ala	Rv1436	gap	glyceraldehyde 3-phosphate dehydrogenase
NC_000962	3614982	snp	T	C	C:223 T:0	CDS	-	2622/3147	874/1048	synonymous_variant c.2622A>G p.Leu874Leu	Rv3239c		transmembrane transport protein
NC_000962	4146330	snp	A	G	G:172 A:2	CDS	-	562/1278	188/425	synonymous_variant c.562T>C p.Leu188Leu	Rv3703c	etgB	iron(II)-dependent oxidoreductase EgtB
NC_000962	76273	snp	G	A	A:159 G:2	CDS	-	1350/1386	450/461	synonymous_variant c.1350C>T p.Leu450Leu	Rv0069c	sdaA	L-serine dehydratase
NC_000962	234029	snp	T	G	G:141 T:1	CDS	+	1799/2289	600/762	missense_variant c.1799T>G p.Ile600Ser	Rv0197		oxidoreductase
NC_000962	234051	snp	G	A	A:123 G:2	CDS	+	1821/2289	607/762	synonymous_variant c.1821G>A p.Pro607Pro	Rv0197		oxidoreductase
NC_000962	234477	snp	T	G	G:33 T:0	CDS	+	2247/2289	749/762	stop_gained c.2247T>G p.Tyr749*	Rv0197		oxidoreductase
NC_000962	278681	snp	C	G	G:112 C:0	CDS	+	97/945	33/314	missense_variant c.97C>G p.His33Asp	Rv0233	nrdB	ribonucleoside-diphosphate reductase subunit beta NrdB
NC_000962	403980	snp	G	A	A:138 G:0	CDS	-	1862/2649	621/882	missense_variant c.1862C>T p.Ala621Val	Rv0338c		iron-sulfur-binding reductase
NC_000962	404326	snp	T	C	C:162 T:0	CDS	-	1516/2649	506/882	missense_variant c.1516A>G p.Arg506Gly	Rv0338c		iron-sulfur-binding reductase
NC_000962	784898	snp	C	T	T:225 C:1	CDS	+	78/1191	26/396	synonymous_variant c.78C>T p.Thr26Thr	Rv0685	tuf	elongation factor Tu
NC_000962	1307598	snp	C	G	G:148 C:0	CDS	-	629/2025	210/674	missense_variant c.629G>C p.Cys210Ser	Rv1175c	fadH	NADPH dependent 2,4-dienoyl-CoA reductase FadH
NC_000962	1515817	snp	G	A	A:81 G:0	CDS	+	195/1740	65/579	synonymous_variant c.195G>A p.Val65Val	Rv1349	irtB	iron ABC transporter ATP-binding protein/permease IrtB
NC_000962	1613960	snp	G	T	T:183 G:2	CDS	+	654/1020	218/339	synonymous_variant c.654G>T p.Ala218Ala	Rv1436	gap	glyceraldehyde 3-phosphate dehydrogenase
NC_000962	3614982	snp	T	C	C:141 T:0	CDS	-	2622/3147	874/1048	synonymous_variant c.2622A>G p.Leu874Leu	Rv3239c		transmembrane transport protein
NC_000962	4146330	snp	A	G	G:88 A:0	CDS	-	562/1278	188/425	synonymous_variant c.562T>C p.Leu188Leu	Rv3703c	etgB	iron(II)-dependent oxidoreductase EgtB
NC_000962	234051	snp	G	A	A:402 G:2	CDS	+	1821/2289	607/762	synonymous_variant c.1821G>A p.Pro607Pro	Rv0197		oxidoreductase
NC_000962	234477	snp	T	G	G:92 T:0	CDS	+	2247/2289	749/762	stop_gained c.2247T>G p.Tyr749*	Rv0197		oxidoreductase
NC_000962	278681	snp	C	G	G:315 C:1	CDS	+	97/945	33/314	missense_variant c.97C>G p.His33Asp	Rv0233	nrdB	ribonucleoside-diphosphate reductase subunit beta NrdB
NC_000962	303202	snp	G	C	C:310 G:2	CDS	+	337/2562	113/853	missense_variant c.337G>C p.Asp113His	Rv0252	nirB	nitrite reductase large subunit NirB
NC_000962	403980	snp	G	A	A:357 G:1	CDS	-	1862/2649	621/882	missense_variant c.1862C>T p.Ala621Val	Rv0338c		iron-sulfur-binding reductase
NC_000962	404326	snp	T	C	C:402 T:0	CDS	-	1516/2649	506/882	missense_variant c.1516A>G p.Arg506Gly	Rv0338c		iron-sulfur-binding reductase
NC_000962	1307598	snp	C	G	G:275 C:0	CDS	-	629/2025	210/674	missense_variant c.629G>C p.Cys210Ser	Rv1175c	fadH	NADPH dependent 2,4-dienoyl-CoA reductase FadH
NC_000962	1613960	snp	G	T	T:352 G:0	CDS	+	654/1020	218/339	synonymous_variant c.654G>T p.Ala218Ala	Rv1436	gap	glyceraldehyde 3-phosphate dehydrogenase
NC_000962	3614982	snp	T	C	C:373 T:0	CDS	-	2622/3147	874/1048	synonymous_variant c.2622A>G p.Leu874Leu	Rv3239c		transmembrane transport protein
NC_000962	4146330	snp	A	G	G:299 A:0	CDS	-	562/1278	188/425	synonymous_variant c.562T>C p.Leu188Leu	Rv3703c	etgB	iron(II)-dependent oxidoreductase EgtB
NC_000962	232574	snp	G	T	T:122 G:0	CDS	+	344/2289	115/762	missense_variant c.344G>T p.Gly115Val	Rv0197		oxidoreductase
NC_000962	234477	snp	T	G	G:54 T:0	CDS	+	2247/2289	749/762	stop_gained c.2247T>G p.Tyr749*	Rv0197		oxidoreductase
NC_000962	278681	snp	C	G	G:134 C:0	CDS	+	97/945	33/314	missense_variant c.97C>G p.His33Asp	Rv0233	nrdB	ribonucleoside-diphosphate reductase subunit beta NrdB
NC_000962	304923	snp	A	G	G:152 A:0	CDS	+	2058/2562	686/853	synonymous_variant c.2058A>G p.Lys686Lys	Rv0252	nirB	nitrite reductase large subunit NirB
NC_000962	316684	snp	C	T	T:169 C:0	CDS	-	820/993	274/330	missense_variant c.820G>A p.Glu274Lys	Rv0265c		iron ABC transporter substrate-binding lipoprotein
NC_000962	403980	snp	G	A	A:192 G:0	CDS	-	1862/2649	621/882	missense_variant c.1862C>T p.Ala621Val	Rv0338c		iron-sulfur-binding reductase
NC_000962	404326	snp	T	C	C:208 T:0	CDS	-	1516/2649	506/882	missense_variant c.1516A>G p.Arg506Gly	Rv0338c		iron-sulfur-binding reductase
NC_000962	1306259	snp	A	G	G:63 A:0	CDS	-	1968/2025	656/674	synonymous_variant c.1968T>C p.Ala656Ala	Rv1175c	fadH	NADPH dependent 2,4-dienoyl-CoA reductase FadH
NC_000962	1307598	snp	C	G	G:154 C:0	CDS	-	629/2025	210/674	missense_variant c.629G>C p.Cys210Ser	Rv1175c	fadH	NADPH dependent 2,4-dienoyl-CoA reductase FadH
NC_000962	1514039	snp	C	T	T:141 C:0	CDS	+	993/2580	331/859	synonymous_variant c.993C>T p.Phe331Phe	Rv1348	irtA	iron ABC transporter ATP-binding protein/permease IrtA
NC_000962	2189960	snp	T	C	C:117 T:0	CDS	+	1465/2520	489/839	missense_variant c.1465T>C p.Phe489Leu	Rv1937		oxygenase
NC_000962	2190365	snp	G	A	A:130 G:0	CDS	+	1870/2520	624/839	missense_variant c.1870G>A p.Ala624Thr	Rv1937		oxygenase
NC_000962	3023621	snp	G	A	A:126 G:0	CDS	+	57/693	19/230	synonymous_variant c.57G>A p.Glu19Glu	Rv2711	ideR	iron-dependent repressor and activator IdeR
NC_000962	3614982	snp	T	C	C:149 T:0	CDS	-	2622/3147	874/1048	synonymous_variant c.2622A>G p.Leu874Leu	Rv3239c		transmembrane transport protein
NC_000962	3616990	snp	G	A	A:113 G:0	CDS	-	614/3147	205/1048	missense_variant c.614C>T p.Ala205Val	Rv3239c		transmembrane transport protein
NC_000962	3630692	snp	G	A	A:143 G:0	CDS	-	47/168	16/55	missense_variant c.47C>T p.Ala16Val	Rv3251c	rubA	rubredoxin RubA
NC_000962	4146314	snp	G	T	T:114 G:0	CDS	-	578/1278	193/425	missense_variant c.578C>A p.Pro193Gln	Rv3703c	etgB	iron(II)-dependent oxidoreductase EgtB
NC_000962	4194964	snp	C	T	T:88 C:0	CDS	-	410/1983	137/660	missense_variant c.410G>A p.Gly137Asp	Rv3743c	ctpJ	cation transporter ATPase J
NC_000962	4314645	snp	A	G	G:142 A:0	CDS	+	468/546	156/181	synonymous_variant c.468A>G p.Leu156Leu	Rv3841	bfrB	bacterioferritin BfrB
NC_000962	232574	snp	G	T	T:124 G:0	CDS	+	344/2289	115/762	missense_variant c.344G>T p.Gly115Val	Rv0197		oxidoreductase
NC_000962	234477	snp	T	G	G:103 T:0	CDS	+	2247/2289	749/762	stop_gained c.2247T>G p.Tyr749*	Rv0197		oxidoreductase
NC_000962	278681	snp	C	G	G:68 C:0	CDS	+	97/945	33/314	missense_variant c.97C>G p.His33Asp	Rv0233	nrdB	ribonucleoside-diphosphate reductase subunit beta NrdB
NC_000962	304923	snp	A	G	G:173 A:0	CDS	+	2058/2562	686/853	synonymous_variant c.2058A>G p.Lys686Lys	Rv0252	nirB	nitrite reductase large subunit NirB
NC_000962	316684	snp	C	T	T:220 C:1	CDS	-	820/993	274/330	missense_variant c.820G>A p.Glu274Lys	Rv0265c		iron ABC transporter substrate-binding lipoprotein
NC_000962	403980	snp	G	A	A:216 G:0	CDS	-	1862/2649	621/882	missense_variant c.1862C>T p.Ala621Val	Rv0338c		iron-sulfur-binding reductase
NC_000962	404326	snp	T	C	C:255 T:0	CDS	-	1516/2649	506/882	missense_variant c.1516A>G p.Arg506Gly	Rv0338c		iron-sulfur-binding reductase
NC_000962	1306259	snp	A	G	G:123 A:0	CDS	-	1968/2025	656/674	synonymous_variant c.1968T>C p.Ala656Ala	Rv1175c	fadH	NADPH dependent 2,4-dienoyl-CoA reductase FadH
NC_000962	1307598	snp	C	G	G:215 C:0	CDS	-	629/2025	210/674	missense_variant c.629G>C p.Cys210Ser	Rv1175c	fadH	NADPH dependent 2,4-dienoyl-CoA reductase FadH
NC_000962	1514039	snp	C	T	T:134 C:0	CDS	+	993/2580	331/859	synonymous_variant c.993C>T p.Phe331Phe	Rv1348	irtA	iron ABC transporter ATP-binding protein/permease IrtA
NC_000962	2189960	snp	T	C	C:135 T:0	CDS	+	1465/2520	489/839	missense_variant c.1465T>C p.Phe489Leu	Rv1937		oxygenase
NC_000962	2190365	snp	G	A	A:200 G:0	CDS	+	1870/2520	624/839	missense_variant c.1870G>A p.Ala624Thr	Rv1937		oxygenase
NC_000962	3023621	snp	G	A	A:109 G:0	CDS	+	57/693	19/230	synonymous_variant c.57G>A p.Glu19Glu	Rv2711	ideR	iron-dependent repressor and activator IdeR
NC_000962	3614502	snp	C	G	G:35 C:0	CDS	-	3102/3147	1034/1048	synonymous_variant c.3102G>C p.Ala1034Ala	Rv3239c		transmembrane transport protein
NC_000962	3614982	snp	T	C	C:188 T:0	CDS	-	2622/3147	874/1048	synonymous_variant c.2622A>G p.Leu874Leu	Rv3239c		transmembrane transport protein
NC_000962	3616990	snp	G	A	A:92 G:0	CDS	-	614/3147	205/1048	missense_variant c.614C>T p.Ala205Val	Rv3239c		transmembrane transport protein
NC_000962	3630692	snp	G	A	A:109 G:1	CDS	-	47/168	16/55	missense_variant c.47C>T p.Ala16Val	Rv3251c	rubA	rubredoxin RubA
NC_000962	4146314	snp	G	T	T:127 G:1	CDS	-	578/1278	193/425	missense_variant c.578C>A p.Pro193Gln	Rv3703c	etgB	iron(II)-dependent oxidoreductase EgtB
NC_000962	4314645	snp	A	G	G:102 A:0	CDS	+	468/546	156/181	synonymous_variant c.468A>G p.Leu156Leu	Rv3841	bfrB	bacterioferritin BfrB
NC_000962	252083	snp	A	C	C:26 A:1	CDS	+	302/1821	101/606	missense_variant c.302A>C p.Asn101Thr	Rv0211	pckA	phosphoenolpyruvate carboxykinase
NC_000962	278681	snp	C	G	G:27 C:1	CDS	+	97/945	33/314	missense_variant c.97C>G p.His33Asp	Rv0233	nrdB	ribonucleoside-diphosphate reductase subunit beta NrdB
NC_000962	403980	snp	G	A	A:24 G:0	CDS	-	1862/2649	621/882	missense_variant c.1862C>T p.Ala621Val	Rv0338c		iron-sulfur-binding reductase
NC_000962	404326	snp	T	C	C:29 T:0	CDS	-	1516/2649	506/882	missense_variant c.1516A>G p.Arg506Gly	Rv0338c		iron-sulfur-binding reductase
NC_000962	1307598	snp	C	G	G:26 C:0	CDS	-	629/2025	210/674	missense_variant c.629G>C p.Cys210Ser	Rv1175c	fadH	NADPH dependent 2,4-dienoyl-CoA reductase FadH
NC_000962	1372301	snp	G	C	C:26 G:2	CDS	-	649/1173	217/390	missense_variant c.649C>G p.Leu217Val	Rv1229c	mrp	multiple resistance/pH adaptation protein
NC_000962	3614982	snp	T	C	C:30 T:0	CDS	-	2622/3147	874/1048	synonymous_variant c.2622A>G p.Leu874Leu	Rv3239c		transmembrane transport protein
NC_000962	232574	snp	G	T	T:117 G:0	CDS	+	344/2289	115/762	missense_variant c.344G>T p.Gly115Val	Rv0197		oxidoreductase
NC_000962	234477	snp	T	G	G:24 T:0	CDS	+	2247/2289	749/762	stop_gained c.2247T>G p.Tyr749*	Rv0197		oxidoreductase
NC_000962	278681	snp	C	G	G:92 C:0	CDS	+	97/945	33/314	missense_variant c.97C>G p.His33Asp	Rv0233	nrdB	ribonucleoside-diphosphate reductase subunit beta NrdB
NC_000962	304923	snp	A	G	G:186 A:0	CDS	+	2058/2562	686/853	synonymous_variant c.2058A>G p.Lys686Lys	Rv0252	nirB	nitrite reductase large subunit NirB
NC_000962	316684	snp	C	T	T:204 C:0	CDS	-	820/993	274/330	missense_variant c.820G>A p.Glu274Lys	Rv0265c		iron ABC transporter substrate-binding lipoprotein
NC_000962	403980	snp	G	A	A:221 G:0	CDS	-	1862/2649	621/882	missense_variant c.1862C>T p.Ala621Val	Rv0338c		iron-sulfur-binding reductase
NC_000962	404326	snp	T	C	C:236 T:0	CDS	-	1516/2649	506/882	missense_variant c.1516A>G p.Arg506Gly	Rv0338c		iron-sulfur-binding reductase
NC_000962	1306259	snp	A	G	G:76 A:0	CDS	-	1968/2025	656/674	synonymous_variant c.1968T>C p.Ala656Ala	Rv1175c	fadH	NADPH dependent 2,4-dienoyl-CoA reductase FadH
NC_000962	1307598	snp	C	G	G:140 C:0	CDS	-	629/2025	210/674	missense_variant c.629G>C p.Cys210Ser	Rv1175c	fadH	NADPH dependent 2,4-dienoyl-CoA reductase FadH
NC_000962	1514039	snp	C	T	T:63 C:0	CDS	+	993/2580	331/859	synonymous_variant c.993C>T p.Phe331Phe	Rv1348	irtA	iron ABC transporter ATP-binding protein/permease IrtA
NC_000962	2189960	snp	T	C	C:95 T:0	CDS	+	1465/2520	489/839	missense_variant c.1465T>C p.Phe489Leu	Rv1937		oxygenase
NC_000962	2190365	snp	G	A	A:153 G:1	CDS	+	1870/2520	624/839	missense_variant c.1870G>A p.Ala624Thr	Rv1937		oxygenase
NC_000962	3023621	snp	G	A	A:83 G:0	CDS	+	57/693	19/230	synonymous_variant c.57G>A p.Glu19Glu	Rv2711	ideR	iron-dependent repressor and activator IdeR
NC_000962	3614502	snp	C	G	G:14 C:0	CDS	-	3102/3147	1034/1048	synonymous_variant c.3102G>C p.Ala1034Ala	Rv3239c		transmembrane transport protein
NC_000962	3614982	snp	T	C	C:183 T:0	CDS	-	2622/3147	874/1048	synonymous_variant c.2622A>G p.Leu874Leu	Rv3239c		transmembrane transport protein
NC_000962	3616990	snp	G	A	A:63 G:1	CDS	-	614/3147	205/1048	missense_variant c.614C>T p.Ala205Val	Rv3239c		transmembrane transport protein
NC_000962	3630692	snp	G	A	A:156 G:0	CDS	-	47/168	16/55	missense_variant c.47C>T p.Ala16Val	Rv3251c	rubA	rubredoxin RubA
NC_000962	4146314	snp	G	T	T:124 G:0	CDS	-	578/1278	193/425	missense_variant c.578C>A p.Pro193Gln	Rv3703c	etgB	iron(II)-dependent oxidoreductase EgtB
NC_000962	4314645	snp	A	G	G:123 A:0	CDS	+	468/546	156/181	synonymous_variant c.468A>G p.Leu156Leu	Rv3841	bfrB	bacterioferritin BfrB
NC_000962	232574	snp	G	T	T:77 G:0	CDS	+	344/2289	115/762	missense_variant c.344G>T p.Gly115Val	Rv0197		oxidoreductase
NC_000962	234477	snp	T	G	G:43 T:0	CDS	+	2247/2289	749/762	stop_gained c.2247T>G p.Tyr749*	Rv0197		oxidoreductase
NC_000962	278681	snp	C	G	G:72 C:0	CDS	+	97/945	33/314	missense_variant c.97C>G p.His33Asp	Rv0233	nrdB	ribonucleoside-diphosphate reductase subunit beta NrdB
NC_000962	304679	snp	G	T	T:113 G:0	CDS	+	1814/2562	605/853	missense_variant c.1814G>T p.Gly605Val	Rv0252	nirB	nitrite reductase large subunit NirB
NC_000962	304923	snp	A	G	G:92 A:0	CDS	+	2058/2562	686/853	synonymous_variant c.2058A>G p.Lys686Lys	Rv0252	nirB	nitrite reductase large subunit NirB
NC_000962	403980	snp	G	A	A:99 G:0	CDS	-	1862/2649	621/882	missense_variant c.1862C>T p.Ala621Val	Rv0338c		iron-sulfur-binding reductase
NC_000962	404326	snp	T	C	C:84 T:0	CDS	-	1516/2649	506/882	missense_variant c.1516A>G p.Arg506Gly	Rv0338c		iron-sulfur-binding reductase
NC_000962	405750	snp	T	G	G:99 T:0	CDS	-	92/2649	31/882	missense_variant c.92A>C p.Tyr31Ser	Rv0338c		iron-sulfur-binding reductase
NC_000962	1306259	snp	A	G	G:92 A:0	CDS	-	1968/2025	656/674	synonymous_variant c.1968T>C p.Ala656Ala	Rv1175c	fadH	NADPH dependent 2,4-dienoyl-CoA reductase FadH
NC_000962	1307598	snp	C	G	G:72 C:0	CDS	-	629/2025	210/674	missense_variant c.629G>C p.Cys210Ser	Rv1175c	fadH	NADPH dependent 2,4-dienoyl-CoA reductase FadH
NC_000962	3614982	snp	T	C	C:102 T:0	CDS	-	2622/3147	874/1048	synonymous_variant c.2622A>G p.Leu874Leu	Rv3239c		transmembrane transport protein
NC_000962	4146314	snp	G	T	T:79 G:0	CDS	-	578/1278	193/425	missense_variant c.578C>A p.Pro193Gln	Rv3703c	etgB	iron(II)-dependent oxidoreductase EgtB
NC_000962	4314645	snp	A	G	G:108 A:0	CDS	+	468/546	156/181	synonymous_variant c.468A>G p.Leu156Leu	Rv3841	bfrB	bacterioferritin BfrB
NC_000962	123454	snp	C	T	T:76 C:0	CDS	+	1138/1515	380/504	stop_gained c.1138C>T p.Gln380*	Rv0104		hypothetical protein
NC_000962	123520	snp	T	C	C:89 T:0	CDS	+	1204/1515	402/504	missense_variant c.1204T>C p.Tyr402His	Rv0104		hypothetical protein
NC_000962	234477	snp	T	G	G:48 T:0	CDS	+	2247/2289	749/762	stop_gained c.2247T>G p.Tyr749*	Rv0197		oxidoreductase
NC_000962	278681	snp	C	G	G:59 C:0	CDS	+	97/945	33/314	missense_variant c.97C>G p.His33Asp	Rv0233	nrdB	ribonucleoside-diphosphate reductase subunit beta NrdB
NC_000962	304923	snp	A	G	G:58 A:0	CDS	+	2058/2562	686/853	synonymous_variant c.2058A>G p.Lys686Lys	Rv0252	nirB	nitrite reductase large subunit NirB
NC_000962	305188	snp	G	T	T:84 G:0	CDS	+	2323/2562	775/853	missense_variant c.2323G>T p.Val775Leu	Rv0252	nirB	nitrite reductase large subunit NirB
NC_000962	403980	snp	G	A	A:99 G:0	CDS	-	1862/2649	621/882	missense_variant c.1862C>T p.Ala621Val	Rv0338c		iron-sulfur-binding reductase
NC_000962	404326	snp	T	C	C:60 T:0	CDS	-	1516/2649	506/882	missense_variant c.1516A>G p.Arg506Gly	Rv0338c		iron-sulfur-binding reductase
NC_000962	1306259	snp	A	G	G:90 A:0	CDS	-	1968/2025	656/674	synonymous_variant c.1968T>C p.Ala656Ala	Rv1175c	fadH	NADPH dependent 2,4-dienoyl-CoA reductase FadH
NC_000962	1307598	snp	C	G	G:71 C:0	CDS	-	629/2025	210/674	missense_variant c.629G>C p.Cys210Ser	Rv1175c	fadH	NADPH dependent 2,4-dienoyl-CoA reductase FadH
NC_000962	1517122	snp	G	A	A:61 G:2	CDS	+	1500/1740	500/579	synonymous_variant c.1500G>A p.Leu500Leu	Rv1349	irtB	iron ABC transporter ATP-binding protein/permease IrtB
NC_000962	2884068	snp	A	C	C:59 A:1	CDS	+	727/993	243/330	missense_variant c.727A>C p.Met243Leu	Rv2564	glnQ	glutamine ABC transporter ATP-binding protein
NC_000962	3024021	snp	C	A	A:64 C:0	CDS	+	457/693	153/230	synonymous_variant c.457C>A p.Arg153Arg	Rv2711	ideR	iron-dependent repressor and activator IdeR
NC_000962	3180988	snp	C	A	A:59 C:0	CDS	-	775/1215	259/404	missense_variant c.775G>T p.Val259Phe	Rv2869c	rip	zinc metalloprotease
NC_000962	3600576	snp	C	T	T:50 C:0	CDS	+	726/849	242/282	synonymous_variant c.726C>T p.Cys242Cys	Rv3224		iron-regulated short-chain dehydrogenase/reductase
NC_000962	3614982	snp	T	C	C:94 T:0	CDS	-	2622/3147	874/1048	synonymous_variant c.2622A>G p.Leu874Leu	Rv3239c		transmembrane transport protein
NC_000962	4115890	snp	G	C	C:119 G:0	CDS	-	5/738	2/245	missense_variant c.5C>G p.Pro2Arg	Rv3674c	nth	endonuclease III
NC_000962	4145737	snp	A	G	G:63 A:0	CDS	-	1155/1278	385/425	synonymous_variant c.1155T>C p.Tyr385Tyr	Rv3703c	etgB	iron(II)-dependent oxidoreductase EgtB
NC_000962	4194501	snp	G	A	A:76 G:0	CDS	-	873/1983	291/660	synonymous_variant c.873C>T p.Phe291Phe	Rv3743c	ctpJ	cation transporter ATPase J
NC_000962	4314645	snp	A	G	G:96 A:0	CDS	+	468/546	156/181	synonymous_variant c.468A>G p.Leu156Leu	Rv3841	bfrB	bacterioferritin BfrB
NC_000962	123454	snp	C	T	T:41 C:0	CDS	+	1138/1515	380/504	stop_gained c.1138C>T p.Gln380*	Rv0104		hypothetical protein
NC_000962	123520	snp	T	C	C:36 T:1	CDS	+	1204/1515	402/504	missense_variant c.1204T>C p.Tyr402His	Rv0104		hypothetical protein
NC_000962	234477	snp	T	G	G:15 T:0	CDS	+	2247/2289	749/762	stop_gained c.2247T>G p.Tyr749*	Rv0197		oxidoreductase
NC_000962	278681	snp	C	G	G:36 C:0	CDS	+	97/945	33/314	missense_variant c.97C>G p.His33Asp	Rv0233	nrdB	ribonucleoside-diphosphate reductase subunit beta NrdB
NC_000962	304923	snp	A	G	G:23 A:0	CDS	+	2058/2562	686/853	synonymous_variant c.2058A>G p.Lys686Lys	Rv0252	nirB	nitrite reductase large subunit NirB
NC_000962	305188	snp	G	T	T:22 G:1	CDS	+	2323/2562	775/853	missense_variant c.2323G>T p.Val775Leu	Rv0252	nirB	nitrite reductase large subunit NirB
NC_000962	345599	snp	G	C	C:33 G:1	CDS	+	1578/1617	526/538	missense_variant c.1578G>C p.Arg526Ser	Rv0283	eccB3	ESX-3 secretion system protein EccB3
NC_000962	403980	snp	G	A	A:22 G:0	CDS	-	1862/2649	621/882	missense_variant c.1862C>T p.Ala621Val	Rv0338c		iron-sulfur-binding reductase
NC_000962	404326	snp	T	C	C:11 T:0	CDS	-	1516/2649	506/882	missense_variant c.1516A>G p.Arg506Gly	Rv0338c		iron-sulfur-binding reductase
NC_000962	1306259	snp	A	G	G:37 A:0	CDS	-	1968/2025	656/674	synonymous_variant c.1968T>C p.Ala656Ala	Rv1175c	fadH	NADPH dependent 2,4-dienoyl-CoA reductase FadH
NC_000962	1307598	snp	C	G	G:30 C:0	CDS	-	629/2025	210/674	missense_variant c.629G>C p.Cys210Ser	Rv1175c	fadH	NADPH dependent 2,4-dienoyl-CoA reductase FadH
NC_000962	2884068	snp	A	C	C:19 A:0	CDS	+	727/993	243/330	missense_variant c.727A>C p.Met243Leu	Rv2564	glnQ	glutamine ABC transporter ATP-binding protein
NC_000962	3024021	snp	C	A	A:36 C:0	CDS	+	457/693	153/230	synonymous_variant c.457C>A p.Arg153Arg	Rv2711	ideR	iron-dependent repressor and activator IdeR
NC_000962	3180988	snp	C	A	A:24 C:1	CDS	-	775/1215	259/404	missense_variant c.775G>T p.Val259Phe	Rv2869c	rip	zinc metalloprotease
NC_000962	3600576	snp	C	T	T:24 C:1	CDS	+	726/849	242/282	synonymous_variant c.726C>T p.Cys242Cys	Rv3224		iron-regulated short-chain dehydrogenase/reductase
NC_000962	3614982	snp	T	C	C:26 T:0	CDS	-	2622/3147	874/1048	synonymous_variant c.2622A>G p.Leu874Leu	Rv3239c		transmembrane transport protein
NC_000962	4115890	snp	G	C	C:22 G:0	CDS	-	5/738	2/245	missense_variant c.5C>G p.Pro2Arg	Rv3674c	nth	endonuclease III
NC_000962	4145737	snp	A	G	G:38 A:0	CDS	-	1155/1278	385/425	synonymous_variant c.1155T>C p.Tyr385Tyr	Rv3703c	etgB	iron(II)-dependent oxidoreductase EgtB
NC_000962	4194501	snp	G	A	A:27 G:0	CDS	-	873/1983	291/660	synonymous_variant c.873C>T p.Phe291Phe	Rv3743c	ctpJ	cation transporter ATPase J
NC_000962	4314645	snp	A	G	G:34 A:0	CDS	+	468/546	156/181	synonymous_variant c.468A>G p.Leu156Leu	Rv3841	bfrB	bacterioferritin BfrB
NC_000962	232574	snp	G	T	T:126 G:0	CDS	+	344/2289	115/762	missense_variant c.344G>T p.Gly115Val	Rv0197		oxidoreductase
NC_000962	234477	snp	T	G	G:39 T:0	CDS	+	2247/2289	749/762	stop_gained c.2247T>G p.Tyr749*	Rv0197		oxidoreductase
NC_000962	278681	snp	C	G	G:119 C:0	CDS	+	97/945	33/314	missense_variant c.97C>G p.His33Asp	Rv0233	nrdB	ribonucleoside-diphosphate reductase subunit beta NrdB
NC_000962	304923	snp	A	G	G:261 A:0	CDS	+	2058/2562	686/853	synonymous_variant c.2058A>G p.Lys686Lys	Rv0252	nirB	nitrite reductase large subunit NirB
NC_000962	316684	snp	C	T	T:207 C:0	CDS	-	820/993	274/330	missense_variant c.820G>A p.Glu274Lys	Rv0265c		iron ABC transporter substrate-binding lipoprotein
NC_000962	403980	snp	G	A	A:267 G:0	CDS	-	1862/2649	621/882	missense_variant c.1862C>T p.Ala621Val	Rv0338c		iron-sulfur-binding reductase
NC_000962	404326	snp	T	C	C:324 T:0	CDS	-	1516/2649	506/882	missense_variant c.1516A>G p.Arg506Gly	Rv0338c		iron-sulfur-binding reductase
NC_000962	1306259	snp	A	G	G:113 A:0	CDS	-	1968/2025	656/674	synonymous_variant c.1968T>C p.Ala656Ala	Rv1175c	fadH	NADPH dependent 2,4-dienoyl-CoA reductase FadH
NC_000962	1307598	snp	C	G	G:180 C:0	CDS	-	629/2025	210/674	missense_variant c.629G>C p.Cys210Ser	Rv1175c	fadH	NADPH dependent 2,4-dienoyl-CoA reductase FadH
NC_000962	1514039	snp	C	T	T:78 C:0	CDS	+	993/2580	331/859	synonymous_variant c.993C>T p.Phe331Phe	Rv1348	irtA	iron ABC transporter ATP-binding protein/permease IrtA
NC_000962	2189960	snp	T	C	C:142 T:0	CDS	+	1465/2520	489/839	missense_variant c.1465T>C p.Phe489Leu	Rv1937		oxygenase
NC_000962	2190365	snp	G	A	A:175 G:0	CDS	+	1870/2520	624/839	missense_variant c.1870G>A p.Ala624Thr	Rv1937		oxygenase
NC_000962	3023621	snp	G	A	A:102 G:0	CDS	+	57/693	19/230	synonymous_variant c.57G>A p.Glu19Glu	Rv2711	ideR	iron-dependent repressor and activator IdeR
NC_000962	3614502	snp	C	G	G:19 C:0	CDS	-	3102/3147	1034/1048	synonymous_variant c.3102G>C p.Ala1034Ala	Rv3239c		transmembrane transport protein
NC_000962	3614982	snp	T	C	C:188 T:0	CDS	-	2622/3147	874/1048	synonymous_variant c.2622A>G p.Leu874Leu	Rv3239c		transmembrane transport protein
NC_000962	3616990	snp	G	A	A:113 G:0	CDS	-	614/3147	205/1048	missense_variant c.614C>T p.Ala205Val	Rv3239c		transmembrane transport protein
NC_000962	3630692	snp	G	A	A:153 G:0	CDS	-	47/168	16/55	missense_variant c.47C>T p.Ala16Val	Rv3251c	rubA	rubredoxin RubA
NC_000962	4146314	snp	G	T	T:173 G:0	CDS	-	578/1278	193/425	missense_variant c.578C>A p.Pro193Gln	Rv3703c	etgB	iron(II)-dependent oxidoreductase EgtB
NC_000962	4314645	snp	A	G	G:132 A:0	CDS	+	468/546	156/181	synonymous_variant c.468A>G p.Leu156Leu	Rv3841	bfrB	bacterioferritin BfrB
NC_000962	232574	snp	G	T	T:97 G:0	CDS	+	344/2289	115/762	missense_variant c.344G>T p.Gly115Val	Rv0197		oxidoreductase
NC_000962	234477	snp	T	G	G:34 T:0	CDS	+	2247/2289	749/762	stop_gained c.2247T>G p.Tyr749*	Rv0197		oxidoreductase
NC_000962	278681	snp	C	G	G:76 C:0	CDS	+	97/945	33/314	missense_variant c.97C>G p.His33Asp	Rv0233	nrdB	ribonucleoside-diphosphate reductase subunit beta NrdB
NC_000962	304923	snp	A	G	G:147 A:0	CDS	+	2058/2562	686/853	synonymous_variant c.2058A>G p.Lys686Lys	Rv0252	nirB	nitrite reductase large subunit NirB
NC_000962	316684	snp	C	T	T:174 C:1	CDS	-	820/993	274/330	missense_variant c.820G>A p.Glu274Lys	Rv0265c		iron ABC transporter substrate-binding lipoprotein
NC_000962	403980	snp	G	A	A:210 G:0	CDS	-	1862/2649	621/882	missense_variant c.1862C>T p.Ala621Val	Rv0338c		iron-sulfur-binding reductase
NC_000962	404326	snp	T	C	C:246 T:1	CDS	-	1516/2649	506/882	missense_variant c.1516A>G p.Arg506Gly	Rv0338c		iron-sulfur-binding reductase
NC_000962	1306259	snp	A	G	G:105 A:0	CDS	-	1968/2025	656/674	synonymous_variant c.1968T>C p.Ala656Ala	Rv1175c	fadH	NADPH dependent 2,4-dienoyl-CoA reductase FadH
NC_000962	1307598	snp	C	G	G:173 C:0	CDS	-	629/2025	210/674	missense_variant c.629G>C p.Cys210Ser	Rv1175c	fadH	NADPH dependent 2,4-dienoyl-CoA reductase FadH
NC_000962	1514039	snp	C	T	T:82 C:0	CDS	+	993/2580	331/859	synonymous_variant c.993C>T p.Phe331Phe	Rv1348	irtA	iron ABC transporter ATP-binding protein/permease IrtA
NC_000962	2189960	snp	T	C	C:126 T:0	CDS	+	1465/2520	489/839	missense_variant c.1465T>C p.Phe489Leu	Rv1937		oxygenase
NC_000962	2190365	snp	G	A	A:208 G:0	CDS	+	1870/2520	624/839	missense_variant c.1870G>A p.Ala624Thr	Rv1937		oxygenase
NC_000962	3023621	snp	G	A	A:84 G:0	CDS	+	57/693	19/230	synonymous_variant c.57G>A p.Glu19Glu	Rv2711	ideR	iron-dependent repressor and activator IdeR
NC_000962	3614502	snp	C	G	G:22 C:0	CDS	-	3102/3147	1034/1048	synonymous_variant c.3102G>C p.Ala1034Ala	Rv3239c		transmembrane transport protein
NC_000962	3614982	snp	T	C	C:264 T:0	CDS	-	2622/3147	874/1048	synonymous_variant c.2622A>G p.Leu874Leu	Rv3239c		transmembrane transport protein
NC_000962	3616990	snp	G	A	A:102 G:0	CDS	-	614/3147	205/1048	missense_variant c.614C>T p.Ala205Val	Rv3239c		transmembrane transport protein
NC_000962	3630692	snp	G	A	A:111 G:0	CDS	-	47/168	16/55	missense_variant c.47C>T p.Ala16Val	Rv3251c	rubA	rubredoxin RubA
NC_000962	4146314	snp	G	T	T:141 G:0	CDS	-	578/1278	193/425	missense_variant c.578C>A p.Pro193Gln	Rv3703c	etgB	iron(II)-dependent oxidoreductase EgtB
NC_000962	4314645	snp	A	G	G:114 A:0	CDS	+	468/546	156/181	synonymous_variant c.468A>G p.Leu156Leu	Rv3841	bfrB	bacterioferritin BfrB
NC_000962	123454	snp	C	T	T:37 C:0	CDS	+	1138/1515	380/504	stop_gained c.1138C>T p.Gln380*	Rv0104		hypothetical protein
NC_000962	123520	snp	T	C	C:39 T:0	CDS	+	1204/1515	402/504	missense_variant c.1204T>C p.Tyr402His	Rv0104		hypothetical protein
NC_000962	278681	snp	C	G	G:36 C:0	CDS	+	97/945	33/314	missense_variant c.97C>G p.His33Asp	Rv0233	nrdB	ribonucleoside-diphosphate reductase subunit beta NrdB
NC_000962	304923	snp	A	G	G:25 A:0	CDS	+	2058/2562	686/853	synonymous_variant c.2058A>G p.Lys686Lys	Rv0252	nirB	nitrite reductase large subunit NirB
NC_000962	305188	snp	G	T	T:35 G:0	CDS	+	2323/2562	775/853	missense_variant c.2323G>T p.Val775Leu	Rv0252	nirB	nitrite reductase large subunit NirB
NC_000962	403980	snp	G	A	A:32 G:0	CDS	-	1862/2649	621/882	missense_variant c.1862C>T p.Ala621Val	Rv0338c		iron-sulfur-binding reductase
NC_000962	404326	snp	T	C	C:17 T:0	CDS	-	1516/2649	506/882	missense_variant c.1516A>G p.Arg506Gly	Rv0338c		iron-sulfur-binding reductase
NC_000962	1306259	snp	A	G	G:25 A:0	CDS	-	1968/2025	656/674	synonymous_variant c.1968T>C p.Ala656Ala	Rv1175c	fadH	NADPH dependent 2,4-dienoyl-CoA reductase FadH
NC_000962	1307598	snp	C	G	G:20 C:0	CDS	-	629/2025	210/674	missense_variant c.629G>C p.Cys210Ser	Rv1175c	fadH	NADPH dependent 2,4-dienoyl-CoA reductase FadH
NC_000962	2884068	snp	A	C	C:41 A:0	CDS	+	727/993	243/330	missense_variant c.727A>C p.Met243Leu	Rv2564	glnQ	glutamine ABC transporter ATP-binding protein
NC_000962	3024021	snp	C	A	A:18 C:1	CDS	+	457/693	153/230	synonymous_variant c.457C>A p.Arg153Arg	Rv2711	ideR	iron-dependent repressor and activator IdeR
NC_000962	3180988	snp	C	A	A:21 C:0	CDS	-	775/1215	259/404	missense_variant c.775G>T p.Val259Phe	Rv2869c	rip	zinc metalloprotease
NC_000962	3600576	snp	C	T	T:27 C:0	CDS	+	726/849	242/282	synonymous_variant c.726C>T p.Cys242Cys	Rv3224		iron-regulated short-chain dehydrogenase/reductase
NC_000962	3614982	snp	T	C	C:41 T:0	CDS	-	2622/3147	874/1048	synonymous_variant c.2622A>G p.Leu874Leu	Rv3239c		transmembrane transport protein
NC_000962	4115191	snp	T	C	C:33 T:0	CDS	-	704/738	235/245	missense_variant c.704A>G p.Glu235Gly	Rv3674c	nth	endonuclease III
NC_000962	4115890	snp	G	C	C:24 G:0	CDS	-	5/738	2/245	missense_variant c.5C>G p.Pro2Arg	Rv3674c	nth	endonuclease III
NC_000962	4145737	snp	A	G	G:15 A:0	CDS	-	1155/1278	385/425	synonymous_variant c.1155T>C p.Tyr385Tyr	Rv3703c	etgB	iron(II)-dependent oxidoreductase EgtB
NC_000962	4194501	snp	G	A	A:21 G:0	CDS	-	873/1983	291/660	synonymous_variant c.873C>T p.Phe291Phe	Rv3743c	ctpJ	cation transporter ATPase J
NC_000962	4283846	snp	G	A	A:35 G:0	CDS	+	1398/1551	466/516	synonymous_variant c.1398G>A p.Gln466Gln	Rv3818		hypothetical protein
NC_000962	4314645	snp	A	G	G:27 A:0	CDS	+	468/546	156/181	synonymous_variant c.468A>G p.Leu156Leu	Rv3841	bfrB	bacterioferritin BfrB
NC_000962	12555	snp	C	T	T:25 C:2	CDS	+	88/549	30/182	synonymous_variant c.88C>T p.Leu30Leu	Rv0009	ppiA	iron-regulated peptidyl-prolyl cis-trans isomerase PpiA
NC_000962	234477	snp	T	G	G:15 T:0	CDS	+	2247/2289	749/762	stop_gained c.2247T>G p.Tyr749*	Rv0197		oxidoreductase
NC_000962	278681	snp	C	G	G:36 C:0	CDS	+	97/945	33/314	missense_variant c.97C>G p.His33Asp	Rv0233	nrdB	ribonucleoside-diphosphate reductase subunit beta NrdB
NC_000962	403980	snp	G	A	A:29 G:0	CDS	-	1862/2649	621/882	missense_variant c.1862C>T p.Ala621Val	Rv0338c		iron-sulfur-binding reductase
NC_000962	404326	snp	T	C	C:27 T:0	CDS	-	1516/2649	506/882	missense_variant c.1516A>G p.Arg506Gly	Rv0338c		iron-sulfur-binding reductase
NC_000962	1307598	snp	C	G	G:46 C:0	CDS	-	629/2025	210/674	missense_variant c.629G>C p.Cys210Ser	Rv1175c	fadH	NADPH dependent 2,4-dienoyl-CoA reductase FadH
NC_000962	1351724	snp	C	T	T:33 C:2	CDS	+	534/957	178/318	synonymous_variant c.534C>T p.Phe178Phe	Rv1207	folP2	dihydropteroate synthase
NC_000962	3614982	snp	T	C	C:38 T:0	CDS	-	2622/3147	874/1048	synonymous_variant c.2622A>G p.Leu874Leu	Rv3239c		transmembrane transport protein
NC_000962	4146109	snp	G	T	T:20 G:0	CDS	-	783/1278	261/425	synonymous_variant c.783C>A p.Val261Val	Rv3703c	etgB	iron(II)-dependent oxidoreductase EgtB
NC_000962	82150	snp	G	C	C:26 G:0	CDS	+	475/993	159/330	missense_variant c.475G>C p.Ala159Pro	Rv0073		glutamine ABC transporter ATP-binding protein
NC_000962	234477	snp	T	G	G:13 T:0	CDS	+	2247/2289	749/762	stop_gained c.2247T>G p.Tyr749*	Rv0197		oxidoreductase
NC_000962	278681	snp	C	G	G:19 C:0	CDS	+	97/945	33/314	missense_variant c.97C>G p.His33Asp	Rv0233	nrdB	ribonucleoside-diphosphate reductase subunit beta NrdB
NC_000962	304923	snp	A	G	G:27 A:0	CDS	+	2058/2562	686/853	synonymous_variant c.2058A>G p.Lys686Lys	Rv0252	nirB	nitrite reductase large subunit NirB
NC_000962	403980	snp	G	A	A:28 G:0	CDS	-	1862/2649	621/882	missense_variant c.1862C>T p.Ala621Val	Rv0338c		iron-sulfur-binding reductase
NC_000962	404326	snp	T	C	C:23 T:0	CDS	-	1516/2649	506/882	missense_variant c.1516A>G p.Arg506Gly	Rv0338c		iron-sulfur-binding reductase
NC_000962	1306259	snp	A	G	G:23 A:0	CDS	-	1968/2025	656/674	synonymous_variant c.1968T>C p.Ala656Ala	Rv1175c	fadH	NADPH dependent 2,4-dienoyl-CoA reductase FadH
NC_000962	1306313	snp	T	G	G:16 T:0	CDS	-	1914/2025	638/674	missense_variant c.1914A>C p.Glu638Asp	Rv1175c	fadH	NADPH dependent 2,4-dienoyl-CoA reductase FadH
NC_000962	1307598	snp	C	G	G:17 C:0	CDS	-	629/2025	210/674	missense_variant c.629G>C p.Cys210Ser	Rv1175c	fadH	NADPH dependent 2,4-dienoyl-CoA reductase FadH
NC_000962	3383966	snp	G	C	C:16 G:0	CDS	-	1101/1182	367/393	synonymous_variant c.1101C>G p.Val367Val	Rv3025c	iscS	cysteine desulfurase
NC_000962	3614982	snp	T	C	C:25 T:0	CDS	-	2622/3147	874/1048	synonymous_variant c.2622A>G p.Leu874Leu	Rv3239c		transmembrane transport protein
NC_000962	4177774	snp	G	A	A:18 G:0	CDS	+	2902/3198	968/1065	missense_variant c.2902G>A p.Asp968Asn	Rv3728		membrane protein
NC_000962	4314645	snp	A	G	G:12 A:0	CDS	+	468/546	156/181	synonymous_variant c.468A>G p.Leu156Leu	Rv3841	bfrB	bacterioferritin BfrB
NC_000962	234477	snp	T	G	G:22 T:0	CDS	+	2247/2289	749/762	stop_gained c.2247T>G p.Tyr749*	Rv0197		oxidoreductase
NC_000962	278681	snp	C	G	G:47 C:0	CDS	+	97/945	33/314	missense_variant c.97C>G p.His33Asp	Rv0233	nrdB	ribonucleoside-diphosphate reductase subunit beta NrdB
NC_000962	300193	snp	G	A	A:45 G:0	CDS	-	611/1941	204/646	missense_variant c.611C>T p.Ala204Val	Rv0248c		succinate dehydrogenase flavoprotein subunit
NC_000962	403980	snp	G	A	A:59 G:0	CDS	-	1862/2649	621/882	missense_variant c.1862C>T p.Ala621Val	Rv0338c		iron-sulfur-binding reductase
NC_000962	404326	snp	T	C	C:38 T:0	CDS	-	1516/2649	506/882	missense_variant c.1516A>G p.Arg506Gly	Rv0338c		iron-sulfur-binding reductase
NC_000962	785702	snp	T	C	C:49 T:0	CDS	+	882/1191	294/396	synonymous_variant c.882T>C p.Val294Val	Rv0685	tuf	elongation factor Tu
NC_000962	1307598	snp	C	G	G:54 C:0	CDS	-	629/2025	210/674	missense_variant c.629G>C p.Cys210Ser	Rv1175c	fadH	NADPH dependent 2,4-dienoyl-CoA reductase FadH
NC_000962	1372301	snp	G	C	C:57 G:0	CDS	-	649/1173	217/390	missense_variant c.649C>G p.Leu217Val	Rv1229c	mrp	multiple resistance/pH adaptation protein
NC_000962	3520977	snp	G	C	C:35 G:0	CDS	+	471/636	157/211	synonymous_variant c.471G>C p.Leu157Leu	Rv3153	nuoI	NADH-quinone oxidoreductase subunit I
NC_000962	3614982	snp	T	C	C:55 T:0	CDS	-	2622/3147	874/1048	synonymous_variant c.2622A>G p.Leu874Leu	Rv3239c		transmembrane transport protein
NC_000962	123454	snp	C	T	T:27 C:0	CDS	+	1138/1515	380/504	stop_gained c.1138C>T p.Gln380*	Rv0104		hypothetical protein
NC_000962	123520	snp	T	C	C:13 T:0	CDS	+	1204/1515	402/504	missense_variant c.1204T>C p.Tyr402His	Rv0104		hypothetical protein
NC_000962	234477	snp	T	G	G:12 T:0	CDS	+	2247/2289	749/762	stop_gained c.2247T>G p.Tyr749*	Rv0197		oxidoreductase
NC_000962	278681	snp	C	G	G:27 C:0	CDS	+	97/945	33/314	missense_variant c.97C>G p.His33Asp	Rv0233	nrdB	ribonucleoside-diphosphate reductase subunit beta NrdB
NC_000962	299472	snp	C	T	T:35 C:0	CDS	-	1332/1941	444/646	synonymous_variant c.1332G>A p.Ala444Ala	Rv0248c		succinate dehydrogenase flavoprotein subunit
NC_000962	304923	snp	A	G	G:28 A:0	CDS	+	2058/2562	686/853	synonymous_variant c.2058A>G p.Lys686Lys	Rv0252	nirB	nitrite reductase large subunit NirB
NC_000962	305188	snp	G	T	T:25 G:0	CDS	+	2323/2562	775/853	missense_variant c.2323G>T p.Val775Leu	Rv0252	nirB	nitrite reductase large subunit NirB
NC_000962	403980	snp	G	A	A:27 G:0	CDS	-	1862/2649	621/882	missense_variant c.1862C>T p.Ala621Val	Rv0338c		iron-sulfur-binding reductase
NC_000962	404326	snp	T	C	C:15 T:0	CDS	-	1516/2649	506/882	missense_variant c.1516A>G p.Arg506Gly	Rv0338c		iron-sulfur-binding reductase
NC_000962	1306259	snp	A	G	G:22 A:0	CDS	-	1968/2025	656/674	synonymous_variant c.1968T>C p.Ala656Ala	Rv1175c	fadH	NADPH dependent 2,4-dienoyl-CoA reductase FadH
NC_000962	1307598	snp	C	G	G:28 C:0	CDS	-	629/2025	210/674	missense_variant c.629G>C p.Cys210Ser	Rv1175c	fadH	NADPH dependent 2,4-dienoyl-CoA reductase FadH
NC_000962	1613630	snp	C	T	T:27 C:0	CDS	+	324/1020	108/339	synonymous_variant c.324C>T p.Thr108Thr	Rv1436	gap	glyceraldehyde 3-phosphate dehydrogenase
NC_000962	1759850	snp	A	G	G:24 A:0	CDS	+	416/744	139/247	missense_variant c.416A>G p.Glu139Gly	Rv1553	frdB	fumarate reductase iron-sulfur subunit
NC_000962	3024021	snp	C	A	A:33 C:0	CDS	+	457/693	153/230	synonymous_variant c.457C>A p.Arg153Arg	Rv2711	ideR	iron-dependent repressor and activator IdeR
NC_000962	3180988	snp	C	A	A:25 C:0	CDS	-	775/1215	259/404	missense_variant c.775G>T p.Val259Phe	Rv2869c	rip	zinc metalloprotease
NC_000962	3600576	snp	C	T	T:32 C:0	CDS	+	726/849	242/282	synonymous_variant c.726C>T p.Cys242Cys	Rv3224		iron-regulated short-chain dehydrogenase/reductase
NC_000962	3614982	snp	T	C	C:26 T:0	CDS	-	2622/3147	874/1048	synonymous_variant c.2622A>G p.Leu874Leu	Rv3239c		transmembrane transport protein
NC_000962	4013010	snp	G	A	A:23 G:0	CDS	+	594/1077	198/358	synonymous_variant c.594G>A p.Leu198Leu	Rv3571	kshB	3-ketosteroid-9-alpha-hydroxylase reductase subunit
NC_000962	4115890	snp	G	C	C:26 G:0	CDS	-	5/738	2/245	missense_variant c.5C>G p.Pro2Arg	Rv3674c	nth	endonuclease III
NC_000962	4145737	snp	A	G	G:30 A:0	CDS	-	1155/1278	385/425	synonymous_variant c.1155T>C p.Tyr385Tyr	Rv3703c	etgB	iron(II)-dependent oxidoreductase EgtB
NC_000962	4194501	snp	G	A	A:25 G:0	CDS	-	873/1983	291/660	synonymous_variant c.873C>T p.Phe291Phe	Rv3743c	ctpJ	cation transporter ATPase J
NC_000962	4314645	snp	A	G	G:42 A:0	CDS	+	468/546	156/181	synonymous_variant c.468A>G p.Leu156Leu	Rv3841	bfrB	bacterioferritin BfrB
NC_000962	123454	snp	C	T	T:26 C:0	CDS	+	1138/1515	380/504	stop_gained c.1138C>T p.Gln380*	Rv0104		hypothetical protein
NC_000962	123520	snp	T	C	C:24 T:0	CDS	+	1204/1515	402/504	missense_variant c.1204T>C p.Tyr402His	Rv0104		hypothetical protein
NC_000962	278681	snp	C	G	G:19 C:0	CDS	+	97/945	33/314	missense_variant c.97C>G p.His33Asp	Rv0233	nrdB	ribonucleoside-diphosphate reductase subunit beta NrdB
NC_000962	304923	snp	A	G	G:29 A:0	CDS	+	2058/2562	686/853	synonymous_variant c.2058A>G p.Lys686Lys	Rv0252	nirB	nitrite reductase large subunit NirB
NC_000962	305188	snp	G	T	T:22 G:0	CDS	+	2323/2562	775/853	missense_variant c.2323G>T p.Val775Leu	Rv0252	nirB	nitrite reductase large subunit NirB
NC_000962	403980	snp	G	A	A:20 G:0	CDS	-	1862/2649	621/882	missense_variant c.1862C>T p.Ala621Val	Rv0338c		iron-sulfur-binding reductase
NC_000962	404326	snp	T	C	C:18 T:0	CDS	-	1516/2649	506/882	missense_variant c.1516A>G p.Arg506Gly	Rv0338c		iron-sulfur-binding reductase
NC_000962	1306259	snp	A	G	G:22 A:0	CDS	-	1968/2025	656/674	synonymous_variant c.1968T>C p.Ala656Ala	Rv1175c	fadH	NADPH dependent 2,4-dienoyl-CoA reductase FadH
NC_000962	1307598	snp	C	G	G:17 C:0	CDS	-	629/2025	210/674	missense_variant c.629G>C p.Cys210Ser	Rv1175c	fadH	NADPH dependent 2,4-dienoyl-CoA reductase FadH
NC_000962	1663845	snp	C	T	T:18 C:1	CDS	-	2202/2832	734/943	synonymous_variant c.2202G>A p.Ala734Ala	Rv1475c	acn	iron-regulated aconitate hydratase
NC_000962	2884068	snp	A	C	C:21 A:0	CDS	+	727/993	243/330	missense_variant c.727A>C p.Met243Leu	Rv2564	glnQ	glutamine ABC transporter ATP-binding protein
NC_000962	3024021	snp	C	A	A:25 C:0	CDS	+	457/693	153/230	synonymous_variant c.457C>A p.Arg153Arg	Rv2711	ideR	iron-dependent repressor and activator IdeR
NC_000962	3180988	snp	C	A	A:25 C:0	CDS	-	775/1215	259/404	missense_variant c.775G>T p.Val259Phe	Rv2869c	rip	zinc metalloprotease
NC_000962	3600576	snp	C	T	T:24 C:0	CDS	+	726/849	242/282	synonymous_variant c.726C>T p.Cys242Cys	Rv3224		iron-regulated short-chain dehydrogenase/reductase
NC_000962	3614982	snp	T	C	C:21 T:0	CDS	-	2622/3147	874/1048	synonymous_variant c.2622A>G p.Leu874Leu	Rv3239c		transmembrane transport protein
NC_000962	3631556	snp	C	A	A:20 C:1	CDS	-	433/1251	145/416	missense_variant c.433G>T p.Val145Leu	Rv3252c	alkB	transmembrane alkane 1-monooxygenase AlkB
NC_000962	4115890	snp	G	C	C:27 G:0	CDS	-	5/738	2/245	missense_variant c.5C>G p.Pro2Arg	Rv3674c	nth	endonuclease III
NC_000962	4145737	snp	A	G	G:18 A:0	CDS	-	1155/1278	385/425	synonymous_variant c.1155T>C p.Tyr385Tyr	Rv3703c	etgB	iron(II)-dependent oxidoreductase EgtB
NC_000962	4194501	snp	G	A	A:19 G:0	CDS	-	873/1983	291/660	synonymous_variant c.873C>T p.Phe291Phe	Rv3743c	ctpJ	cation transporter ATPase J
NC_000962	4314645	snp	A	G	G:25 A:0	CDS	+	468/546	156/181	synonymous_variant c.468A>G p.Leu156Leu	Rv3841	bfrB	bacterioferritin BfrB
NC_000962	123454	snp	C	T	T:60 C:0	CDS	+	1138/1515	380/504	stop_gained c.1138C>T p.Gln380*	Rv0104		hypothetical protein
NC_000962	123520	snp	T	C	C:54 T:0	CDS	+	1204/1515	402/504	missense_variant c.1204T>C p.Tyr402His	Rv0104		hypothetical protein
NC_000962	234477	snp	T	G	G:21 T:0	CDS	+	2247/2289	749/762	stop_gained c.2247T>G p.Tyr749*	Rv0197		oxidoreductase
NC_000962	278681	snp	C	G	G:41 C:0	CDS	+	97/945	33/314	missense_variant c.97C>G p.His33Asp	Rv0233	nrdB	ribonucleoside-diphosphate reductase subunit beta NrdB
NC_000962	304923	snp	A	G	G:63 A:0	CDS	+	2058/2562	686/853	synonymous_variant c.2058A>G p.Lys686Lys	Rv0252	nirB	nitrite reductase large subunit NirB
NC_000962	305188	snp	G	T	T:56 G:0	CDS	+	2323/2562	775/853	missense_variant c.2323G>T p.Val775Leu	Rv0252	nirB	nitrite reductase large subunit NirB
NC_000962	403626	snp	G	A	A:13 G:0	CDS	-	2216/2649	739/882	missense_variant c.2216C>T p.Ala739Val	Rv0338c		iron-sulfur-binding reductase
NC_000962	403980	snp	G	A	A:57 G:1	CDS	-	1862/2649	621/882	missense_variant c.1862C>T p.Ala621Val	Rv0338c		iron-sulfur-binding reductase
NC_000962	404326	snp	T	C	C:43 T:0	CDS	-	1516/2649	506/882	missense_variant c.1516A>G p.Arg506Gly	Rv0338c		iron-sulfur-binding reductase
NC_000962	1306259	snp	A	G	G:34 A:0	CDS	-	1968/2025	656/674	synonymous_variant c.1968T>C p.Ala656Ala	Rv1175c	fadH	NADPH dependent 2,4-dienoyl-CoA reductase FadH
NC_000962	1307598	snp	C	G	G:32 C:0	CDS	-	629/2025	210/674	missense_variant c.629G>C p.Cys210Ser	Rv1175c	fadH	NADPH dependent 2,4-dienoyl-CoA reductase FadH
NC_000962	2884068	snp	A	C	C:62 A:0	CDS	+	727/993	243/330	missense_variant c.727A>C p.Met243Leu	Rv2564	glnQ	glutamine ABC transporter ATP-binding protein
NC_000962	3024021	snp	C	A	A:33 C:1	CDS	+	457/693	153/230	synonymous_variant c.457C>A p.Arg153Arg	Rv2711	ideR	iron-dependent repressor and activator IdeR
NC_000962	3084195	snp	G	T	T:32 G:0	CDS	-	109/930	37/309	missense_variant c.109C>A p.Pro37Thr	Rv2776c		oxidoreductase
NC_000962	3180988	snp	C	A	A:53 C:0	CDS	-	775/1215	259/404	missense_variant c.775G>T p.Val259Phe	Rv2869c	rip	zinc metalloprotease
NC_000962	3600576	snp	C	T	T:56 C:0	CDS	+	726/849	242/282	synonymous_variant c.726C>T p.Cys242Cys	Rv3224		iron-regulated short-chain dehydrogenase/reductase
NC_000962	3614982	snp	T	C	C:70 T:0	CDS	-	2622/3147	874/1048	synonymous_variant c.2622A>G p.Leu874Leu	Rv3239c		transmembrane transport protein
NC_000962	4115890	snp	G	C	C:51 G:0	CDS	-	5/738	2/245	missense_variant c.5C>G p.Pro2Arg	Rv3674c	nth	endonuclease III
NC_000962	4145737	snp	A	G	G:35 A:0	CDS	-	1155/1278	385/425	synonymous_variant c.1155T>C p.Tyr385Tyr	Rv3703c	etgB	iron(II)-dependent oxidoreductase EgtB
NC_000962	4176934	snp	C	T	T:53 C:0	CDS	+	2062/3198	688/1065	synonymous_variant c.2062C>T p.Leu688Leu	Rv3728		membrane protein
NC_000962	4314645	snp	A	G	G:47 A:0	CDS	+	468/546	156/181	synonymous_variant c.468A>G p.Leu156Leu	Rv3841	bfrB	bacterioferritin BfrB
NC_000962	12555	snp	C	T	T:25 C:0	CDS	+	88/549	30/182	synonymous_variant c.88C>T p.Leu30Leu	Rv0009	ppiA	iron-regulated peptidyl-prolyl cis-trans isomerase PpiA
NC_000962	234477	snp	T	G	G:16 T:0	CDS	+	2247/2289	749/762	stop_gained c.2247T>G p.Tyr749*	Rv0197		oxidoreductase
NC_000962	278681	snp	C	G	G:21 C:0	CDS	+	97/945	33/314	missense_variant c.97C>G p.His33Asp	Rv0233	nrdB	ribonucleoside-diphosphate reductase subunit beta NrdB
NC_000962	403980	snp	G	A	A:20 G:0	CDS	-	1862/2649	621/882	missense_variant c.1862C>T p.Ala621Val	Rv0338c		iron-sulfur-binding reductase
NC_000962	404326	snp	T	C	C:16 T:0	CDS	-	1516/2649	506/882	missense_variant c.1516A>G p.Arg506Gly	Rv0338c		iron-sulfur-binding reductase
NC_000962	1307598	snp	C	G	G:29 C:0	CDS	-	629/2025	210/674	missense_variant c.629G>C p.Cys210Ser	Rv1175c	fadH	NADPH dependent 2,4-dienoyl-CoA reductase FadH
NC_000962	1351724	snp	C	T	T:15 C:1	CDS	+	534/957	178/318	synonymous_variant c.534C>T p.Phe178Phe	Rv1207	folP2	dihydropteroate synthase
NC_000962	2189873	snp	A	G	G:11 A:0	CDS	+	1378/2520	460/839	missense_variant c.1378A>G p.Thr460Ala	Rv1937		oxygenase
NC_000962	3614982	snp	T	C	C:19 T:0	CDS	-	2622/3147	874/1048	synonymous_variant c.2622A>G p.Leu874Leu	Rv3239c		transmembrane transport protein
NC_000962	3615246	snp	G	A	A:18 G:0	CDS	-	2358/3147	786/1048	synonymous_variant c.2358C>T p.Arg786Arg	Rv3239c		transmembrane transport protein
NC_000962	123454	snp	C	T	T:36 C:0	CDS	+	1138/1515	380/504	stop_gained c.1138C>T p.Gln380*	Rv0104		hypothetical protein
NC_000962	123520	snp	T	C	C:31 T:0	CDS	+	1204/1515	402/504	missense_variant c.1204T>C p.Tyr402His	Rv0104		hypothetical protein
NC_000962	234477	snp	T	G	G:25 T:0	CDS	+	2247/2289	749/762	stop_gained c.2247T>G p.Tyr749*	Rv0197		oxidoreductase
NC_000962	278681	snp	C	G	G:20 C:0	CDS	+	97/945	33/314	missense_variant c.97C>G p.His33Asp	Rv0233	nrdB	ribonucleoside-diphosphate reductase subunit beta NrdB
NC_000962	304923	snp	A	G	G:34 A:1	CDS	+	2058/2562	686/853	synonymous_variant c.2058A>G p.Lys686Lys	Rv0252	nirB	nitrite reductase large subunit NirB
NC_000962	305188	snp	G	T	T:40 G:0	CDS	+	2323/2562	775/853	missense_variant c.2323G>T p.Val775Leu	Rv0252	nirB	nitrite reductase large subunit NirB
NC_000962	403980	snp	G	A	A:28 G:0	CDS	-	1862/2649	621/882	missense_variant c.1862C>T p.Ala621Val	Rv0338c		iron-sulfur-binding reductase
NC_000962	404326	snp	T	C	C:21 T:0	CDS	-	1516/2649	506/882	missense_variant c.1516A>G p.Arg506Gly	Rv0338c		iron-sulfur-binding reductase
NC_000962	1306259	snp	A	G	G:31 A:0	CDS	-	1968/2025	656/674	synonymous_variant c.1968T>C p.Ala656Ala	Rv1175c	fadH	NADPH dependent 2,4-dienoyl-CoA reductase FadH
NC_000962	1307598	snp	C	G	G:36 C:0	CDS	-	629/2025	210/674	missense_variant c.629G>C p.Cys210Ser	Rv1175c	fadH	NADPH dependent 2,4-dienoyl-CoA reductase FadH
NC_000962	2884068	snp	A	C	C:31 A:0	CDS	+	727/993	243/330	missense_variant c.727A>C p.Met243Leu	Rv2564	glnQ	glutamine ABC transporter ATP-binding protein
NC_000962	3024021	snp	C	A	A:35 C:0	CDS	+	457/693	153/230	synonymous_variant c.457C>A p.Arg153Arg	Rv2711	ideR	iron-dependent repressor and activator IdeR
NC_000962	3180988	snp	C	A	A:23 C:0	CDS	-	775/1215	259/404	missense_variant c.775G>T p.Val259Phe	Rv2869c	rip	zinc metalloprotease
NC_000962	3600576	snp	C	T	T:29 C:0	CDS	+	726/849	242/282	synonymous_variant c.726C>T p.Cys242Cys	Rv3224		iron-regulated short-chain dehydrogenase/reductase
NC_000962	3614982	snp	T	C	C:33 T:0	CDS	-	2622/3147	874/1048	synonymous_variant c.2622A>G p.Leu874Leu	Rv3239c		transmembrane transport protein
NC_000962	4115890	snp	G	C	C:39 G:0	CDS	-	5/738	2/245	missense_variant c.5C>G p.Pro2Arg	Rv3674c	nth	endonuclease III
NC_000962	4145737	snp	A	G	G:36 A:0	CDS	-	1155/1278	385/425	synonymous_variant c.1155T>C p.Tyr385Tyr	Rv3703c	etgB	iron(II)-dependent oxidoreductase EgtB
NC_000962	4194501	snp	G	A	A:24 G:0	CDS	-	873/1983	291/660	synonymous_variant c.873C>T p.Phe291Phe	Rv3743c	ctpJ	cation transporter ATPase J
NC_000962	4314645	snp	A	G	G:36 A:0	CDS	+	468/546	156/181	synonymous_variant c.468A>G p.Leu156Leu	Rv3841	bfrB	bacterioferritin BfrB
NC_000962	232574	snp	G	T	T:268 G:0	CDS	+	344/2289	115/762	missense_variant c.344G>T p.Gly115Val	Rv0197		oxidoreductase
NC_000962	234477	snp	T	G	G:229 T:0	CDS	+	2247/2289	749/762	stop_gained c.2247T>G p.Tyr749*	Rv0197		oxidoreductase
NC_000962	278681	snp	C	G	G:249 C:0	CDS	+	97/945	33/314	missense_variant c.97C>G p.His33Asp	Rv0233	nrdB	ribonucleoside-diphosphate reductase subunit beta NrdB
NC_000962	304923	snp	A	G	G:287 A:2	CDS	+	2058/2562	686/853	synonymous_variant c.2058A>G p.Lys686Lys	Rv0252	nirB	nitrite reductase large subunit NirB
NC_000962	403980	snp	G	A	A:310 G:0	CDS	-	1862/2649	621/882	missense_variant c.1862C>T p.Ala621Val	Rv0338c		iron-sulfur-binding reductase
NC_000962	404326	snp	T	C	C:251 T:2	CDS	-	1516/2649	506/882	missense_variant c.1516A>G p.Arg506Gly	Rv0338c		iron-sulfur-binding reductase
NC_000962	1306259	snp	A	G	G:275 A:0	CDS	-	1968/2025	656/674	synonymous_variant c.1968T>C p.Ala656Ala	Rv1175c	fadH	NADPH dependent 2,4-dienoyl-CoA reductase FadH
NC_000962	1307598	snp	C	G	G:261 C:1	CDS	-	629/2025	210/674	missense_variant c.629G>C p.Cys210Ser	Rv1175c	fadH	NADPH dependent 2,4-dienoyl-CoA reductase FadH
NC_000962	3614982	snp	T	C	C:380 T:0	CDS	-	2622/3147	874/1048	synonymous_variant c.2622A>G p.Leu874Leu	Rv3239c		transmembrane transport protein
NC_000962	3631397	snp	G	T	T:277 G:0	CDS	-	592/1251	198/416	synonymous_variant c.592C>A p.Arg198Arg	Rv3252c	alkB	transmembrane alkane 1-monooxygenase AlkB
NC_000962	4146314	snp	G	T	T:270 G:3	CDS	-	578/1278	193/425	missense_variant c.578C>A p.Pro193Gln	Rv3703c	etgB	iron(II)-dependent oxidoreductase EgtB
NC_000962	4314645	snp	A	G	G:261 A:1	CDS	+	468/546	156/181	synonymous_variant c.468A>G p.Leu156Leu	Rv3841	bfrB	bacterioferritin BfrB
NC_000962	123520	snp	T	C	C:31 T:2	CDS	+	1204/1515	402/504	missense_variant c.1204T>C p.Tyr402His	Rv0104		hypothetical protein
NC_000962	278681	snp	C	G	G:30 C:0	CDS	+	97/945	33/314	missense_variant c.97C>G p.His33Asp	Rv0233	nrdB	ribonucleoside-diphosphate reductase subunit beta NrdB
NC_000962	305188	snp	G	T	T:18 G:0	CDS	+	2323/2562	775/853	missense_variant c.2323G>T p.Val775Leu	Rv0252	nirB	nitrite reductase large subunit NirB
NC_000962	403980	snp	G	A	A:23 G:0	CDS	-	1862/2649	621/882	missense_variant c.1862C>T p.Ala621Val	Rv0338c		iron-sulfur-binding reductase
NC_000962	404326	snp	T	C	C:18 T:0	CDS	-	1516/2649	506/882	missense_variant c.1516A>G p.Arg506Gly	Rv0338c		iron-sulfur-binding reductase
NC_000962	1306259	snp	A	G	G:28 A:2	CDS	-	1968/2025	656/674	synonymous_variant c.1968T>C p.Ala656Ala	Rv1175c	fadH	NADPH dependent 2,4-dienoyl-CoA reductase FadH
NC_000962	1307598	snp	C	G	G:29 C:0	CDS	-	629/2025	210/674	missense_variant c.629G>C p.Cys210Ser	Rv1175c	fadH	NADPH dependent 2,4-dienoyl-CoA reductase FadH
NC_000962	2884068	snp	A	C	C:29 A:0	CDS	+	727/993	243/330	missense_variant c.727A>C p.Met243Leu	Rv2564	glnQ	glutamine ABC transporter ATP-binding protein
NC_000962	3024021	snp	C	A	A:33 C:1	CDS	+	457/693	153/230	synonymous_variant c.457C>A p.Arg153Arg	Rv2711	ideR	iron-dependent repressor and activator IdeR
NC_000962	3180988	snp	C	A	A:24 C:1	CDS	-	775/1215	259/404	missense_variant c.775G>T p.Val259Phe	Rv2869c	rip	zinc metalloprotease
NC_000962	3600576	snp	C	T	T:29 C:2	CDS	+	726/849	242/282	synonymous_variant c.726C>T p.Cys242Cys	Rv3224		iron-regulated short-chain dehydrogenase/reductase
NC_000962	3614982	snp	T	C	C:28 T:0	CDS	-	2622/3147	874/1048	synonymous_variant c.2622A>G p.Leu874Leu	Rv3239c		transmembrane transport protein
NC_000962	4013010	snp	G	A	A:12 G:1	CDS	+	594/1077	198/358	synonymous_variant c.594G>A p.Leu198Leu	Rv3571	kshB	3-ketosteroid-9-alpha-hydroxylase reductase subunit
NC_000962	4115890	snp	G	C	C:33 G:1	CDS	-	5/738	2/245	missense_variant c.5C>G p.Pro2Arg	Rv3674c	nth	endonuclease III
NC_000962	4145737	snp	A	G	G:25 A:0	CDS	-	1155/1278	385/425	synonymous_variant c.1155T>C p.Tyr385Tyr	Rv3703c	etgB	iron(II)-dependent oxidoreductase EgtB
NC_000962	4194501	snp	G	A	A:27 G:1	CDS	-	873/1983	291/660	synonymous_variant c.873C>T p.Phe291Phe	Rv3743c	ctpJ	cation transporter ATPase J
NC_000962	4314645	snp	A	G	G:26 A:1	CDS	+	468/546	156/181	synonymous_variant c.468A>G p.Leu156Leu	Rv3841	bfrB	bacterioferritin BfrB
NC_000962	233445	snp	T	C	C:156 T:0	CDS	+	1215/2289	405/762	synonymous_variant c.1215T>C p.Asp405Asp	Rv0197		oxidoreductase
NC_000962	234477	snp	T	G	G:74 T:0	CDS	+	2247/2289	749/762	stop_gained c.2247T>G p.Tyr749*	Rv0197		oxidoreductase
NC_000962	278681	snp	C	G	G:135 C:0	CDS	+	97/945	33/314	missense_variant c.97C>G p.His33Asp	Rv0233	nrdB	ribonucleoside-diphosphate reductase subunit beta NrdB
NC_000962	403980	snp	G	A	A:202 G:0	CDS	-	1862/2649	621/882	missense_variant c.1862C>T p.Ala621Val	Rv0338c		iron-sulfur-binding reductase
NC_000962	4193434	snp	C	T	T:189 C:0	CDS	-	1940/1983	647/660	missense_variant c.1940G>A p.Arg647His	Rv3743c	ctpJ	cation transporter ATPase J
NC_000962	234477	snp	T	G	G:10 T:0	CDS	+	2247/2289	749/762	stop_gained c.2247T>G p.Tyr749*	Rv0197		oxidoreductase
NC_000962	252968	snp	A	C	C:20 A:0	CDS	+	1187/1821	396/606	missense_variant c.1187A>C p.Gln396Pro	Rv0211	pckA	phosphoenolpyruvate carboxykinase
NC_000962	278681	snp	C	G	G:31 C:0	CDS	+	97/945	33/314	missense_variant c.97C>G p.His33Asp	Rv0233	nrdB	ribonucleoside-diphosphate reductase subunit beta NrdB
NC_000962	304923	snp	A	G	G:17 A:0	CDS	+	2058/2562	686/853	synonymous_variant c.2058A>G p.Lys686Lys	Rv0252	nirB	nitrite reductase large subunit NirB
NC_000962	403980	snp	G	A	A:24 G:0	CDS	-	1862/2649	621/882	missense_variant c.1862C>T p.Ala621Val	Rv0338c		iron-sulfur-binding reductase
NC_000962	404326	snp	T	C	C:15 T:0	CDS	-	1516/2649	506/882	missense_variant c.1516A>G p.Arg506Gly	Rv0338c		iron-sulfur-binding reductase
NC_000962	1306259	snp	A	G	G:32 A:0	CDS	-	1968/2025	656/674	synonymous_variant c.1968T>C p.Ala656Ala	Rv1175c	fadH	NADPH dependent 2,4-dienoyl-CoA reductase FadH
NC_000962	1306613	snp	C	T	T:23 C:0	CDS	-	1614/2025	538/674	synonymous_variant c.1614G>A p.Pro538Pro	Rv1175c	fadH	NADPH dependent 2,4-dienoyl-CoA reductase FadH
NC_000962	1307598	snp	C	G	G:29 C:0	CDS	-	629/2025	210/674	missense_variant c.629G>C p.Cys210Ser	Rv1175c	fadH	NADPH dependent 2,4-dienoyl-CoA reductase FadH
NC_000962	2604357	snp	A	G	G:34 A:0	CDS	+	61/387	21/128	missense_variant c.61A>G p.Ile21Val	Rv2331		hypothetical protein
NC_000962	3383966	snp	G	C	C:16 G:0	CDS	-	1101/1182	367/393	synonymous_variant c.1101C>G p.Val367Val	Rv3025c	iscS	cysteine desulfurase
NC_000962	3614982	snp	T	C	C:26 T:0	CDS	-	2622/3147	874/1048	synonymous_variant c.2622A>G p.Leu874Leu	Rv3239c		transmembrane transport protein
NC_000962	4314645	snp	A	G	G:28 A:0	CDS	+	468/546	156/181	synonymous_variant c.468A>G p.Leu156Leu	Rv3841	bfrB	bacterioferritin BfrB
NC_000962	12555	snp	C	T	T:44 C:0	CDS	+	88/549	30/182	synonymous_variant c.88C>T p.Leu30Leu	Rv0009	ppiA	iron-regulated peptidyl-prolyl cis-trans isomerase PpiA
NC_000962	234477	snp	T	G	G:15 T:0	CDS	+	2247/2289	749/762	stop_gained c.2247T>G p.Tyr749*	Rv0197		oxidoreductase
NC_000962	278681	snp	C	G	G:38 C:0	CDS	+	97/945	33/314	missense_variant c.97C>G p.His33Asp	Rv0233	nrdB	ribonucleoside-diphosphate reductase subunit beta NrdB
NC_000962	304482	snp	C	T	T:28 C:0	CDS	+	1617/2562	539/853	synonymous_variant c.1617C>T p.Pro539Pro	Rv0252	nirB	nitrite reductase large subunit NirB
NC_000962	316970	snp	C	A	A:36 C:0	CDS	-	534/993	178/330	missense_variant c.534G>T p.Arg178Ser	Rv0265c		iron ABC transporter substrate-binding lipoprotein
NC_000962	344455	snp	T	C	C:27 T:0	CDS	+	434/1617	145/538	missense_variant c.434T>C p.Val145Ala	Rv0283	eccB3	ESX-3 secretion system protein EccB3
NC_000962	403821	snp	G	A	A:36 G:0	CDS	-	2021/2649	674/882	missense_variant c.2021C>T p.Ala674Val	Rv0338c		iron-sulfur-binding reductase
NC_000962	403980	snp	G	A	A:42 G:0	CDS	-	1862/2649	621/882	missense_variant c.1862C>T p.Ala621Val	Rv0338c		iron-sulfur-binding reductase
NC_000962	404326	snp	T	C	C:31 T:0	CDS	-	1516/2649	506/882	missense_variant c.1516A>G p.Arg506Gly	Rv0338c		iron-sulfur-binding reductase
NC_000962	566273	snp	G	T	T:22 G:0	CDS	+	477/600	159/199	synonymous_variant c.477G>T p.Leu159Leu	Rv0475	hbhA	heparin binding hemagglutinin HbhA
NC_000962	1307598	snp	C	G	G:37 C:0	CDS	-	629/2025	210/674	missense_variant c.629G>C p.Cys210Ser	Rv1175c	fadH	NADPH dependent 2,4-dienoyl-CoA reductase FadH
NC_000962	1351724	snp	C	T	T:18 C:0	CDS	+	534/957	178/318	synonymous_variant c.534C>T p.Phe178Phe	Rv1207	folP2	dihydropteroate synthase
NC_000962	3614982	snp	T	C	C:47 T:0	CDS	-	2622/3147	874/1048	synonymous_variant c.2622A>G p.Leu874Leu	Rv3239c		transmembrane transport protein
NC_000962	123454	snp	C	T	T:41 C:0	CDS	+	1138/1515	380/504	stop_gained c.1138C>T p.Gln380*	Rv0104		hypothetical protein
NC_000962	123520	snp	T	C	C:39 T:0	CDS	+	1204/1515	402/504	missense_variant c.1204T>C p.Tyr402His	Rv0104		hypothetical protein
NC_000962	234477	snp	T	G	G:22 T:0	CDS	+	2247/2289	749/762	stop_gained c.2247T>G p.Tyr749*	Rv0197		oxidoreductase
NC_000962	278681	snp	C	G	G:32 C:0	CDS	+	97/945	33/314	missense_variant c.97C>G p.His33Asp	Rv0233	nrdB	ribonucleoside-diphosphate reductase subunit beta NrdB
NC_000962	304923	snp	A	G	G:54 A:0	CDS	+	2058/2562	686/853	synonymous_variant c.2058A>G p.Lys686Lys	Rv0252	nirB	nitrite reductase large subunit NirB
NC_000962	305188	snp	G	T	T:57 G:0	CDS	+	2323/2562	775/853	missense_variant c.2323G>T p.Val775Leu	Rv0252	nirB	nitrite reductase large subunit NirB
NC_000962	403980	snp	G	A	A:55 G:0	CDS	-	1862/2649	621/882	missense_variant c.1862C>T p.Ala621Val	Rv0338c		iron-sulfur-binding reductase
NC_000962	404326	snp	T	C	C:40 T:0	CDS	-	1516/2649	506/882	missense_variant c.1516A>G p.Arg506Gly	Rv0338c		iron-sulfur-binding reductase
NC_000962	1306259	snp	A	G	G:23 A:0	CDS	-	1968/2025	656/674	synonymous_variant c.1968T>C p.Ala656Ala	Rv1175c	fadH	NADPH dependent 2,4-dienoyl-CoA reductase FadH
NC_000962	1306390	snp	T	G	G:24 T:0	CDS	-	1837/2025	613/674	synonymous_variant c.1837A>C p.Arg613Arg	Rv1175c	fadH	NADPH dependent 2,4-dienoyl-CoA reductase FadH
NC_000962	1307598	snp	C	G	G:30 C:0	CDS	-	629/2025	210/674	missense_variant c.629G>C p.Cys210Ser	Rv1175c	fadH	NADPH dependent 2,4-dienoyl-CoA reductase FadH
NC_000962	2469199	snp	T	C	C:38 T:0	CDS	-	89/357	30/118	missense_variant c.89A>G p.Gln30Arg	Rv2204c		hypothetical protein
NC_000962	2884068	snp	A	C	C:56 A:0	CDS	+	727/993	243/330	missense_variant c.727A>C p.Met243Leu	Rv2564	glnQ	glutamine ABC transporter ATP-binding protein
NC_000962	3024021	snp	C	A	A:30 C:0	CDS	+	457/693	153/230	synonymous_variant c.457C>A p.Arg153Arg	Rv2711	ideR	iron-dependent repressor and activator IdeR
NC_000962	3084195	snp	G	T	T:28 G:0	CDS	-	109/930	37/309	missense_variant c.109C>A p.Pro37Thr	Rv2776c		oxidoreductase
NC_000962	3180988	snp	C	A	A:42 C:0	CDS	-	775/1215	259/404	missense_variant c.775G>T p.Val259Phe	Rv2869c	rip	zinc metalloprotease
NC_000962	3600576	snp	C	T	T:38 C:0	CDS	+	726/849	242/282	synonymous_variant c.726C>T p.Cys242Cys	Rv3224		iron-regulated short-chain dehydrogenase/reductase
NC_000962	3614982	snp	T	C	C:55 T:0	CDS	-	2622/3147	874/1048	synonymous_variant c.2622A>G p.Leu874Leu	Rv3239c		transmembrane transport protein
NC_000962	4115890	snp	G	C	C:51 G:0	CDS	-	5/738	2/245	missense_variant c.5C>G p.Pro2Arg	Rv3674c	nth	endonuclease III
NC_000962	4145737	snp	A	G	G:32 A:0	CDS	-	1155/1278	385/425	synonymous_variant c.1155T>C p.Tyr385Tyr	Rv3703c	etgB	iron(II)-dependent oxidoreductase EgtB
NC_000962	4175265	snp	A	C	C:47 A:0	CDS	+	393/3198	131/1065	missense_variant c.393A>C p.Glu131Asp	Rv3728		membrane protein
NC_000962	4314645	snp	A	G	G:39 A:0	CDS	+	468/546	156/181	synonymous_variant c.468A>G p.Leu156Leu	Rv3841	bfrB	bacterioferritin BfrB
NC_000962	77160	snp	C	T	T:57 C:1	CDS	-	463/1386	155/461	missense_variant c.463G>A p.Glu155Lys	Rv0069c	sdaA	L-serine dehydratase
NC_000962	123454	snp	C	T	T:56 C:2	CDS	+	1138/1515	380/504	stop_gained c.1138C>T p.Gln380*	Rv0104		hypothetical protein
NC_000962	123520	snp	T	C	C:55 T:0	CDS	+	1204/1515	402/504	missense_variant c.1204T>C p.Tyr402His	Rv0104		hypothetical protein
NC_000962	234477	snp	T	G	G:27 T:0	CDS	+	2247/2289	749/762	stop_gained c.2247T>G p.Tyr749*	Rv0197		oxidoreductase
NC_000962	278681	snp	C	G	G:34 C:0	CDS	+	97/945	33/314	missense_variant c.97C>G p.His33Asp	Rv0233	nrdB	ribonucleoside-diphosphate reductase subunit beta NrdB
NC_000962	304923	snp	A	G	G:37 A:2	CDS	+	2058/2562	686/853	synonymous_variant c.2058A>G p.Lys686Lys	Rv0252	nirB	nitrite reductase large subunit NirB
NC_000962	305188	snp	G	T	T:46 G:0	CDS	+	2323/2562	775/853	missense_variant c.2323G>T p.Val775Leu	Rv0252	nirB	nitrite reductase large subunit NirB
NC_000962	403980	snp	G	A	A:54 G:0	CDS	-	1862/2649	621/882	missense_variant c.1862C>T p.Ala621Val	Rv0338c		iron-sulfur-binding reductase
NC_000962	404326	snp	T	C	C:39 T:0	CDS	-	1516/2649	506/882	missense_variant c.1516A>G p.Arg506Gly	Rv0338c		iron-sulfur-binding reductase
NC_000962	1306259	snp	A	G	G:41 A:2	CDS	-	1968/2025	656/674	synonymous_variant c.1968T>C p.Ala656Ala	Rv1175c	fadH	NADPH dependent 2,4-dienoyl-CoA reductase FadH
NC_000962	1307598	snp	C	G	G:48 C:0	CDS	-	629/2025	210/674	missense_variant c.629G>C p.Cys210Ser	Rv1175c	fadH	NADPH dependent 2,4-dienoyl-CoA reductase FadH
NC_000962	2884068	snp	A	C	C:59 A:1	CDS	+	727/993	243/330	missense_variant c.727A>C p.Met243Leu	Rv2564	glnQ	glutamine ABC transporter ATP-binding protein
NC_000962	3024021	snp	C	A	A:36 C:1	CDS	+	457/693	153/230	synonymous_variant c.457C>A p.Arg153Arg	Rv2711	ideR	iron-dependent repressor and activator IdeR
NC_000962	3180988	snp	C	A	A:30 C:1	CDS	-	775/1215	259/404	missense_variant c.775G>T p.Val259Phe	Rv2869c	rip	zinc metalloprotease
NC_000962	3600576	snp	C	T	T:50 C:0	CDS	+	726/849	242/282	synonymous_variant c.726C>T p.Cys242Cys	Rv3224		iron-regulated short-chain dehydrogenase/reductase
NC_000962	3614982	snp	T	C	C:57 T:0	CDS	-	2622/3147	874/1048	synonymous_variant c.2622A>G p.Leu874Leu	Rv3239c		transmembrane transport protein
NC_000962	4115890	snp	G	C	C:31 G:1	CDS	-	5/738	2/245	missense_variant c.5C>G p.Pro2Arg	Rv3674c	nth	endonuclease III
NC_000962	4145737	snp	A	G	G:33 A:0	CDS	-	1155/1278	385/425	synonymous_variant c.1155T>C p.Tyr385Tyr	Rv3703c	etgB	iron(II)-dependent oxidoreductase EgtB
NC_000962	4194501	snp	G	A	A:49 G:2	CDS	-	873/1983	291/660	synonymous_variant c.873C>T p.Phe291Phe	Rv3743c	ctpJ	cation transporter ATPase J
NC_000962	4314645	snp	A	G	G:30 A:1	CDS	+	468/546	156/181	synonymous_variant c.468A>G p.Leu156Leu	Rv3841	bfrB	bacterioferritin BfrB
NC_000962	123454	snp	C	T	T:74 C:0	CDS	+	1138/1515	380/504	stop_gained c.1138C>T p.Gln380*	Rv0104		hypothetical protein
NC_000962	123520	snp	T	C	C:55 T:0	CDS	+	1204/1515	402/504	missense_variant c.1204T>C p.Tyr402His	Rv0104		hypothetical protein
NC_000962	278681	snp	C	G	G:42 C:0	CDS	+	97/945	33/314	missense_variant c.97C>G p.His33Asp	Rv0233	nrdB	ribonucleoside-diphosphate reductase subunit beta NrdB
NC_000962	304113	snp	G	A	A:22 G:0	CDS	+	1248/2562	416/853	synonymous_variant c.1248G>A p.Ala416Ala	Rv0252	nirB	nitrite reductase large subunit NirB
NC_000962	304923	snp	A	G	G:53 A:0	CDS	+	2058/2562	686/853	synonymous_variant c.2058A>G p.Lys686Lys	Rv0252	nirB	nitrite reductase large subunit NirB
NC_000962	305188	snp	G	T	T:66 G:0	CDS	+	2323/2562	775/853	missense_variant c.2323G>T p.Val775Leu	Rv0252	nirB	nitrite reductase large subunit NirB
NC_000962	403980	snp	G	A	A:52 G:0	CDS	-	1862/2649	621/882	missense_variant c.1862C>T p.Ala621Val	Rv0338c		iron-sulfur-binding reductase
NC_000962	404326	snp	T	C	C:33 T:0	CDS	-	1516/2649	506/882	missense_variant c.1516A>G p.Arg506Gly	Rv0338c		iron-sulfur-binding reductase
NC_000962	1306259	snp	A	G	G:27 A:0	CDS	-	1968/2025	656/674	synonymous_variant c.1968T>C p.Ala656Ala	Rv1175c	fadH	NADPH dependent 2,4-dienoyl-CoA reductase FadH
NC_000962	1307598	snp	C	G	G:53 C:0	CDS	-	629/2025	210/674	missense_variant c.629G>C p.Cys210Ser	Rv1175c	fadH	NADPH dependent 2,4-dienoyl-CoA reductase FadH
NC_000962	1351407	snp	C	G	G:23 C:0	CDS	+	217/957	73/318	missense_variant c.217C>G p.Arg73Gly	Rv1207	folP2	dihydropteroate synthase
NC_000962	2604641	snp	G	A	A:42 G:0	CDS	+	345/387	115/128	synonymous_variant c.345G>A p.Val115Val	Rv2331		hypothetical protein
NC_000962	2884068	snp	A	C	C:67 A:0	CDS	+	727/993	243/330	missense_variant c.727A>C p.Met243Leu	Rv2564	glnQ	glutamine ABC transporter ATP-binding protein
NC_000962	3024021	snp	C	A	A:31 C:0	CDS	+	457/693	153/230	synonymous_variant c.457C>A p.Arg153Arg	Rv2711	ideR	iron-dependent repressor and activator IdeR
NC_000962	3180988	snp	C	A	A:37 C:0	CDS	-	775/1215	259/404	missense_variant c.775G>T p.Val259Phe	Rv2869c	rip	zinc metalloprotease
NC_000962	3600576	snp	C	T	T:57 C:0	CDS	+	726/849	242/282	synonymous_variant c.726C>T p.Cys242Cys	Rv3224		iron-regulated short-chain dehydrogenase/reductase
NC_000962	3614982	snp	T	C	C:75 T:0	CDS	-	2622/3147	874/1048	synonymous_variant c.2622A>G p.Leu874Leu	Rv3239c		transmembrane transport protein
NC_000962	4115890	snp	G	C	C:45 G:0	CDS	-	5/738	2/245	missense_variant c.5C>G p.Pro2Arg	Rv3674c	nth	endonuclease III
NC_000962	4145737	snp	A	G	G:39 A:0	CDS	-	1155/1278	385/425	synonymous_variant c.1155T>C p.Tyr385Tyr	Rv3703c	etgB	iron(II)-dependent oxidoreductase EgtB
NC_000962	4194501	snp	G	A	A:38 G:0	CDS	-	873/1983	291/660	synonymous_variant c.873C>T p.Phe291Phe	Rv3743c	ctpJ	cation transporter ATPase J
NC_000962	4314645	snp	A	G	G:19 A:0	CDS	+	468/546	156/181	synonymous_variant c.468A>G p.Leu156Leu	Rv3841	bfrB	bacterioferritin BfrB
NC_000962	81963	snp	G	A	A:85 G:0	CDS	+	288/993	96/330	synonymous_variant c.288G>A p.Leu96Leu	Rv0073		glutamine ABC transporter ATP-binding protein
NC_000962	234477	snp	T	G	G:14 T:0	CDS	+	2247/2289	749/762	stop_gained c.2247T>G p.Tyr749*	Rv0197		oxidoreductase
NC_000962	278681	snp	C	G	G:74 C:0	CDS	+	97/945	33/314	missense_variant c.97C>G p.His33Asp	Rv0233	nrdB	ribonucleoside-diphosphate reductase subunit beta NrdB
NC_000962	304923	snp	A	G	G:70 A:0	CDS	+	2058/2562	686/853	synonymous_variant c.2058A>G p.Lys686Lys	Rv0252	nirB	nitrite reductase large subunit NirB
NC_000962	304986	snp	C	T	T:74 C:0	CDS	+	2121/2562	707/853	synonymous_variant c.2121C>T p.Gly707Gly	Rv0252	nirB	nitrite reductase large subunit NirB
NC_000962	403980	snp	G	A	A:83 G:0	CDS	-	1862/2649	621/882	missense_variant c.1862C>T p.Ala621Val	Rv0338c		iron-sulfur-binding reductase
NC_000962	404326	snp	T	C	C:68 T:0	CDS	-	1516/2649	506/882	missense_variant c.1516A>G p.Arg506Gly	Rv0338c		iron-sulfur-binding reductase
NC_000962	1306259	snp	A	G	G:46 A:0	CDS	-	1968/2025	656/674	synonymous_variant c.1968T>C p.Ala656Ala	Rv1175c	fadH	NADPH dependent 2,4-dienoyl-CoA reductase FadH
NC_000962	1307598	snp	C	G	G:51 C:0	CDS	-	629/2025	210/674	missense_variant c.629G>C p.Cys210Ser	Rv1175c	fadH	NADPH dependent 2,4-dienoyl-CoA reductase FadH
NC_000962	1307607	snp	G	A	A:38 G:0	CDS	-	620/2025	207/674	missense_variant c.620C>T p.Ala207Val	Rv1175c	fadH	NADPH dependent 2,4-dienoyl-CoA reductase FadH
NC_000962	1759904	snp	C	T	T:89 C:0	CDS	+	470/744	157/247	missense_variant c.470C>T p.Ser157Leu	Rv1553	frdB	fumarate reductase iron-sulfur subunit
NC_000962	3614982	snp	T	C	C:96 T:0	CDS	-	2622/3147	874/1048	synonymous_variant c.2622A>G p.Leu874Leu	Rv3239c		transmembrane transport protein
NC_000962	3616305	snp	G	A	A:77 G:0	CDS	-	1299/3147	433/1048	synonymous_variant c.1299C>T p.Ile433Ile	Rv3239c		transmembrane transport protein
NC_000962	4146314	snp	G	T	T:63 G:0	CDS	-	578/1278	193/425	missense_variant c.578C>A p.Pro193Gln	Rv3703c	etgB	iron(II)-dependent oxidoreductase EgtB
NC_000962	4314337	snp	G	C	C:85 G:0	CDS	+	160/546	54/181	missense_variant c.160G>C p.Glu54Gln	Rv3841	bfrB	bacterioferritin BfrB
NC_000962	4314645	snp	A	G	G:64 A:0	CDS	+	468/546	156/181	synonymous_variant c.468A>G p.Leu156Leu	Rv3841	bfrB	bacterioferritin BfrB
NC_000962	123454	snp	C	T	T:36 C:0	CDS	+	1138/1515	380/504	stop_gained c.1138C>T p.Gln380*	Rv0104		hypothetical protein
NC_000962	123520	snp	T	C	C:28 T:0	CDS	+	1204/1515	402/504	missense_variant c.1204T>C p.Tyr402His	Rv0104		hypothetical protein
NC_000962	278681	snp	C	G	G:20 C:0	CDS	+	97/945	33/314	missense_variant c.97C>G p.His33Asp	Rv0233	nrdB	ribonucleoside-diphosphate reductase subunit beta NrdB
NC_000962	304923	snp	A	G	G:23 A:0	CDS	+	2058/2562	686/853	synonymous_variant c.2058A>G p.Lys686Lys	Rv0252	nirB	nitrite reductase large subunit NirB
NC_000962	305188	snp	G	T	T:24 G:0	CDS	+	2323/2562	775/853	missense_variant c.2323G>T p.Val775Leu	Rv0252	nirB	nitrite reductase large subunit NirB
NC_000962	403980	snp	G	A	A:22 G:0	CDS	-	1862/2649	621/882	missense_variant c.1862C>T p.Ala621Val	Rv0338c		iron-sulfur-binding reductase
NC_000962	404326	snp	T	C	C:24 T:0	CDS	-	1516/2649	506/882	missense_variant c.1516A>G p.Arg506Gly	Rv0338c		iron-sulfur-binding reductase
NC_000962	1306259	snp	A	G	G:26 A:0	CDS	-	1968/2025	656/674	synonymous_variant c.1968T>C p.Ala656Ala	Rv1175c	fadH	NADPH dependent 2,4-dienoyl-CoA reductase FadH
NC_000962	1307598	snp	C	G	G:28 C:0	CDS	-	629/2025	210/674	missense_variant c.629G>C p.Cys210Ser	Rv1175c	fadH	NADPH dependent 2,4-dienoyl-CoA reductase FadH
NC_000962	2884068	snp	A	C	C:18 A:0	CDS	+	727/993	243/330	missense_variant c.727A>C p.Met243Leu	Rv2564	glnQ	glutamine ABC transporter ATP-binding protein
NC_000962	3024021	snp	C	A	A:28 C:0	CDS	+	457/693	153/230	synonymous_variant c.457C>A p.Arg153Arg	Rv2711	ideR	iron-dependent repressor and activator IdeR
NC_000962	3180988	snp	C	A	A:24 C:0	CDS	-	775/1215	259/404	missense_variant c.775G>T p.Val259Phe	Rv2869c	rip	zinc metalloprotease
NC_000962	3600576	snp	C	T	T:32 C:0	CDS	+	726/849	242/282	synonymous_variant c.726C>T p.Cys242Cys	Rv3224		iron-regulated short-chain dehydrogenase/reductase
NC_000962	3614982	snp	T	C	C:36 T:0	CDS	-	2622/3147	874/1048	synonymous_variant c.2622A>G p.Leu874Leu	Rv3239c		transmembrane transport protein
NC_000962	4115890	snp	G	C	C:37 G:0	CDS	-	5/738	2/245	missense_variant c.5C>G p.Pro2Arg	Rv3674c	nth	endonuclease III
NC_000962	4145737	snp	A	G	G:30 A:0	CDS	-	1155/1278	385/425	synonymous_variant c.1155T>C p.Tyr385Tyr	Rv3703c	etgB	iron(II)-dependent oxidoreductase EgtB
NC_000962	4176081	snp	C	T	T:36 C:0	CDS	+	1209/3198	403/1065	synonymous_variant c.1209C>T p.Gly403Gly	Rv3728		membrane protein
NC_000962	4194501	snp	G	A	A:29 G:0	CDS	-	873/1983	291/660	synonymous_variant c.873C>T p.Phe291Phe	Rv3743c	ctpJ	cation transporter ATPase J
NC_000962	4314645	snp	A	G	G:30 A:0	CDS	+	468/546	156/181	synonymous_variant c.468A>G p.Leu156Leu	Rv3841	bfrB	bacterioferritin BfrB
NC_000962	234477	snp	T	G	G:19 T:0	CDS	+	2247/2289	749/762	stop_gained c.2247T>G p.Tyr749*	Rv0197		oxidoreductase
NC_000962	278681	snp	C	G	G:43 C:0	CDS	+	97/945	33/314	missense_variant c.97C>G p.His33Asp	Rv0233	nrdB	ribonucleoside-diphosphate reductase subunit beta NrdB
NC_000962	304923	snp	A	G	G:44 A:0	CDS	+	2058/2562	686/853	synonymous_variant c.2058A>G p.Lys686Lys	Rv0252	nirB	nitrite reductase large subunit NirB
NC_000962	403980	snp	G	A	A:49 G:0	CDS	-	1862/2649	621/882	missense_variant c.1862C>T p.Ala621Val	Rv0338c		iron-sulfur-binding reductase
NC_000962	404326	snp	T	C	C:26 T:0	CDS	-	1516/2649	506/882	missense_variant c.1516A>G p.Arg506Gly	Rv0338c		iron-sulfur-binding reductase
NC_000962	1306259	snp	A	G	G:36 A:0	CDS	-	1968/2025	656/674	synonymous_variant c.1968T>C p.Ala656Ala	Rv1175c	fadH	NADPH dependent 2,4-dienoyl-CoA reductase FadH
NC_000962	1307598	snp	C	G	G:48 C:0	CDS	-	629/2025	210/674	missense_variant c.629G>C p.Cys210Ser	Rv1175c	fadH	NADPH dependent 2,4-dienoyl-CoA reductase FadH
NC_000962	1665018	snp	C	T	T:48 C:0	CDS	-	1029/2832	343/943	missense_variant c.1029G>A p.Met343Ile	Rv1475c	acn	iron-regulated aconitate hydratase
NC_000962	3383966	snp	G	C	C:34 G:0	CDS	-	1101/1182	367/393	synonymous_variant c.1101C>G p.Val367Val	Rv3025c	iscS	cysteine desulfurase
NC_000962	3614982	snp	T	C	C:45 T:0	CDS	-	2622/3147	874/1048	synonymous_variant c.2622A>G p.Leu874Leu	Rv3239c		transmembrane transport protein
NC_000962	4314645	snp	A	G	G:33 A:0	CDS	+	468/546	156/181	synonymous_variant c.468A>G p.Leu156Leu	Rv3841	bfrB	bacterioferritin BfrB
NC_000962	234051	snp	G	A	A:22 G:1	CDS	+	1821/2289	607/762	synonymous_variant c.1821G>A p.Pro607Pro	Rv0197		oxidoreductase
NC_000962	234477	snp	T	G	G:16 T:0	CDS	+	2247/2289	749/762	stop_gained c.2247T>G p.Tyr749*	Rv0197		oxidoreductase
NC_000962	278681	snp	C	G	G:32 C:0	CDS	+	97/945	33/314	missense_variant c.97C>G p.His33Asp	Rv0233	nrdB	ribonucleoside-diphosphate reductase subunit beta NrdB
NC_000962	300395	snp	C	T	T:26 C:0	CDS	-	409/1941	137/646	missense_variant c.409G>A p.Gly137Ser	Rv0248c		succinate dehydrogenase flavoprotein subunit
NC_000962	403980	snp	G	A	A:37 G:0	CDS	-	1862/2649	621/882	missense_variant c.1862C>T p.Ala621Val	Rv0338c		iron-sulfur-binding reductase
NC_000962	404326	snp	T	C	C:37 T:0	CDS	-	1516/2649	506/882	missense_variant c.1516A>G p.Arg506Gly	Rv0338c		iron-sulfur-binding reductase
NC_000962	1307598	snp	C	G	G:39 C:0	CDS	-	629/2025	210/674	missense_variant c.629G>C p.Cys210Ser	Rv1175c	fadH	NADPH dependent 2,4-dienoyl-CoA reductase FadH
NC_000962	1613960	snp	G	T	T:28 G:0	CDS	+	654/1020	218/339	synonymous_variant c.654G>T p.Ala218Ala	Rv1436	gap	glyceraldehyde 3-phosphate dehydrogenase
NC_000962	2188746	snp	C	T	T:36 C:0	CDS	+	251/2520	84/839	missense_variant c.251C>T p.Thr84Ile	Rv1937		oxygenase
NC_000962	3614982	snp	T	C	C:26 T:0	CDS	-	2622/3147	874/1048	synonymous_variant c.2622A>G p.Leu874Leu	Rv3239c		transmembrane transport protein
NC_000962	4146330	snp	A	G	G:35 A:0	CDS	-	562/1278	188/425	synonymous_variant c.562T>C p.Leu188Leu	Rv3703c	etgB	iron(II)-dependent oxidoreductase EgtB
NC_000962	12555	snp	C	T	T:40 C:3	CDS	+	88/549	30/182	synonymous_variant c.88C>T p.Leu30Leu	Rv0009	ppiA	iron-regulated peptidyl-prolyl cis-trans isomerase PpiA
NC_000962	123498	snp	C	T	T:40 C:2	CDS	+	1182/1515	394/504	synonymous_variant c.1182C>T p.Arg394Arg	Rv0104		hypothetical protein
NC_000962	234477	snp	T	G	G:19 T:0	CDS	+	2247/2289	749/762	stop_gained c.2247T>G p.Tyr749*	Rv0197		oxidoreductase
NC_000962	278681	snp	C	G	G:49 C:0	CDS	+	97/945	33/314	missense_variant c.97C>G p.His33Asp	Rv0233	nrdB	ribonucleoside-diphosphate reductase subunit beta NrdB
NC_000962	403980	snp	G	A	A:49 G:0	CDS	-	1862/2649	621/882	missense_variant c.1862C>T p.Ala621Val	Rv0338c		iron-sulfur-binding reductase
NC_000962	404326	snp	T	C	C:45 T:0	CDS	-	1516/2649	506/882	missense_variant c.1516A>G p.Arg506Gly	Rv0338c		iron-sulfur-binding reductase
NC_000962	1307598	snp	C	G	G:33 C:0	CDS	-	629/2025	210/674	missense_variant c.629G>C p.Cys210Ser	Rv1175c	fadH	NADPH dependent 2,4-dienoyl-CoA reductase FadH
NC_000962	1351724	snp	C	T	T:21 C:1	CDS	+	534/957	178/318	synonymous_variant c.534C>T p.Phe178Phe	Rv1207	folP2	dihydropteroate synthase
NC_000962	3614982	snp	T	C	C:51 T:0	CDS	-	2622/3147	874/1048	synonymous_variant c.2622A>G p.Leu874Leu	Rv3239c		transmembrane transport protein
NC_000962	123454	snp	C	T	T:72 C:0	CDS	+	1138/1515	380/504	stop_gained c.1138C>T p.Gln380*	Rv0104		hypothetical protein
NC_000962	123520	snp	T	C	C:66 T:0	CDS	+	1204/1515	402/504	missense_variant c.1204T>C p.Tyr402His	Rv0104		hypothetical protein
NC_000962	233016	snp	C	T	T:36 C:0	CDS	+	786/2289	262/762	synonymous_variant c.786C>T p.Ala262Ala	Rv0197		oxidoreductase
NC_000962	234477	snp	T	G	G:18 T:0	CDS	+	2247/2289	749/762	stop_gained c.2247T>G p.Tyr749*	Rv0197		oxidoreductase
NC_000962	252900	snp	C	T	T:68 C:0	CDS	+	1119/1821	373/606	synonymous_variant c.1119C>T p.Asp373Asp	Rv0211	pckA	phosphoenolpyruvate carboxykinase
NC_000962	278681	snp	C	G	G:50 C:0	CDS	+	97/945	33/314	missense_variant c.97C>G p.His33Asp	Rv0233	nrdB	ribonucleoside-diphosphate reductase subunit beta NrdB
NC_000962	304923	snp	A	G	G:59 A:0	CDS	+	2058/2562	686/853	synonymous_variant c.2058A>G p.Lys686Lys	Rv0252	nirB	nitrite reductase large subunit NirB
NC_000962	305188	snp	G	T	T:68 G:0	CDS	+	2323/2562	775/853	missense_variant c.2323G>T p.Val775Leu	Rv0252	nirB	nitrite reductase large subunit NirB
NC_000962	403980	snp	G	A	A:61 G:0	CDS	-	1862/2649	621/882	missense_variant c.1862C>T p.Ala621Val	Rv0338c		iron-sulfur-binding reductase
NC_000962	404326	snp	T	C	C:38 T:0	CDS	-	1516/2649	506/882	missense_variant c.1516A>G p.Arg506Gly	Rv0338c		iron-sulfur-binding reductase
NC_000962	1306259	snp	A	G	G:45 A:0	CDS	-	1968/2025	656/674	synonymous_variant c.1968T>C p.Ala656Ala	Rv1175c	fadH	NADPH dependent 2,4-dienoyl-CoA reductase FadH
NC_000962	1307598	snp	C	G	G:52 C:0	CDS	-	629/2025	210/674	missense_variant c.629G>C p.Cys210Ser	Rv1175c	fadH	NADPH dependent 2,4-dienoyl-CoA reductase FadH
NC_000962	2190297	snp	C	T	T:74 C:0	CDS	+	1802/2520	601/839	missense_variant c.1802C>T p.Thr601Ile	Rv1937		oxygenase
NC_000962	2884068	snp	A	C	C:73 A:0	CDS	+	727/993	243/330	missense_variant c.727A>C p.Met243Leu	Rv2564	glnQ	glutamine ABC transporter ATP-binding protein
NC_000962	3024021	snp	C	A	A:50 C:0	CDS	+	457/693	153/230	synonymous_variant c.457C>A p.Arg153Arg	Rv2711	ideR	iron-dependent repressor and activator IdeR
NC_000962	3180988	snp	C	A	A:41 C:0	CDS	-	775/1215	259/404	missense_variant c.775G>T p.Val259Phe	Rv2869c	rip	zinc metalloprotease
NC_000962	3384898	snp	C	T	T:47 C:0	CDS	-	169/1182	57/393	missense_variant c.169G>A p.Ala57Thr	Rv3025c	iscS	cysteine desulfurase
NC_000962	3600576	snp	C	T	T:69 C:0	CDS	+	726/849	242/282	synonymous_variant c.726C>T p.Cys242Cys	Rv3224		iron-regulated short-chain dehydrogenase/reductase
NC_000962	3614648	snp	A	C	C:61 A:0	CDS	-	2956/3147	986/1048	missense_variant c.2956T>G p.Leu986Val	Rv3239c		transmembrane transport protein
NC_000962	3614982	snp	T	C	C:71 T:0	CDS	-	2622/3147	874/1048	synonymous_variant c.2622A>G p.Leu874Leu	Rv3239c		transmembrane transport protein
NC_000962	4115890	snp	G	C	C:49 G:0	CDS	-	5/738	2/245	missense_variant c.5C>G p.Pro2Arg	Rv3674c	nth	endonuclease III
NC_000962	4145737	snp	A	G	G:43 A:0	CDS	-	1155/1278	385/425	synonymous_variant c.1155T>C p.Tyr385Tyr	Rv3703c	etgB	iron(II)-dependent oxidoreductase EgtB
NC_000962	4282660	snp	C	A	A:74 C:0	CDS	+	212/1551	71/516	missense_variant c.212C>A p.Ala71Glu	Rv3818		hypothetical protein
NC_000962	4314645	snp	A	G	G:59 A:0	CDS	+	468/546	156/181	synonymous_variant c.468A>G p.Leu156Leu	Rv3841	bfrB	bacterioferritin BfrB
NC_000962	123454	snp	C	T	T:38 C:0	CDS	+	1138/1515	380/504	stop_gained c.1138C>T p.Gln380*	Rv0104		hypothetical protein
NC_000962	123520	snp	T	C	C:42 T:0	CDS	+	1204/1515	402/504	missense_variant c.1204T>C p.Tyr402His	Rv0104		hypothetical protein
NC_000962	234477	snp	T	G	G:15 T:0	CDS	+	2247/2289	749/762	stop_gained c.2247T>G p.Tyr749*	Rv0197		oxidoreductase
NC_000962	278681	snp	C	G	G:41 C:0	CDS	+	97/945	33/314	missense_variant c.97C>G p.His33Asp	Rv0233	nrdB	ribonucleoside-diphosphate reductase subunit beta NrdB
NC_000962	304923	snp	A	G	G:51 A:0	CDS	+	2058/2562	686/853	synonymous_variant c.2058A>G p.Lys686Lys	Rv0252	nirB	nitrite reductase large subunit NirB
NC_000962	305188	snp	G	T	T:42 G:0	CDS	+	2323/2562	775/853	missense_variant c.2323G>T p.Val775Leu	Rv0252	nirB	nitrite reductase large subunit NirB
NC_000962	403980	snp	G	A	A:56 G:0	CDS	-	1862/2649	621/882	missense_variant c.1862C>T p.Ala621Val	Rv0338c		iron-sulfur-binding reductase
NC_000962	404326	snp	T	C	C:45 T:0	CDS	-	1516/2649	506/882	missense_variant c.1516A>G p.Arg506Gly	Rv0338c		iron-sulfur-binding reductase
NC_000962	566099	snp	C	G	G:18 C:0	CDS	+	303/600	101/199	synonymous_variant c.303C>G p.Arg101Arg	Rv0475	hbhA	heparin binding hemagglutinin HbhA
NC_000962	1306259	snp	A	G	G:25 A:0	CDS	-	1968/2025	656/674	synonymous_variant c.1968T>C p.Ala656Ala	Rv1175c	fadH	NADPH dependent 2,4-dienoyl-CoA reductase FadH
NC_000962	1307598	snp	C	G	G:23 C:0	CDS	-	629/2025	210/674	missense_variant c.629G>C p.Cys210Ser	Rv1175c	fadH	NADPH dependent 2,4-dienoyl-CoA reductase FadH
NC_000962	2884068	snp	A	C	C:47 A:0	CDS	+	727/993	243/330	missense_variant c.727A>C p.Met243Leu	Rv2564	glnQ	glutamine ABC transporter ATP-binding protein
NC_000962	3024021	snp	C	A	A:34 C:0	CDS	+	457/693	153/230	synonymous_variant c.457C>A p.Arg153Arg	Rv2711	ideR	iron-dependent repressor and activator IdeR
NC_000962	3180988	snp	C	A	A:30 C:0	CDS	-	775/1215	259/404	missense_variant c.775G>T p.Val259Phe	Rv2869c	rip	zinc metalloprotease
NC_000962	3600576	snp	C	T	T:49 C:0	CDS	+	726/849	242/282	synonymous_variant c.726C>T p.Cys242Cys	Rv3224		iron-regulated short-chain dehydrogenase/reductase
NC_000962	3614883	snp	G	A	A:47 G:0	CDS	-	2721/3147	907/1048	synonymous_variant c.2721C>T p.Arg907Arg	Rv3239c		transmembrane transport protein
NC_000962	3614982	snp	T	C	C:53 T:0	CDS	-	2622/3147	874/1048	synonymous_variant c.2622A>G p.Leu874Leu	Rv3239c		transmembrane transport protein
NC_000962	4115890	snp	G	C	C:42 G:0	CDS	-	5/738	2/245	missense_variant c.5C>G p.Pro2Arg	Rv3674c	nth	endonuclease III
NC_000962	4145737	snp	A	G	G:19 A:0	CDS	-	1155/1278	385/425	synonymous_variant c.1155T>C p.Tyr385Tyr	Rv3703c	etgB	iron(II)-dependent oxidoreductase EgtB
NC_000962	4194501	snp	G	A	A:31 G:0	CDS	-	873/1983	291/660	synonymous_variant c.873C>T p.Phe291Phe	Rv3743c	ctpJ	cation transporter ATPase J
NC_000962	4314645	snp	A	G	G:36 A:0	CDS	+	468/546	156/181	synonymous_variant c.468A>G p.Leu156Leu	Rv3841	bfrB	bacterioferritin BfrB
NC_000962	12555	snp	C	T	T:74 C:0	CDS	+	88/549	30/182	synonymous_variant c.88C>T p.Leu30Leu	Rv0009	ppiA	iron-regulated peptidyl-prolyl cis-trans isomerase PpiA
NC_000962	234477	snp	T	G	G:22 T:0	CDS	+	2247/2289	749/762	stop_gained c.2247T>G p.Tyr749*	Rv0197		oxidoreductase
NC_000962	278681	snp	C	G	G:44 C:0	CDS	+	97/945	33/314	missense_variant c.97C>G p.His33Asp	Rv0233	nrdB	ribonucleoside-diphosphate reductase subunit beta NrdB
NC_000962	304972	snp	G	A	A:59 G:0	CDS	+	2107/2562	703/853	missense_variant c.2107G>A p.Gly703Ser	Rv0252	nirB	nitrite reductase large subunit NirB
NC_000962	403980	snp	G	A	A:74 G:0	CDS	-	1862/2649	621/882	missense_variant c.1862C>T p.Ala621Val	Rv0338c		iron-sulfur-binding reductase
NC_000962	404326	snp	T	C	C:48 T:0	CDS	-	1516/2649	506/882	missense_variant c.1516A>G p.Arg506Gly	Rv0338c		iron-sulfur-binding reductase
NC_000962	1307598	snp	C	G	G:56 C:0	CDS	-	629/2025	210/674	missense_variant c.629G>C p.Cys210Ser	Rv1175c	fadH	NADPH dependent 2,4-dienoyl-CoA reductase FadH
NC_000962	1351724	snp	C	T	T:25 C:0	CDS	+	534/957	178/318	synonymous_variant c.534C>T p.Phe178Phe	Rv1207	folP2	dihydropteroate synthase
NC_000962	2469069	snp	C	T	T:83 C:0	CDS	-	219/357	73/118	synonymous_variant c.219G>A p.Arg73Arg	Rv2204c		hypothetical protein
NC_000962	3614982	snp	T	C	C:66 T:0	CDS	-	2622/3147	874/1048	synonymous_variant c.2622A>G p.Leu874Leu	Rv3239c		transmembrane transport protein
NC_000962	4041161	snp	C	T	T:17 C:0	CDS	-	159/339	53/112	synonymous_variant c.159G>A p.Ala53Ala	Rv3597c	lsr2	iron-regulated H-NS-like protein
NC_000962	4314331	snp	G	A	A:94 G:0	CDS	+	154/546	52/181	missense_variant c.154G>A p.Ala52Thr	Rv3841	bfrB	bacterioferritin BfrB
NC_000962	122443	snp	C	T	T:46 C:1	CDS	+	127/1515	43/504	synonymous_variant c.127C>T p.Leu43Leu	Rv0104		hypothetical protein
NC_000962	123454	snp	C	T	T:58 C:0	CDS	+	1138/1515	380/504	stop_gained c.1138C>T p.Gln380*	Rv0104		hypothetical protein
NC_000962	123520	snp	T	C	C:40 T:0	CDS	+	1204/1515	402/504	missense_variant c.1204T>C p.Tyr402His	Rv0104		hypothetical protein
NC_000962	234477	snp	T	G	G:17 T:0	CDS	+	2247/2289	749/762	stop_gained c.2247T>G p.Tyr749*	Rv0197		oxidoreductase
NC_000962	278681	snp	C	G	G:34 C:0	CDS	+	97/945	33/314	missense_variant c.97C>G p.His33Asp	Rv0233	nrdB	ribonucleoside-diphosphate reductase subunit beta NrdB
NC_000962	304923	snp	A	G	G:43 A:0	CDS	+	2058/2562	686/853	synonymous_variant c.2058A>G p.Lys686Lys	Rv0252	nirB	nitrite reductase large subunit NirB
NC_000962	305188	snp	G	T	T:32 G:0	CDS	+	2323/2562	775/853	missense_variant c.2323G>T p.Val775Leu	Rv0252	nirB	nitrite reductase large subunit NirB
NC_000962	403980	snp	G	A	A:51 G:0	CDS	-	1862/2649	621/882	missense_variant c.1862C>T p.Ala621Val	Rv0338c		iron-sulfur-binding reductase
NC_000962	404326	snp	T	C	C:21 T:0	CDS	-	1516/2649	506/882	missense_variant c.1516A>G p.Arg506Gly	Rv0338c		iron-sulfur-binding reductase
NC_000962	1306259	snp	A	G	G:39 A:0	CDS	-	1968/2025	656/674	synonymous_variant c.1968T>C p.Ala656Ala	Rv1175c	fadH	NADPH dependent 2,4-dienoyl-CoA reductase FadH
NC_000962	1307038	snp	G	A	A:28 G:0	CDS	-	1189/2025	397/674	stop_gained c.1189C>T p.Gln397*	Rv1175c	fadH	NADPH dependent 2,4-dienoyl-CoA reductase FadH
NC_000962	1307598	snp	C	G	G:26 C:0	CDS	-	629/2025	210/674	missense_variant c.629G>C p.Cys210Ser	Rv1175c	fadH	NADPH dependent 2,4-dienoyl-CoA reductase FadH
NC_000962	2884068	snp	A	C	C:51 A:1	CDS	+	727/993	243/330	missense_variant c.727A>C p.Met243Leu	Rv2564	glnQ	glutamine ABC transporter ATP-binding protein
NC_000962	3024021	snp	C	A	A:36 C:0	CDS	+	457/693	153/230	synonymous_variant c.457C>A p.Arg153Arg	Rv2711	ideR	iron-dependent repressor and activator IdeR
NC_000962	3180988	snp	C	A	A:26 C:0	CDS	-	775/1215	259/404	missense_variant c.775G>T p.Val259Phe	Rv2869c	rip	zinc metalloprotease
NC_000962	3600576	snp	C	T	T:45 C:0	CDS	+	726/849	242/282	synonymous_variant c.726C>T p.Cys242Cys	Rv3224		iron-regulated short-chain dehydrogenase/reductase
NC_000962	3614982	snp	T	C	C:46 T:0	CDS	-	2622/3147	874/1048	synonymous_variant c.2622A>G p.Leu874Leu	Rv3239c		transmembrane transport protein
NC_000962	4012502	snp	C	T	T:36 C:0	CDS	+	86/1077	29/358	missense_variant c.86C>T p.Ala29Val	Rv3571	kshB	3-ketosteroid-9-alpha-hydroxylase reductase subunit
NC_000962	4013010	snp	G	A	A:31 G:0	CDS	+	594/1077	198/358	synonymous_variant c.594G>A p.Leu198Leu	Rv3571	kshB	3-ketosteroid-9-alpha-hydroxylase reductase subunit
NC_000962	4115890	snp	G	C	C:32 G:0	CDS	-	5/738	2/245	missense_variant c.5C>G p.Pro2Arg	Rv3674c	nth	endonuclease III
NC_000962	4145737	snp	A	G	G:41 A:0	CDS	-	1155/1278	385/425	synonymous_variant c.1155T>C p.Tyr385Tyr	Rv3703c	etgB	iron(II)-dependent oxidoreductase EgtB
NC_000962	4194501	snp	G	A	A:33 G:0	CDS	-	873/1983	291/660	synonymous_variant c.873C>T p.Phe291Phe	Rv3743c	ctpJ	cation transporter ATPase J
NC_000962	4314645	snp	A	G	G:37 A:0	CDS	+	468/546	156/181	synonymous_variant c.468A>G p.Leu156Leu	Rv3841	bfrB	bacterioferritin BfrB
NC_000962	77340	snp	C	T	T:29 C:0	CDS	-	283/1386	95/461	missense_variant c.283G>A p.Gly95Ser	Rv0069c	sdaA	L-serine dehydratase
NC_000962	123454	snp	C	T	T:54 C:0	CDS	+	1138/1515	380/504	stop_gained c.1138C>T p.Gln380*	Rv0104		hypothetical protein
NC_000962	123520	snp	T	C	C:60 T:0	CDS	+	1204/1515	402/504	missense_variant c.1204T>C p.Tyr402His	Rv0104		hypothetical protein
NC_000962	234477	snp	T	G	G:21 T:0	CDS	+	2247/2289	749/762	stop_gained c.2247T>G p.Tyr749*	Rv0197		oxidoreductase
NC_000962	278681	snp	C	G	G:55 C:0	CDS	+	97/945	33/314	missense_variant c.97C>G p.His33Asp	Rv0233	nrdB	ribonucleoside-diphosphate reductase subunit beta NrdB
NC_000962	304923	snp	A	G	G:54 A:0	CDS	+	2058/2562	686/853	synonymous_variant c.2058A>G p.Lys686Lys	Rv0252	nirB	nitrite reductase large subunit NirB
NC_000962	305188	snp	G	T	T:54 G:0	CDS	+	2323/2562	775/853	missense_variant c.2323G>T p.Val775Leu	Rv0252	nirB	nitrite reductase large subunit NirB
NC_000962	403980	snp	G	A	A:57 G:0	CDS	-	1862/2649	621/882	missense_variant c.1862C>T p.Ala621Val	Rv0338c		iron-sulfur-binding reductase
NC_000962	404326	snp	T	C	C:48 T:0	CDS	-	1516/2649	506/882	missense_variant c.1516A>G p.Arg506Gly	Rv0338c		iron-sulfur-binding reductase
NC_000962	1306259	snp	A	G	G:31 A:0	CDS	-	1968/2025	656/674	synonymous_variant c.1968T>C p.Ala656Ala	Rv1175c	fadH	NADPH dependent 2,4-dienoyl-CoA reductase FadH
NC_000962	1307598	snp	C	G	G:33 C:0	CDS	-	629/2025	210/674	missense_variant c.629G>C p.Cys210Ser	Rv1175c	fadH	NADPH dependent 2,4-dienoyl-CoA reductase FadH
NC_000962	2884068	snp	A	C	C:66 A:0	CDS	+	727/993	243/330	missense_variant c.727A>C p.Met243Leu	Rv2564	glnQ	glutamine ABC transporter ATP-binding protein
NC_000962	3024021	snp	C	A	A:40 C:0	CDS	+	457/693	153/230	synonymous_variant c.457C>A p.Arg153Arg	Rv2711	ideR	iron-dependent repressor and activator IdeR
NC_000962	3180988	snp	C	A	A:35 C:0	CDS	-	775/1215	259/404	missense_variant c.775G>T p.Val259Phe	Rv2869c	rip	zinc metalloprotease
NC_000962	3600576	snp	C	T	T:60 C:0	CDS	+	726/849	242/282	synonymous_variant c.726C>T p.Cys242Cys	Rv3224		iron-regulated short-chain dehydrogenase/reductase
NC_000962	3614982	snp	T	C	C:58 T:0	CDS	-	2622/3147	874/1048	synonymous_variant c.2622A>G p.Leu874Leu	Rv3239c		transmembrane transport protein
NC_000962	4115890	snp	G	C	C:39 G:0	CDS	-	5/738	2/245	missense_variant c.5C>G p.Pro2Arg	Rv3674c	nth	endonuclease III
NC_000962	4145737	snp	A	G	G:22 A:0	CDS	-	1155/1278	385/425	synonymous_variant c.1155T>C p.Tyr385Tyr	Rv3703c	etgB	iron(II)-dependent oxidoreductase EgtB
NC_000962	4194501	snp	G	A	A:36 G:0	CDS	-	873/1983	291/660	synonymous_variant c.873C>T p.Phe291Phe	Rv3743c	ctpJ	cation transporter ATPase J
NC_000962	4314645	snp	A	G	G:50 A:0	CDS	+	468/546	156/181	synonymous_variant c.468A>G p.Leu156Leu	Rv3841	bfrB	bacterioferritin BfrB
NC_000962	123454	snp	C	T	T:62 C:0	CDS	+	1138/1515	380/504	stop_gained c.1138C>T p.Gln380*	Rv0104		hypothetical protein
NC_000962	123520	snp	T	C	C:61 T:0	CDS	+	1204/1515	402/504	missense_variant c.1204T>C p.Tyr402His	Rv0104		hypothetical protein
NC_000962	234477	snp	T	G	G:20 T:0	CDS	+	2247/2289	749/762	stop_gained c.2247T>G p.Tyr749*	Rv0197		oxidoreductase
NC_000962	278681	snp	C	G	G:56 C:0	CDS	+	97/945	33/314	missense_variant c.97C>G p.His33Asp	Rv0233	nrdB	ribonucleoside-diphosphate reductase subunit beta NrdB
NC_000962	304923	snp	A	G	G:55 A:0	CDS	+	2058/2562	686/853	synonymous_variant c.2058A>G p.Lys686Lys	Rv0252	nirB	nitrite reductase large subunit NirB
NC_000962	305188	snp	G	T	T:45 G:0	CDS	+	2323/2562	775/853	missense_variant c.2323G>T p.Val775Leu	Rv0252	nirB	nitrite reductase large subunit NirB
NC_000962	403980	snp	G	A	A:60 G:0	CDS	-	1862/2649	621/882	missense_variant c.1862C>T p.Ala621Val	Rv0338c		iron-sulfur-binding reductase
NC_000962	404326	snp	T	C	C:33 T:0	CDS	-	1516/2649	506/882	missense_variant c.1516A>G p.Arg506Gly	Rv0338c		iron-sulfur-binding reductase
NC_000962	1306259	snp	A	G	G:47 A:0	CDS	-	1968/2025	656/674	synonymous_variant c.1968T>C p.Ala656Ala	Rv1175c	fadH	NADPH dependent 2,4-dienoyl-CoA reductase FadH
NC_000962	1307598	snp	C	G	G:50 C:0	CDS	-	629/2025	210/674	missense_variant c.629G>C p.Cys210Ser	Rv1175c	fadH	NADPH dependent 2,4-dienoyl-CoA reductase FadH
NC_000962	2884068	snp	A	C	C:47 A:0	CDS	+	727/993	243/330	missense_variant c.727A>C p.Met243Leu	Rv2564	glnQ	glutamine ABC transporter ATP-binding protein
NC_000962	3023572	snp	A	C	C:62 A:0	CDS	+	8/693	3/230	missense_variant c.8A>C p.Glu3Ala	Rv2711	ideR	iron-dependent repressor and activator IdeR
NC_000962	3024021	snp	C	A	A:29 C:0	CDS	+	457/693	153/230	synonymous_variant c.457C>A p.Arg153Arg	Rv2711	ideR	iron-dependent repressor and activator IdeR
NC_000962	3180988	snp	C	A	A:29 C:0	CDS	-	775/1215	259/404	missense_variant c.775G>T p.Val259Phe	Rv2869c	rip	zinc metalloprotease
NC_000962	3600576	snp	C	T	T:58 C:0	CDS	+	726/849	242/282	synonymous_variant c.726C>T p.Cys242Cys	Rv3224		iron-regulated short-chain dehydrogenase/reductase
NC_000962	3614982	snp	T	C	C:61 T:0	CDS	-	2622/3147	874/1048	synonymous_variant c.2622A>G p.Leu874Leu	Rv3239c		transmembrane transport protein
NC_000962	3631457	snp	T	G	G:50 T:0	CDS	-	532/1251	178/416	missense_variant c.532A>C p.Thr178Pro	Rv3252c	alkB	transmembrane alkane 1-monooxygenase AlkB
NC_000962	4115890	snp	G	C	C:47 G:0	CDS	-	5/738	2/245	missense_variant c.5C>G p.Pro2Arg	Rv3674c	nth	endonuclease III
NC_000962	4145737	snp	A	G	G:37 A:0	CDS	-	1155/1278	385/425	synonymous_variant c.1155T>C p.Tyr385Tyr	Rv3703c	etgB	iron(II)-dependent oxidoreductase EgtB
NC_000962	4177551	snp	C	G	G:57 C:0	CDS	+	2679/3198	893/1065	missense_variant c.2679C>G p.Ile893Met	Rv3728		membrane protein
[truncated: 229,451+ more rows]
